# Supplementary material for: Peripheral T cell immune repertoire is associated with the outcomes of acute spontaneous intracerebral hemorrhage
Source: Front Neurol. 2024 Mar 14;15:1371830. doi: 10.3389/fneur.2024.1371830 (PMC10976974; doi:10.3389/fneur.2024.1371830)
Supplement: Supplementary file 4 [file Table_1.XLSX]

## Sheet: Group
Control	ICH
1	12
13	27
45	3
5	31
10	32
41	34
39	4
49	43
2	51
25	7

## Sheet: ICH information
ID	Gender	Age	Blood pressure	GCS score	Hematoma volumes
1	Female	48	171/108mmHg	15	2.13ml（1.51cm×0.9cm×3×Π/6）
2	Male	73	190/110mmHg	14	24.48ml（4.31cm×3.40cm×3.2×Π/6）
3	Male	51	217/138mmHg	15	6.4ml（2.61cm×1.40cm×3.5×Π/6）
4	Male	57	172/98mmHg	14	5.74ml（2.14cm×2.44×2.2×Π/6）
5	Female	49	180/105mmHg	13	26.69ml（4.34cm×2.5cm×4.7×Π/6）
6	Female	56	140/89mmHg	12	12.53ml（3.8cm×1.75cm×3.6×Π/6）
7	Female	69	202/112mmHg	15	2.75ml（2.21cm×1.40cm×1.7×Π/6）
8	Male	55	198/112mmHg	8	37.02ml（4.54cm×3.8cm×4.1×Π/6）
9	Female	71	140/90mmHg	14	30.46ml（4.45cm×3.27cm×4.0×Π/6）
10	Female	48	130/99mmHg	6	7.26ml（2.94cm×2.62cm×1.8×Π/6）

## Sheet: V
	1		10		12		13		2		25		27		3		31		32		34		39		4		41		43		45		49		5		51		7
TRBV10-1	355	0.000229182	470	0.000246451	368	0.000267492	286	0.000144238	104	7.59162e-05	1112	0.000614956	666	0.000404555	1258	0.000830107	579	0.000346422	1001	0.000556942	976	0.000554636	929	0.000549391	269	0.000192312	517	0.000266014	1214	0.000650053	2374	0.00096855	263	0.000179965	567	0.000309273	235	0.000174464	279	0.000153215
TRBV10-2	2616	0.00168885	3649	0.0019134	1656	0.00120371	2470	0.00124569	1328	0.000969392	11360	0.00628229	1386	0.000841911	21423	0.0141362	1069	0.000639594	2165	0.00120458	3446	0.00195827	1975	0.00116797	858	0.000613396	4143	0.00213171	2000	0.00107093	4321	0.00176289	711	0.000486522	2004	0.00109309	989	0.000734235	2352	0.00129162
TRBV10-3	4881	0.00315109	5913	0.00310056	8123	0.00590445	6468	0.00326201	1727	0.00126065	8730	0.00482785	7445	0.00452239	2756	0.00181858	5653	0.00338225	5393	0.00300059	17765	0.0100954	8810	0.00521005	2307	0.0016493	7794	0.00401027	8455	0.00452735	11197	0.00456818	9085	0.00621667	6203	0.00338346	6315	0.00468826	19695	0.0108157
TRBV11-1	209	0.000134927	219	0.000114836	74	5.37892e-05	149	7.51452e-05	53	3.86881e-05	174	9.62252e-05	60	3.64464e-05	72	4.75101e-05	123	7.35922e-05	87	4.84056e-05	196	0.000111382	203	0.00012005	132	9.43686e-05	201	0.000103421	80	4.28371e-05	254	0.000103628	148	0.000101273	236	0.000128727	81	6.01345e-05	113	6.20548e-05
TRBV11-2	1643	0.00106069	1710	0.000896662	1243	0.000903513	1929	0.000972852	854	0.000623389	1349	0.000746021	1222	0.000742291	2372	0.00156519	907	0.000542668	3958	0.00220218	1530	0.00086946	3988	0.00235842	1613	0.00115316	4625	0.00237972	3864	0.00206903	5341	0.00217903	2473	0.00169222	1791	0.000976909	508	0.00037714	1618	0.000888536
TRBV11-3	37	2.38866e-05	55	2.884e-05	18	1.30839e-05	137	6.90932e-05	5	3.64982e-06	36	1.99087e-05	20	1.21488e-05	20	1.31973e-05	133	7.95753e-05	24	1.33533e-05	30	1.70482e-05	130	7.68792e-05	19	1.35834e-05	82	4.21917e-05	70	3.74825e-05	104	4.24302e-05	42	2.87397e-05	143	7.8e-05	13	9.65121e-06	15	8.23736e-06
TRBV12-1	0	0	0	0	0	0	0	0	0	0	0	0	1	6.07439e-07	0	0	0	0	0	0	0	0	1	5.91379e-07	0	0	1	5.14534e-07	0	0	0	0	0	0	2	1.09091e-06	0	0	1	5.49157e-07
TRBV12-2	0	0	1	5.24364e-07	0	0	0	0	0	0	0	0	0	0	0	0	4	2.39324e-06	0	0	1	5.68275e-07	0	0	1	7.14913e-07	2	1.02907e-06	2	1.07093e-06	0	0	1	6.84278e-07	0	0	2	1.4848e-06	0	0
TRBV12-3	45890	0.0296258	36670	0.0192284	26955	0.0195931	25727	0.0129749	17291	0.0126218	89523	0.0495078	35836	0.0217682	23498	0.0155055	44006	0.0263293	27040	0.0150447	76687	0.0435793	138352	0.0818184	15363	0.0109832	37993	0.0195487	45881	0.0245676	67032	0.0273479	65012	0.0444863	40749	0.0222267	34295	0.0254606	26911	0.0147784
TRBV12-4	8482	0.00547584	9836	0.00515764	6878	0.00499949	3879	0.0019563	6400	0.00467177	18154	0.0100395	32684	0.0198535	31263	0.0206293	13687	0.00818908	23907	0.0133015	22945	0.0130391	19966	0.0118075	5034	0.00359887	9300	0.00478516	17266	0.00924532	17234	0.00703117	11631	0.00795884	10504	0.00572946	12843	0.00953466	4741	0.00260355
TRBV12-5	2263	0.00146095	3037	0.00159249	3115	0.00226423	1473	0.000742878	720	0.000525574	8189	0.00452867	4755	0.00288837	1410	0.000930406	1117	0.000668313	2541	0.00141378	3809	0.00216456	8169	0.00483097	3599	0.00257297	3085	0.00158734	6707	0.00359136	3767	0.00153687	7054	0.0048269	3699	0.00201764	2605	0.00193395	734	0.000403081
TRBV13	512	0.000330539	1292	0.000677478	5103	0.00370927	1741	0.000878038	4584	0.00334615	42806	0.0236725	433	0.000263021	1047	0.000690876	924	0.000552839	1754	0.000975901	1265	0.000718868	2029	0.00119991	3199	0.00228701	6616	0.00340415	1179	0.000631312	2347	0.000957535	639	0.000437254	818	0.000446182	10594	0.007865	1308	0.000718298
TRBV14	194	0.000125243	256	0.000134237	1986	0.00144359	1450	0.000731278	109	7.95661e-05	394	0.000217889	121	7.35002e-05	47	3.10135e-05	202	0.000120859	260	0.00014466	683	0.000388132	554	0.000327624	79	5.64782e-05	142	7.30638e-05	751	0.000402134	460	0.000187672	267	0.000182702	208	0.000113455	267	0.000198221	104	5.71124e-05
TRBV15	29922	0.0193171	34827	0.018262	44436	0.0322997	34204	0.0172501	36688	0.0267809	16142	0.00892682	23995	0.0145755	24004	0.0158393	32892	0.0196796	35497	0.01975	24726	0.0140512	33154	0.0196066	22054	0.0157667	40409	0.0207918	29031	0.0155451	41552	0.0169525	27021	0.0184899	28437	0.0155111	18666	0.0138577	23792	0.0130655
TRBV16	233	0.000150421	282	0.000147871	171	0.000124297	158	7.96841e-05	93	6.78866e-05	562	0.000310796	8327	0.00505815	306	0.000201918	166	9.93195e-05	104	5.78641e-05	274	0.000155707	206	0.000121824	205	0.000146557	363	0.000186776	494	0.000264519	86	3.50865e-05	90	6.1585e-05	116	6.32727e-05	287	0.000213069	156	8.56685e-05
TRBV18	1852	0.00119562	1486	0.000779204	1225	0.000890429	1851	0.000933515	892	0.000651128	791	0.000437437	904	0.000549125	1974	0.00130257	1482	0.000886696	2028	0.00112835	1413	0.000802972	2164	0.00127974	776	0.000554773	3478	0.00178955	1314	0.0007036	3693	0.00150668	1230	0.000841662	2455	0.00133909	1283	0.0009525	1711	0.000939608
TRBV19	80156	0.0517474	108561	0.0569254	99059	0.0720041	158806	0.0800906	123605	0.0902272	69148	0.0382401	126755	0.076996	132026	0.087119	103204	0.061748	145010	0.0806815	75931	0.0431497	82519	0.0488	68272	0.0488086	158222	0.0814105	82356	0.0440987	158986	0.0648635	86486	0.0591805	129762	0.0707793	87119	0.0646772	128912	0.070793
TRBV2	64926	0.0419151	101531	0.0532392	108703	0.0790141	49245	0.0248357	46089	0.0336433	129860	0.0718149	93166	0.0565927	64448	0.0425268	83922	0.0502114	57642	0.0320712	77286	0.0439197	92966	0.0549781	67066	0.0479464	76711	0.0394704	78536	0.0420532	80040	0.0326549	100676	0.0688904	129279	0.0705158	64284	0.0477245	37194	0.0204254
TRBV20-1	352700	0.227697	329891	0.172983	209865	0.152547	265637	0.133969	218582	0.159557	376447	0.208182	256510	0.155814	256839	0.169478	212020	0.126854	431768	0.24023	230999	0.131271	177594	0.105025	219441	0.156881	343653	0.176821	255894	0.137022	478863	0.195368	158639	0.108553	319646	0.174352	181044	0.134407	352842	0.193766
TRBV21-1	0	0	0	0	0	0	0	0	1	7.29964e-07	0	0	0	0	0	0	1	5.9831e-07	0	0	0	0	0	0	0	0	0	0	0	0	0	0	1	6.84278e-07	0	0	0	0	1	5.49157e-07
TRBV23-1	0	0	0	0	0	0	1	5.0433e-07	0	0	26	1.43785e-05	0	0	0	0	0	0	0	0	1	5.68275e-07	0	0	0	0	1	5.14534e-07	0	0	0	0	0	0	0	0	0	0	0	0
TRBV24-1	4083	0.00263592	6762	0.00354575	5299	0.00385174	4837	0.00243944	2231	0.00162855	3129	0.00173039	2921	0.00177433	1631	0.00107624	4343	0.00259846	4972	0.00276635	3028	0.00172074	4653	0.00275168	2156	0.00154135	6608	0.00340004	7040	0.00376967	5238	0.00213701	2711	0.00185508	5715	0.00311727	3053	0.00226655	3722	0.00204396
TRBV25-1	14017	0.00904914	21697	0.0113771	12955	0.00941674	22894	0.0115461	16365	0.0119459	33018	0.0182596	41220	0.0250386	15324	0.0101117	41540	0.0248538	33875	0.0188476	56308	0.0319984	122046	0.0721754	19004	0.0135862	33583	0.0172796	79950	0.0428104	47281	0.0192898	95980	0.065677	31947	0.0174256	34378	0.0255223	20270	0.0111314
TRBV26	0	0	0	0	0	0	1	5.0433e-07	0	0	0	0	0	0	0	0	0	0	0	0	0	0	0	0	0	0	0	0	0	0	0	0	0	0	0	0	0	0	1	5.49157e-07
TRBV27	20122	0.0129904	45036	0.0236152	13578	0.00986959	15106	0.00761841	9286	0.00677844	34336	0.0189884	29902	0.0181637	5146	0.00339565	42313	0.0253163	20899	0.0116279	36748	0.020883	23721	0.0140281	6128	0.00438099	27472	0.0141353	43459	0.0232707	43244	0.0176428	16079	0.0110025	16665	0.00909	64597	0.0479569	24006	0.0131831
TRBV28	120756	0.077958	172272	0.0903331	61127	0.0444321	198656	0.100188	173197	0.126428	66512	0.0367823	148703	0.090328	112100	0.0739706	121686	0.072806	95927	0.0533724	166030	0.0943507	23390	0.0138323	121441	0.0868198	155777	0.0801525	71127	0.038086	184489	0.0752683	133699	0.0914873	95823	0.0522671	167735	0.124527	289791	0.159141
TRBV29-1	73217	0.0472677	48276	0.0253142	38367	0.0278882	80495	0.040596	69021	0.0503828	28157	0.0155713	26341	0.0160006	67943	0.044833	30136	0.0180307	88910	0.0494683	48474	0.0275466	24819	0.0146774	35861	0.0256375	90196	0.0464089	31773	0.0170133	78132	0.0318765	33168	0.0226961	28993	0.0158144	29574	0.0219558	48224	0.0264826
TRBV3-1	8174	0.005277	11841	0.00620899	11004	0.0079986	10013	0.00504986	9595	0.007004	12004	0.00663843	10118	0.00614607	9240	0.00609713	24344	0.0145653	16143	0.00898174	13275	0.00754385	14069	0.00832011	27446	0.0196215	13501	0.00694672	10162	0.00544139	20931	0.00853948	10072	0.00689205	9680	0.00528	10517	0.00780783	8538	0.0046887
TRBV3-2	29	1.87219e-05	131	6.86916e-05	3	2.18064e-06	348	0.000175507	0	0	218	0.000120558	0	0	0	0	189	0.000113081	0	0	0	0	34	2.01069e-05	0	0	330	0.000169796	95	5.08691e-05	222	9.05721e-05	108	7.3902e-05	10	5.45455e-06	233	0.000172979	68	3.73427e-05
TRBV30	3251	0.00209879	5608	0.00294063	4263	0.00309869	6829	0.00344407	3427	0.00250159	2385	0.00131895	1559	0.000946998	3616	0.00238606	2803	0.00167706	2894	0.00161018	1940	0.00110245	61	3.60741e-05	9598	0.00686174	5792	0.00298018	5176	0.00277156	8493	0.00346499	3362	0.00230054	10585	0.00577364	2317	0.00172014	2123	0.00116586
TRBV4-1	3484	0.00224921	6044	0.00316925	4465	0.00324552	5219	0.0026321	4406	0.00321622	7287	0.00402984	12082	0.00733908	11931	0.00787282	6525	0.00390398	8251	0.00459074	7647	0.0043456	11419	0.00675295	5594	0.00399923	17171	0.00883505	8686	0.00465104	9474	0.00386523	6072	0.00415494	8078	0.00440618	5088	0.00377734	5442	0.00298851
TRBV4-2	731	0.000471921	1491	0.000781826	615	0.000447032	300	0.000151299	171	0.000124824	3279	0.00181335	4327	0.00262839	474	0.000312775	2567	0.00153586	137	7.62249e-05	3448	0.00195941	4258	0.00251809	330	0.000235921	1600	0.000823254	1754	0.000939204	3634	0.00148261	2435	0.00166622	552	0.000301091	1465	0.00108762	739	0.000405827
TRBV4-3	174	0.000112331	2136	0.00112004	154	0.00011194	1826	0.000920906	33	2.40888e-05	4905	0.00271255	400	0.000242976	94	6.20271e-05	5611	0.00335712	68	3.78342e-05	862	0.000489853	14916	0.008821	342	0.0002445	3203	0.00164805	3767	0.00201709	9154	0.00373467	4002	0.00273848	308	0.000168	4530	0.00336308	4394	0.002413
TRBV5-1	122181	0.078878	162533	0.0852264	218776	0.159024	152347	0.0768332	127386	0.0929872	95999	0.0530892	111217	0.0675576	127723	0.0842796	108720	0.0650483	79426	0.0441915	155960	0.0886281	117159	0.0692853	98494	0.0704147	96881	0.0498485	116242	0.0622434	162090	0.0661299	118366	0.0809953	146938	0.080148	94325	0.070027	76684	0.0421116
TRBV5-2	1	6.45583e-07	1	5.24364e-07	0	0	0	0	0	0	0	0	0	0	0	0	0	0	0	0	0	0	1	5.91379e-07	0	0	1	5.14534e-07	0	0	1	4.07982e-07	1	6.84278e-07	0	0	0	0	0	0
TRBV5-3	172	0.00011104	6	3.14618e-06	25	1.8172e-05	18	9.07794e-06	0	0	11	6.0832e-06	0	0	353	0.000232931	46	2.75223e-05	0	0	212	0.000120474	1	5.91379e-07	1	7.14913e-07	11	5.65987e-06	4	2.14186e-06	0	0	54	3.6951e-05	19	1.03636e-05	0	0	0	0
TRBV5-4	6336	0.00409042	6492	0.00340417	4117	0.00299257	5251	0.00264824	8446	0.00616527	12012	0.00664285	4368	0.00265329	5986	0.00394994	7122	0.00426117	7321	0.0040733	10815	0.00614589	25631	0.0151576	3783	0.00270452	11819	0.00608127	6456	0.00345696	18351	0.00748689	6400	0.00437938	7817	0.00426382	7778	0.00577439	4977	0.00273316
TRBV5-5	343	0.000221435	1668	0.000874638	1172	0.000851905	1578	0.000795833	884	0.000645288	316	0.000174754	323	0.000196203	1696	0.00111913	737	0.000440955	411	0.000228675	315	0.000179007	1102	0.000651699	282	0.000201606	3545	0.00182402	1297	0.000694497	888	0.000362288	1147	0.000784867	897	0.000489273	199	0.000147738	188	0.000103242
TRBV5-6	7068	0.00456298	6165	0.0032327	5142	0.00373762	7734	0.00390049	10740	0.00783981	8069	0.0044623	6932	0.00421077	13235	0.00873328	7981	0.00477512	11867	0.00660263	8505	0.00483318	9642	0.00570207	4655	0.00332792	14162	0.00728682	8822	0.00472386	20088	0.00819555	4507	0.00308404	9325	0.00508636	6403	0.00475359	10970	0.00602426
TRBV5-7	133	8.58626e-05	14	7.34109e-06	6	4.36129e-06	64	3.22771e-05	27	1.9709e-05	2	1.10604e-06	0	0	0	0	5	2.99155e-06	10	5.56386e-06	88	5.00082e-05	6	3.54827e-06	199	0.000142268	291	0.000149729	1	5.35464e-07	1973	0.000804949	2	1.36856e-06	103	5.61818e-05	0	0	50	2.74579e-05
TRBV5-8	131	8.45714e-05	98	5.13876e-05	48	3.48903e-05	13	6.55629e-06	15	1.09495e-05	197	0.000108945	10	6.07439e-06	7	4.61904e-06	83	4.96598e-05	6	3.33831e-06	133	7.55805e-05	214	0.000126555	11	7.86405e-06	41	2.10959e-05	20	1.07093e-05	251	0.000102404	160	0.000109485	42	2.29091e-05	52	3.86049e-05	20	1.09831e-05
TRBV6-1	65366	0.0421992	68094	0.035706	52335	0.0380413	62170	0.0313542	58843	0.0429533	61496	0.0340084	46584	0.028297	48268	0.0318502	62035	0.0371162	98376	0.054735	53672	0.0305004	47286	0.0279639	109496	0.0782801	69508	0.0357642	67657	0.0362279	89899	0.0366772	36709	0.0251192	45634	0.0248913	56963	0.0422894	62177	0.034145
TRBV6-2	250	0.000161396	7622	0.0039967	1159	0.000842455	5312	0.002679	1127	0.000822669	5652	0.00312566	142	8.62564e-05	255	0.000168265	4581	0.00274086	148	8.23451e-05	4961	0.00281921	6590	0.00389719	351	0.000250935	5566	0.00286389	1164	0.00062328	9199	0.00375303	8138	0.00556866	1833	0.000999818	2445	0.00181517	4123	0.00226418
TRBV6-3	996	0.000643001	7327	0.00384201	1571	0.00114193	4347	0.00219232	1001	0.000730694	5436	0.00300621	451	0.000273955	761	0.000502155	6952	0.00415945	1029	0.000572521	4695	0.00266805	5307	0.00313845	28	2.00176e-05	3485	0.00179315	4007	0.0021456	10903	0.00444823	6015	0.00411593	901	0.000491455	6593	0.00489465	6312	0.00346628
TRBV6-4	22153	0.0143016	60165	0.0315483	21676	0.0157559	14221	0.00717208	12523	0.00914134	25464	0.0140821	45901	0.0278821	16284	0.0107452	38573	0.0230786	66959	0.037255	42720	0.0242767	16849	0.00996414	33006	0.0235964	41208	0.0212029	73078	0.0391306	43356	0.0176885	14566	0.0099672	18854	0.010284	19401	0.0144033	26895	0.0147696
TRBV6-5	50557	0.0326388	93362	0.0489556	44902	0.0326384	71295	0.0359562	66568	0.0485922	96471	0.0533502	88747	0.0539084	82666	0.0545482	169927	0.101669	94378	0.0525106	91025	0.0517272	104426	0.0617553	114972	0.082195	85978	0.0442386	133646	0.0715626	159441	0.0650491	65277	0.0446676	94430	0.0515073	80444	0.0597217	127509	0.0700225
TRBV6-6	6317	0.00407815	7032	0.00368732	4766	0.00346431	4447	0.00224276	2779	0.00202857	9302	0.00514417	5466	0.00332026	5653	0.0037302	8325	0.00498093	9642	0.00536467	10284	0.00584414	8084	0.0047807	9454	0.00675879	8004	0.00411833	9964	0.00533536	12950	0.00528337	5210	0.00356509	6715	0.00366273	7989	0.00593104	5771	0.00316919
TRBV6-7	35	2.25954e-05	10	5.24364e-06	17	1.2357e-05	19	9.58227e-06	29	2.11689e-05	15	8.29527e-06	12	7.28927e-06	31	2.04557e-05	18	1.07696e-05	11	6.12024e-06	18	1.02289e-05	17	1.00534e-05	16	1.14386e-05	6	3.0872e-06	41	2.1954e-05	20	8.15965e-06	15	1.02642e-05	25	1.36364e-05	8	5.93921e-06	16	8.78652e-06
TRBV6-8	1591	0.00102712	833	0.000436795	529	0.00038452	353	0.000178028	152	0.000110954	839	0.000463982	833	0.000505997	112	7.39046e-05	235	0.000140603	915	0.000509093	234	0.000132976	369	0.000218219	402	0.000287395	676	0.000347825	282	0.000151001	573	0.000233774	44	3.01082e-05	471	0.000256909	182	0.000135117	546	0.00029984
TRBV6-9	25	1.61396e-05	55	2.884e-05	153	0.000111213	36	1.81559e-05	7	5.10975e-06	24	1.32724e-05	1	6.07439e-07	238	0.000157047	53	3.17105e-05	7	3.8947e-06	63	3.58013e-05	206	0.000121824	137	9.79431e-05	72	3.70464e-05	453	0.000242565	12	4.89579e-06	15	1.02642e-05	68	3.70909e-05	403	0.000299188	298	0.000163649
TRBV7-1	2	1.29117e-06	11	5.768e-06	2	1.45376e-06	9	4.53897e-06	2	1.45993e-06	6	3.31811e-06	3	1.82232e-06	7	4.61904e-06	10	5.9831e-06	1	5.56386e-07	16	9.0924e-06	10	5.91379e-06	1	7.14913e-07	5	2.57267e-06	7	3.74825e-06	4	1.63193e-06	6	4.10567e-06	10	5.45455e-06	1	7.42401e-07	0	0
TRBV7-2	19979	0.0128981	29908	0.0156827	15449	0.0112296	8966	0.00452182	9792	0.00714781	21906	0.0121144	16082	0.00976884	6627	0.00437291	16839	0.010075	10326	0.00574524	20148	0.0114496	35717	0.0211223	11469	0.00819934	12770	0.00657059	14237	0.0076234	34703	0.0141582	33662	0.0230342	16630	0.00907091	17498	0.0129905	11245	0.00617527
TRBV7-3	13613	0.00878832	17995	0.00943592	13635	0.00991102	12582	0.00634548	9525	0.0069529	9729	0.00538031	13421	0.00815244	11428	0.00754091	9115	0.0054536	12093	0.00672837	17905	0.010175	9527	0.00563406	5857	0.00418725	12720	0.00654487	10681	0.00571929	17884	0.00729636	8757	0.00599222	19575	0.0106773	5798	0.00430444	13385	0.00735047
TRBV7-4	1587	0.00102454	739	0.000387505	685	0.000497913	3276	0.00165218	2824	0.00206142	1225	0.000677447	604	0.000366893	1627	0.0010736	628	0.000375739	2254	0.00125409	2120	0.00120474	1060	0.000626861	1594	0.00113957	1839	0.000946227	1840	0.000985254	1664	0.000678883	692	0.00047352	2577	0.00140564	266	0.000197479	2286	0.00125537
TRBV7-5	9	5.81025e-06	17	8.91418e-06	12	8.72257e-06	12	6.05196e-06	10	7.29964e-06	94	5.19837e-05	82	4.981e-05	26	1.71564e-05	15	8.97466e-06	11	6.12024e-06	45	2.55724e-05	207	0.000122415	11	7.86405e-06	24	1.23488e-05	13	6.96103e-06	13	5.30377e-06	6	4.10567e-06	14	7.63637e-06	10	7.42401e-06	8	4.39326e-06
TRBV7-6	15342	0.00990454	9052	0.00474654	5519	0.00401166	5300	0.00267295	15531	0.0113371	15794	0.00873437	14952	0.00908243	6870	0.00453326	6089	0.00364311	5900	0.00328268	10342	0.0058771	10279	0.00607878	18304	0.0130858	12646	0.00650679	9233	0.00494394	18465	0.0075334	5184	0.0035473	7559	0.00412309	5489	0.00407504	14810	0.00813302
TRBV7-7	740	0.000477732	889	0.000466159	215	0.000156279	447	0.000225435	354	0.000258407	313	0.000173095	909	0.000552162	732	0.000483019	425	0.000254282	295	0.000164134	409	0.000232424	520	0.000307517	150	0.000107237	1077	0.000554153	415	0.000222218	1405	0.000573215	458	0.000313399	493	0.000268909	369	0.000273946	506	0.000277874
TRBV7-8	183635	0.118552	223616	0.117256	152834	0.111092	157923	0.0796453	102016	0.074468	235395	0.130178	163966	0.0995994	194049	0.128046	204096	0.122113	157707	0.0877459	206272	0.117219	251451	0.148703	144593	0.103371	269465	0.138649	364168	0.194999	321578	0.131198	169325	0.115865	196874	0.107386	122905	0.0912448	189849	0.104257
TRBV7-9	184425	0.119062	226245	0.118635	158648	0.115318	562285	0.283577	191903	0.140082	229602	0.126974	252293	0.153253	198034	0.130675	232271	0.13897	224339	0.124819	238257	0.135395	219840	0.130009	202609	0.144848	237672	0.12229	243985	0.130645	235132	0.0959297	195883	0.134038	368587	0.201047	163229	0.121181	252038	0.138408
TRBV9	1091	0.000704331	16145	0.00846585	1540	0.0011194	689	0.000347483	590	0.000430679	2857	0.00157997	1097	0.000666361	537	0.000354346	2344	0.00140244	1627	0.00090524	2775	0.00157696	2368	0.00140038	709	0.000506874	1465	0.000753792	1743	0.000933314	2300	0.00093836	1638	0.00112085	1967	0.00107291	3314	0.00246032	512	0.000281169
1		10		12		13		2		1548987	55	1907074	56	1375741	54	1982829	56	1369931	53	1808259	55	1646255	52	1515467	52	1671373	56	1797314	52	1759712	55	1690964	56	1398771	54	1943508	58	1867539	55	2451086	54	1461394	57	1833333	55	1346981	53	1820972	55

## Sheet: J
	1		10		12		13		2		25		27		3		31		32		34		39		4		41		43		45		49		5		51		7
TRBJ1-1	158652	0.102423	177491	0.0930698	131182	0.0953537	187720	0.0946728	141368	0.103194	140262	0.0775674	199572	0.121228	162340	0.107122	192317	0.115065	219717	0.122247	199918	0.113608	233580	0.138134	155753	0.11135	171007	0.0879888	193984	0.103871	251564	0.102634	150589	0.103045	176536	0.0962924	214300	0.159097	170782	0.0937862
TRBJ1-2	118626	0.076583	146932	0.0770458	96231	0.0699485	121759	0.0614067	96660	0.0705583	116960	0.064681	153412	0.0931885	198289	0.130843	206086	0.123303	194214	0.108058	170833	0.0970801	249883	0.147775	108266	0.0774008	140458	0.0722703	167190	0.0895242	215097	0.0877558	111783	0.0764907	137212	0.0748429	142146	0.105529	155551	0.085422
TRBJ1-3	20465	0.0132119	29874	0.0156648	20341	0.0147855	26237	0.0132321	12668	0.00924718	37859	0.0209367	38624	0.0234617	24806	0.0163686	29448	0.017619	26074	0.0145072	32485	0.0184604	43463	0.0257031	63454	0.0453641	30346	0.015614	23659	0.0126685	44878	0.0183094	25587	0.0175086	61624	0.0336131	22968	0.0170515	67243	0.036927
TRBJ1-4	45767	0.0295464	49133	0.0257636	35766	0.0259976	46781	0.0235931	29353	0.0214266	36665	0.0202764	48224	0.0292932	37978	0.0250603	69210	0.0414091	33535	0.0186584	40877	0.0232294	61923	0.0366199	30970	0.0221409	53727	0.0276443	79910	0.0427889	79905	0.0325998	44471	0.0304305	52878	0.0288426	49722	0.0369137	52463	0.0288104
TRBJ1-5	119019	0.0768367	130705	0.0685369	130025	0.0945127	147827	0.0745536	114098	0.0832874	106116	0.0586841	105987	0.0643807	117230	0.0773557	131316	0.0785677	150824	0.0839163	131004	0.0744463	126951	0.0750761	92735	0.0662975	126005	0.0648338	138290	0.0740493	198923	0.0811571	115634	0.0791258	118837	0.0648202	133830	0.0993555	167383	0.0919196
TRBJ1-6	45495	0.0293708	104587	0.0548416	42681	0.031024	46295	0.023348	55830	0.0407539	69661	0.0385238	44889	0.0272673	93388	0.0616232	72067	0.0431184	86574	0.0481685	98462	0.0559535	73133	0.0432493	39409	0.028174	49996	0.0257246	154247	0.0825937	106262	0.043353	46727	0.0319743	43743	0.0238598	43686	0.0324325	51059	0.0280394
TRBJ2-1	284634	0.183755	451362	0.236678	273444	0.198761	383487	0.193404	227640	0.166169	398361	0.220301	253326	0.15388	216521	0.142874	241393	0.144428	252970	0.140749	225691	0.128255	178350	0.105472	186866	0.133593	413296	0.212655	296089	0.158545	345967	0.141148	248718	0.170192	368656	0.201085	213376	0.158411	259147	0.142312
TRBJ2-2	145855	0.0941615	175105	0.0918187	107735	0.0783105	154030	0.0776819	127950	0.0933989	213614	0.118132	94971	0.0576891	100773	0.0664963	96213	0.0575652	116123	0.0646092	117447	0.0667422	85360	0.0504801	152879	0.109295	145003	0.0746089	115252	0.0617133	170225	0.0694488	114565	0.0783943	127886	0.069756	85155	0.0632192	101776	0.055891
TRBJ2-2P	0	0	0	0	3	2.18064e-06	0	0	0	0	0	0	0	0	0	0	0	0	2	1.11277e-06	0	0	0	0	0	0	0	0	0	0	2	8.15965e-07	0	0	2	1.09091e-06	2	1.4848e-06	0	0
TRBJ2-3	157719	0.101821	219345	0.115017	129766	0.0943244	457907	0.230936	133349	0.0973399	200176	0.110701	310656	0.188705	176591	0.116526	143625	0.0859323	165094	0.091856	253044	0.143799	173141	0.102392	134127	0.0958892	212845	0.109516	210084	0.112492	260735	0.106375	144851	0.0991184	236189	0.12883	155198	0.115219	281803	0.154754
TRBJ2-4	31151	0.0201106	33186	0.0174015	20810	0.0151264	22145	0.0111684	33055	0.024129	35164	0.0194463	16680	0.0101321	23768	0.0156836	34685	0.0207524	145973	0.0812173	38847	0.0220758	26460	0.0156479	18083	0.0129278	36406	0.0187321	25945	0.0138926	47879	0.0195338	29195	0.0199775	31665	0.0172718	13357	0.00991625	25769	0.0141512
TRBJ2-5	135592	0.0875359	178243	0.0934641	138536	0.100699	119734	0.0603854	151274	0.110425	123285	0.0681788	129846	0.0788736	130496	0.0861094	142163	0.0850576	105257	0.0585635	147329	0.0837234	131678	0.0778716	186443	0.133291	172068	0.0885348	143839	0.0770206	287405	0.117256	112104	0.0767103	126060	0.06876	98550	0.0731636	140387	0.0770945
TRBJ2-6	35678	0.0230331	36337	0.0190538	56973	0.0414126	26362	0.0132951	30900	0.0225559	33150	0.0183326	32031	0.0194569	22372	0.0147624	28293	0.016928	30527	0.0169848	33827	0.019223	23913	0.0141416	25300	0.0180873	31282	0.0160956	29965	0.0160452	49486	0.0201894	31176	0.0213331	30149	0.0164449	24387	0.0181049	29163	0.0160151
TRBJ2-7	250334	0.161611	174774	0.0916451	192248	0.139741	242545	0.122323	215786	0.157516	296986	0.164239	218037	0.132444	210915	0.139175	284557	0.170253	270430	0.150463	269947	0.153404	283129	0.167436	204486	0.14619	361069	0.185782	289085	0.154795	392754	0.160237	285994	0.195699	321896	0.17558	150304	0.111586	318445	0.174876
1		10		12		13		2		1548987	13	1907074	13	1375741	14	1982829	13	1369931	13	1808259	13	1646255	13	1515467	13	1671373	13	1797314	14	1759712	14	1690964	13	1398771	13	1943508	13	1867539	13	2451086	16	1461394	13	1833333	14	1346981	14	1820972	14

## Sheet: VJ
		1		10		12		13		2		25		27		3		31		32		34		39		4		41		43		45		49		5		51		7
TRBV10-1	TRBJ1-1	73	4.71276e-05	30	1.57309e-05	5	3.63441e-06	97	4.892e-05	3	2.18989e-06	45	2.48858e-05	0	0	514	0.000339169	1	5.9831e-07	0	0	104	5.91006e-05	169	9.9943e-05	7	5.00439e-06	24	1.23488e-05	111	5.94365e-05	408	0.000166457	0	0	91	4.96364e-05	5	3.712e-06	0	0
TRBV10-1	TRBJ1-2	2	1.29117e-06	0	0	3	2.18064e-06	0	0	0	0	0	0	0	0	0	0	105	6.28226e-05	7	3.8947e-06	37	2.10262e-05	40	2.36551e-05	0	0	0	0	0	0	28	1.14235e-05	0	0	10	5.45455e-06	52	3.86049e-05	0	0
TRBV10-1	TRBJ1-3	3	1.93675e-06	6	3.14618e-06	0	0	3	1.51299e-06	0	0	0	0	0	0	0	0	0	0	0	0	0	0	0	0	0	0	0	0	36	1.92767e-05	0	0	0	0	25	1.36364e-05	3	2.2272e-06	0	0
TRBV10-1	TRBJ1-4	22	1.42028e-05	0	0	1	7.26881e-07	58	2.92511e-05	0	0	1	5.53018e-07	9	5.46695e-06	0	0	0	0	0	0	0	0	35	2.06983e-05	3	2.14474e-06	0	0	0	0	111	4.5286e-05	0	0	0	0	0	0	0	0
TRBV10-1	TRBJ1-5	0	0	0	0	1	7.26881e-07	2	1.00866e-06	0	0	92	5.08777e-05	42	2.55125e-05	0	0	0	0	0	0	5	2.84137e-06	96	5.67723e-05	0	0	0	0	87	4.65854e-05	167	6.81331e-05	0	0	5	2.72727e-06	23	1.70752e-05	1	5.49157e-07
TRBV10-1	TRBJ1-6	3	1.93675e-06	0	0	0	0	0	0	0	0	0	0	198	0.000120273	5	3.29931e-06	144	8.61567e-05	0	0	17	9.66067e-06	0	0	0	0	0	0	0	0	162	6.60932e-05	0	0	0	0	0	0	0	0
TRBV10-1	TRBJ2-1	172	0.00011104	87	4.56196e-05	96	6.97806e-05	25	1.26082e-05	89	6.49668e-05	267	0.000147656	131	7.95745e-05	155	0.000102279	61	3.64969e-05	584	0.000324929	171	9.7175e-05	80	4.73103e-05	68	4.86141e-05	59	3.03575e-05	196	0.000104951	357	0.00014565	13	8.89562e-06	216	0.000117818	109	8.09217e-05	82	4.50309e-05
TRBV10-1	TRBJ2-2	22	1.42028e-05	71	3.72298e-05	25	1.8172e-05	7	3.53031e-06	3	2.18989e-06	39	2.15677e-05	22	1.33637e-05	25	1.64966e-05	20	1.19662e-05	66	3.67215e-05	90	5.11447e-05	142	8.39758e-05	161	0.000115101	17	8.74707e-06	21	1.12447e-05	407	0.000166049	13	8.89562e-06	44	2.4e-05	21	1.55904e-05	101	5.54649e-05
TRBV10-1	TRBJ2-3	36	2.3241e-05	69	3.61811e-05	95	6.90537e-05	20	1.00866e-05	3	2.18989e-06	306	0.000169224	27	1.64009e-05	268	0.000176843	39	2.33341e-05	210	0.000116841	108	6.13737e-05	31	1.83327e-05	22	1.57281e-05	97	4.99098e-05	244	0.000130653	142	5.79335e-05	74	5.06366e-05	75	4.09091e-05	20	1.4848e-05	34	1.86713e-05
TRBV10-1	TRBJ2-4	0	0	108	5.66313e-05	22	1.59914e-05	0	0	0	0	4	2.21207e-06	40	2.42976e-05	8	5.2789e-06	0	0	0	0	3	1.70482e-06	0	0	0	0	0	0	0	0	131	5.34457e-05	0	0	5	2.72727e-06	0	0	0	0
TRBV10-1	TRBJ2-5	16	1.03293e-05	92	4.82414e-05	21	1.52645e-05	59	2.97555e-05	5	3.64982e-06	143	7.90816e-05	163	9.90126e-05	76	5.01496e-05	3	1.79493e-06	129	7.17738e-05	95	5.39861e-05	165	9.75775e-05	7	5.00439e-06	169	8.69562e-05	138	7.3894e-05	84	3.42705e-05	68	4.65309e-05	49	2.67273e-05	1	7.42401e-07	57	3.1302e-05
TRBV10-1	TRBJ2-6	0	0	1	5.24364e-07	0	0	0	0	1	7.29964e-07	0	0	0	0	61	4.02516e-05	12	7.17973e-06	0	0	15	8.52412e-06	1	5.91379e-07	0	0	0	0	21	1.12447e-05	4	1.63193e-06	0	0	0	0	0	0	0	0
TRBV10-1	TRBJ2-7	6	3.8735e-06	6	3.14618e-06	99	7.19612e-05	15	7.56495e-06	0	0	215	0.000118899	34	2.06529e-05	146	9.63399e-05	194	0.000116072	5	2.78193e-06	331	0.000188099	170	0.000100534	1	7.14913e-07	151	7.76946e-05	360	0.000192767	373	0.000152177	95	6.50064e-05	47	2.56364e-05	1	7.42401e-07	4	2.19663e-06
TRBV10-2	TRBJ1-1	1158	0.000747585	145	7.60327e-05	163	0.000118482	306	0.000154325	904	0.000659887	101	5.58548e-05	21	1.27562e-05	53	3.49727e-05	1	5.9831e-07	65	3.61651e-05	105	5.96689e-05	343	0.000202843	9	6.43422e-06	16	8.23254e-06	33	1.76703e-05	888	0.000362288	11	7.52706e-06	341	0.000186	53	3.93473e-05	357	0.000196049
TRBV10-2	TRBJ1-2	191	0.000123306	1932	0.00101307	112	8.14107e-05	371	0.000187106	148	0.000108035	92	5.08777e-05	17	1.03265e-05	19852	0.0130996	1	5.9831e-07	261	0.000145217	24	1.36386e-05	382	0.000225907	83	5.93378e-05	116	5.96859e-05	0	0	102	4.16142e-05	23	1.57384e-05	107	5.83636e-05	17	1.26208e-05	339	0.000186164
TRBV10-2	TRBJ1-3	0	0	0	0	0	0	66	3.32858e-05	0	0	19	1.05073e-05	0	0	52	3.43129e-05	0	0	0	0	36	2.04579e-05	22	1.30103e-05	0	0	0	0	0	0	52	2.12151e-05	98	6.70593e-05	57	3.10909e-05	47	3.48928e-05	0	0
TRBV10-2	TRBJ1-4	6	3.8735e-06	2	1.04873e-06	44	3.19828e-05	64	3.22771e-05	0	0	3	1.65905e-06	10	6.07439e-06	14	9.23808e-06	20	1.19662e-05	303	0.000168585	42	2.38675e-05	11	6.50517e-06	34	2.43071e-05	0	0	173	9.26353e-05	27	1.10155e-05	1	6.84278e-07	83	4.52727e-05	0	0	0	0
TRBV10-2	TRBJ1-5	139	8.97361e-05	131	6.86916e-05	71	5.16086e-05	158	7.96841e-05	1	7.29964e-07	245	0.000135489	0	0	1	6.59863e-07	396	0.000236931	250	0.000139096	142	8.0695e-05	172	0.000101717	3	2.14474e-06	289	0.0001487	383	0.000205083	839	0.000342297	69	4.72152e-05	133	7.25455e-05	252	0.000187085	557	0.000305881
TRBV10-2	TRBJ1-6	87	5.61657e-05	182	9.54342e-05	19	1.38107e-05	211	0.000106414	0	0	168	9.2907e-05	0	0	286	0.000188721	75	4.48733e-05	0	0	58	3.29599e-05	190	0.000112362	98	7.00615e-05	74	3.80755e-05	247	0.00013226	76	3.10067e-05	0	0	1	5.45455e-07	25	1.856e-05	0	0
TRBV10-2	TRBJ2-1	100	6.45583e-05	571	0.000299412	251	0.000182447	414	0.000208793	0	0	143	7.90816e-05	270	0.000164009	284	0.000187401	57	3.41037e-05	326	0.000181382	78	4.43254e-05	87	5.14499e-05	91	6.50571e-05	793	0.000408025	31	1.65994e-05	798	0.00032557	194	0.00013275	110	6e-05	472	0.000350413	167	9.17093e-05
TRBV10-2	TRBJ2-2	83	5.35834e-05	132	6.9216e-05	102	7.41419e-05	172	8.67447e-05	3	2.18989e-06	176	9.73312e-05	170	0.000103265	126	8.31427e-05	17	1.01713e-05	0	0	54	3.06868e-05	47	2.77948e-05	6	4.28948e-06	250	0.000128633	25	1.33866e-05	333	0.000135858	114	7.80077e-05	23	1.25455e-05	19	1.41056e-05	116	6.37022e-05
TRBV10-2	TRBJ2-3	268	0.000173016	164	8.59956e-05	163	0.000118482	155	7.81711e-05	16	1.16794e-05	326	0.000180284	26	1.57934e-05	98	6.46665e-05	18	1.07696e-05	518	0.000288208	107	6.08054e-05	244	0.000144296	76	5.43334e-05	1006	0.000517621	191	0.000102274	52	2.12151e-05	18	1.2317e-05	189	0.000103091	9	6.68161e-06	39	2.14171e-05
TRBV10-2	TRBJ2-4	8	5.16467e-06	0	0	0	0	14	7.06062e-06	0	0	2	1.10604e-06	0	0	198	0.000130653	5	2.99155e-06	5	2.78193e-06	6	3.40965e-06	0	0	78	5.57632e-05	52	2.67557e-05	0	0	3	1.22395e-06	15	1.02642e-05	20	1.09091e-05	0	0	1	5.49157e-07
TRBV10-2	TRBJ2-5	197	0.00012718	49	2.56938e-05	73	5.30623e-05	329	0.000165925	5	3.64982e-06	73	4.03703e-05	128	7.77522e-05	64	4.22312e-05	13	7.77804e-06	35	1.94735e-05	848	0.000481897	207	0.000122415	12	8.57896e-06	579	0.000297915	201	0.000107628	579	0.000236222	74	5.06366e-05	703	0.000383455	59	4.38017e-05	229	0.000125757
TRBV10-2	TRBJ2-6	2	1.29117e-06	11	5.768e-06	17	1.2357e-05	6	3.02598e-06	18	1.31393e-05	0	0	186	0.000112984	0	0	0	0	0	0	22	1.2502e-05	0	0	20	1.42983e-05	163	8.3869e-05	415	0.000222218	81	3.30466e-05	0	0	1	5.45455e-07	17	1.26208e-05	3	1.64747e-06
TRBV10-2	TRBJ2-7	377	0.000243385	330	0.00017304	641	0.000465931	204	0.000102883	233	0.000170082	10012	0.00553682	558	0.000338951	395	0.000260646	466	0.000278813	402	0.000223667	1924	0.00109336	270	0.000159672	348	0.00024879	805	0.000414199	301	0.000161175	491	0.000200319	94	6.43221e-05	236	0.000128727	19	1.41056e-05	544	0.000298742
TRBV10-3	TRBJ1-1	335	0.00021627	585	0.000306753	783	0.000569148	670	0.000337901	182	0.000132853	740	0.000409233	1358	0.000824903	74	4.88298e-05	700	0.000418817	767	0.000426748	1099	0.000624534	1659	0.000981097	184	0.000131544	607	0.000312322	800	0.000428371	818	0.00033373	758	0.000518683	797	0.000434727	2633	0.00195474	602	0.000330593
TRBV10-3	TRBJ1-2	186	0.000120078	404	0.000211843	408	0.000296567	528	0.000266286	1011	0.000737993	443	0.000244987	352	0.000213819	243	0.000160347	718	0.000429587	549	0.000305456	810	0.000460303	1129	0.000667666	186	0.000132974	455	0.000234113	552	0.000295576	963	0.000392887	407	0.000278501	430	0.000234545	1035	0.000768385	773	0.000424499
TRBV10-3	TRBJ1-3	32	2.06587e-05	46	2.41207e-05	1518	0.00110341	157	7.91798e-05	0	0	257	0.000142126	7	4.25208e-06	46	3.03537e-05	0	0	127	7.0661e-05	46	2.61406e-05	230	0.000136017	110	7.86405e-05	78	4.01336e-05	15	8.03196e-06	561	0.000228878	109	7.45863e-05	52	2.83636e-05	117	8.68609e-05	103	5.65632e-05
TRBV10-3	TRBJ1-4	152	9.81286e-05	32	1.67796e-05	145	0.000105398	103	5.1946e-05	0	0	321	0.000177519	53	3.21943e-05	9	5.93876e-06	160	9.57297e-05	233	0.000129638	402	0.000228446	387	0.000228864	22	1.57281e-05	196	0.000100849	279	0.000149394	393	0.000160337	102	6.97964e-05	96	5.23636e-05	203	0.000150707	158	8.67668e-05
TRBV10-3	TRBJ1-5	374	0.000241448	470	0.000246451	546	0.000396877	740	0.000373204	0	0	658	0.000363886	295	0.000179195	1	6.59863e-07	459	0.000274625	390	0.00021699	376	0.000213671	808	0.000477834	51	3.64606e-05	277	0.000142526	773	0.000413914	1136	0.000463468	406	0.000277817	292	0.000159273	327	0.000242765	465	0.000255358
TRBV10-3	TRBJ1-6	84	5.4229e-05	176	9.2288e-05	289	0.000210069	106	5.3459e-05	17	1.24094e-05	313	0.000173095	88	5.34547e-05	0	0	59	3.53003e-05	341	0.000189728	419	0.000238107	234	0.000138383	70	5.00439e-05	56	2.88139e-05	297	0.000159033	311	0.000126883	94	6.43221e-05	235	0.000128182	297	0.000220493	320	0.00017573
TRBV10-3	TRBJ2-1	1530	0.000987742	1121	0.000587811	1164	0.000846089	943	0.000475583	99	7.22664e-05	1195	0.000660857	906	0.00055034	672	0.000443428	1086	0.000649765	621	0.000345516	1302	0.000739894	699	0.000413374	310	0.000221623	1510	0.000776946	1989	0.00106504	1657	0.000676027	2502	0.00171206	1558	0.000849818	389	0.000288794	14307	0.00785679
TRBV10-3	TRBJ2-2	201	0.000129762	591	0.000309899	542	0.00039397	245	0.000123561	16	1.16794e-05	444	0.00024554	1063	0.000645708	239	0.000157707	53	3.17105e-05	295	0.000164134	304	0.000172756	298	0.000176231	87	6.21975e-05	309	0.000158991	388	0.00020776	499	0.000203583	823	0.000563161	238	0.000129818	350	0.00025984	317	0.000174083
TRBV10-3	TRBJ2-3	504	0.000325374	1181	0.000619273	789	0.000573509	601	0.000303102	40	2.91986e-05	1489	0.000823444	1475	0.000895973	489	0.000322673	251	0.000150176	534	0.00029711	938	0.000533042	949	0.000561218	603	0.000431093	1136	0.00058451	762	0.000408024	1284	0.000523849	1061	0.000726019	636	0.000346909	322	0.000239053	787	0.000432187
TRBV10-3	TRBJ2-4	44	2.84057e-05	18	9.43854e-06	83	6.03311e-05	38	1.91645e-05	0	0	181	0.000100096	146	8.86861e-05	0	0	296	0.0001771	98	5.45258e-05	9516	0.0054077	115	6.80085e-05	0	0	1	5.14534e-07	244	0.000130653	128	5.22217e-05	63	4.31095e-05	86	4.69091e-05	22	1.63328e-05	122	6.69972e-05
TRBV10-3	TRBJ2-5	570	0.000367982	493	0.000258511	716	0.000520447	465	0.000234513	22	1.60592e-05	895	0.000494951	603	0.000366286	569	0.000375462	260	0.000155561	214	0.000119067	728	0.000413704	745	0.000440577	225	0.000160855	1156	0.000594801	799	0.000427836	671	0.000273756	979	0.000669908	321	0.000175091	175	0.00012992	742	0.000407475
TRBV10-3	TRBJ2-6	119	7.68244e-05	54	2.83156e-05	172	0.000125024	17	8.57361e-06	0	0	181	0.000100096	59	3.58389e-05	103	6.79658e-05	180	0.000107696	67	3.72778e-05	148	8.41047e-05	51	3.01603e-05	20	1.42983e-05	281	0.000144584	56	2.9986e-05	390	0.000159113	224	0.000153278	240	0.000130909	4	2.9696e-06	12	6.58989e-06
TRBV10-3	TRBJ2-7	750	0.000484187	742	0.000389078	968	0.000703621	1855	0.000935532	340	0.000248188	1613	0.000892018	1040	0.000631737	311	0.000205217	1431	0.000856182	1157	0.000643738	1677	0.000952997	1506	0.000890616	439	0.000313847	1732	0.000891172	1501	0.000803732	2386	0.000973446	1557	0.00106542	1222	0.000666546	441	0.000327399	987	0.000542018
TRBV11-1	TRBJ1-1	5	3.22792e-06	18	9.43854e-06	6	4.36129e-06	11	5.54763e-06	4	2.91986e-06	16	8.84829e-06	3	1.82232e-06	6	3.95918e-06	3	1.79493e-06	15	8.34579e-06	17	9.66067e-06	24	1.41931e-05	1	7.14913e-07	19	9.77614e-06	7	3.74825e-06	25	1.01996e-05	10	6.84278e-06	21	1.14545e-05	13	9.65121e-06	18	9.88483e-06
TRBV11-1	TRBJ1-2	11	7.10142e-06	18	9.43854e-06	4	2.90752e-06	7	3.53031e-06	14	1.02195e-05	11	6.0832e-06	10	6.07439e-06	12	7.91835e-06	20	1.19662e-05	9	5.00747e-06	26	1.47751e-05	27	1.59672e-05	11	7.86405e-06	7	3.60173e-06	8	4.28371e-06	27	1.10155e-05	13	8.89562e-06	25	1.36364e-05	9	6.68161e-06	16	8.78652e-06
TRBV11-1	TRBJ1-3	1	6.45583e-07	9	4.71927e-06	0	0	0	0	1	7.29964e-07	11	6.0832e-06	6	3.64464e-06	0	0	2	1.19662e-06	0	0	0	0	6	3.54827e-06	1	7.14913e-07	2	1.02907e-06	2	1.07093e-06	5	2.03991e-06	4	2.73711e-06	8	4.36364e-06	4	2.9696e-06	3	1.64747e-06
TRBV11-1	TRBJ1-4	2	1.29117e-06	8	4.19491e-06	1	7.26881e-07	1	5.0433e-07	0	0	5	2.76509e-06	3	1.82232e-06	4	2.63945e-06	1	5.9831e-07	0	0	3	1.70482e-06	8	4.73103e-06	0	0	6	3.0872e-06	6	3.21278e-06	5	2.03991e-06	5	3.42139e-06	12	6.54546e-06	3	2.2272e-06	3	1.64747e-06
TRBV11-1	TRBJ1-5	7	4.51908e-06	7	3.67054e-06	5	3.63441e-06	5	2.52165e-06	4	2.91986e-06	9	4.97716e-06	5	3.0372e-06	3	1.97959e-06	12	7.17973e-06	11	6.12024e-06	11	6.25102e-06	12	7.09654e-06	14	1.00088e-05	4	2.05813e-06	9	4.81918e-06	16	6.52772e-06	6	4.10567e-06	16	8.72727e-06	6	4.45441e-06	8	4.39326e-06
TRBV11-1	TRBJ1-6	0	0	7	3.67054e-06	4	2.90752e-06	4	2.01732e-06	1	7.29964e-07	4	2.21207e-06	1	6.07439e-07	0	0	0	0	3	1.66916e-06	2	1.13655e-06	4	2.36551e-06	2	1.42983e-06	9	4.6308e-06	5	2.67732e-06	3	1.22395e-06	0	0	5	2.72727e-06	3	2.2272e-06	1	5.49157e-07
TRBV11-1	TRBJ2-1	20	1.29117e-05	42	2.20233e-05	14	1.01763e-05	41	2.06775e-05	4	2.91986e-06	48	2.65449e-05	9	5.46695e-06	8	5.2789e-06	26	1.55561e-05	11	6.12024e-06	33	1.87531e-05	32	1.89241e-05	8	5.71931e-06	37	1.90377e-05	17	9.10289e-06	47	1.91752e-05	40	2.73711e-05	39	2.12727e-05	10	7.42401e-06	25	1.37289e-05
TRBV11-1	TRBJ2-2	6	3.8735e-06	14	7.34109e-06	9	6.54193e-06	10	5.0433e-06	3	2.18989e-06	12	6.63622e-06	2	1.21488e-06	1	6.59863e-07	4	2.39324e-06	1	5.56386e-07	26	1.47751e-05	13	7.68792e-06	38	2.71667e-05	7	3.60173e-06	4	2.14186e-06	17	6.9357e-06	10	6.84278e-06	15	8.18182e-06	8	5.93921e-06	6	3.29494e-06
TRBV11-1	TRBJ2-3	14	9.03816e-06	30	1.57309e-05	7	5.08817e-06	15	7.56495e-06	1	7.29964e-07	12	6.63622e-06	4	2.42976e-06	17	1.12177e-05	17	1.01713e-05	3	1.66916e-06	24	1.36386e-05	19	1.12362e-05	13	9.29387e-06	26	1.33779e-05	3	1.60639e-06	24	9.79158e-06	12	8.21134e-06	13	7.09091e-06	3	2.2272e-06	6	3.29494e-06
TRBV11-1	TRBJ2-4	9	5.81025e-06	0	0	2	1.45376e-06	3	1.51299e-06	1	7.29964e-07	1	5.53018e-07	3	1.82232e-06	1	6.59863e-07	0	0	1	5.56386e-07	2	1.13655e-06	4	2.36551e-06	1	7.14913e-07	6	3.0872e-06	2	1.07093e-06	6	2.44789e-06	2	1.36856e-06	2	1.09091e-06	0	0	2	1.09831e-06
TRBV11-1	TRBJ2-5	119	7.68244e-05	40	2.09745e-05	6	4.36129e-06	23	1.15996e-05	11	8.0296e-06	9	4.97716e-06	3	1.82232e-06	7	4.61904e-06	7	4.18817e-06	18	1.00149e-05	10	5.68275e-06	29	1.715e-05	12	8.57896e-06	18	9.2616e-06	13	6.96103e-06	18	7.34368e-06	14	9.57989e-06	12	6.54546e-06	7	5.19681e-06	8	4.39326e-06
TRBV11-1	TRBJ2-6	0	0	0	0	0	0	2	1.00866e-06	0	0	2	1.10604e-06	2	1.21488e-06	3	1.97959e-06	3	1.79493e-06	0	0	9	5.11447e-06	3	1.77414e-06	4	2.85965e-06	3	1.5436e-06	0	0	4	1.63193e-06	2	1.36856e-06	2	1.09091e-06	0	0	3	1.64747e-06
TRBV11-1	TRBJ2-7	15	9.68375e-06	26	1.36335e-05	16	1.16301e-05	27	1.36169e-05	9	6.56967e-06	34	1.88026e-05	9	5.46695e-06	10	6.59863e-06	28	1.67527e-05	15	8.34579e-06	33	1.87531e-05	22	1.30103e-05	27	1.93027e-05	57	2.93284e-05	4	2.14186e-06	57	2.3255e-05	30	2.05283e-05	66	3.6e-05	15	1.1136e-05	14	7.6882e-06
TRBV11-2	TRBJ1-1	15	9.68375e-06	35	1.83527e-05	21	1.52645e-05	127	6.40499e-05	11	8.0296e-06	14	7.74225e-06	25	1.5186e-05	745	0.000491598	201	0.00012026	947	0.000526897	27	1.53434e-05	995	0.000588422	15	1.07237e-05	939	0.000483147	38	2.03476e-05	216	8.81242e-05	31	2.12126e-05	138	7.52727e-05	14	1.03936e-05	21	1.15323e-05
TRBV11-2	TRBJ1-2	13	8.39258e-06	21	1.10116e-05	16	1.16301e-05	23	1.15996e-05	12	8.75957e-06	15	8.29527e-06	15	9.11159e-06	24	1.58367e-05	13	7.77804e-06	505	0.000280975	22	1.2502e-05	488	0.000288593	11	7.86405e-06	23	1.18343e-05	27	1.44575e-05	63	2.57029e-05	16	1.09485e-05	32	1.74545e-05	6	4.45441e-06	35	1.92205e-05
TRBV11-2	TRBJ1-3	3	1.93675e-06	4	2.09745e-06	183	0.000133019	95	4.79113e-05	0	0	2	1.10604e-06	1	6.07439e-07	2	1.31973e-06	3	1.79493e-06	4	2.22554e-06	20	1.13655e-05	11	6.50517e-06	0	0	6	3.0872e-06	1	5.35464e-07	8	3.26386e-06	3	2.05283e-06	16	8.72727e-06	0	0	9	4.94242e-06
TRBV11-2	TRBJ1-4	332	0.000214334	7	3.67054e-06	4	2.90752e-06	15	7.56495e-06	4	2.91986e-06	3	1.65905e-06	4	2.42976e-06	421	0.000277802	5	2.99155e-06	5	2.78193e-06	141	8.01267e-05	15	8.87068e-06	0	0	13	6.68894e-06	4	2.14186e-06	8	3.26386e-06	1	6.84278e-07	17	9.27273e-06	7	5.19681e-06	1	5.49157e-07
TRBV11-2	TRBJ1-5	18	1.16205e-05	4	2.09745e-06	12	8.72257e-06	20	1.00866e-05	1	7.29964e-07	8	4.42414e-06	7	4.25208e-06	3	1.97959e-06	5	2.99155e-06	5	2.78193e-06	23	1.30703e-05	21	1.2419e-05	5	3.57457e-06	11	5.65987e-06	15	8.03196e-06	15	6.11974e-06	9	6.1585e-06	3	1.63636e-06	5	3.712e-06	8	4.39326e-06
TRBV11-2	TRBJ1-6	3	1.93675e-06	8	4.19491e-06	8	5.81505e-06	26	1.31126e-05	4	2.91986e-06	11	6.0832e-06	3	1.82232e-06	4	2.63945e-06	8	4.78648e-06	9	5.00747e-06	6	3.40965e-06	38	2.24724e-05	5	3.57457e-06	11	5.65987e-06	15	8.03196e-06	19	7.75167e-06	20	1.36856e-05	7	3.81818e-06	0	0	8	4.39326e-06
TRBV11-2	TRBJ2-1	604	0.000389932	265	0.000138956	276	0.000200619	684	0.000344962	190	0.000138693	45	2.48858e-05	594	0.000360819	326	0.000215115	377	0.000225563	25	1.39096e-05	500	0.000284137	513	0.000303377	147	0.000105092	1133	0.000582966	1040	0.000556883	1129	0.000460612	754	0.000515946	270	0.000147273	377	0.000279885	29	1.59256e-05
TRBV11-2	TRBJ2-2	150	9.68375e-05	24	1.25847e-05	16	1.16301e-05	14	7.06062e-06	247	0.000180301	14	7.74225e-06	9	5.46695e-06	19	1.25374e-05	9	5.38479e-06	334	0.000185833	24	1.36386e-05	245	0.000144888	8	5.71931e-06	622	0.00032004	14	7.4965e-06	728	0.000297011	165	0.000112906	211	0.000115091	5	3.712e-06	7	3.8441e-06
TRBV11-2	TRBJ2-2P	0	0	0	0	0	0	0	0	0	0	0	0	0	0	0	0	0	0	0	0	0	0	0	0	0	0	0	0	0	0	0	0	0	0	2	1.09091e-06	0	0	0	0
TRBV11-2	TRBJ2-3	100	6.45583e-05	635	0.000332971	432	0.000314013	202	0.000101875	89	6.49668e-05	35	1.93556e-05	17	1.03265e-05	27	1.78163e-05	19	1.13679e-05	883	0.000491289	455	0.000258565	665	0.000393267	209	0.000149417	361	0.000185747	965	0.000516723	969	0.000395335	117	8.00605e-05	42	2.29091e-05	14	1.03936e-05	728	0.000399786
TRBV11-2	TRBJ2-4	5	3.22792e-06	5	2.62182e-06	2	1.45376e-06	6	3.02598e-06	1	7.29964e-07	7	3.87113e-06	5	3.0372e-06	14	9.23808e-06	2	1.19662e-06	0	0	16	9.0924e-06	20	1.18276e-05	5	3.57457e-06	7	3.60173e-06	630	0.000337342	17	6.9357e-06	255	0.000174491	161	8.78182e-05	0	0	5	2.74579e-06
TRBV11-2	TRBJ2-5	161	0.000103939	28	1.46822e-05	140	0.000101763	123	6.20326e-05	12	8.75957e-06	642	0.000355038	12	7.28927e-06	749	0.000494237	10	5.9831e-06	209	0.000116285	236	0.000134113	270	0.000159672	415	0.000296689	459	0.000236171	573	0.000306821	1097	0.000447557	450	0.000307925	475	0.000259091	18	1.33632e-05	36	1.97697e-05
TRBV11-2	TRBJ2-6	4	2.58233e-06	4	2.09745e-06	3	2.18064e-06	9	4.53897e-06	2	1.45993e-06	4	2.21207e-06	2	1.21488e-06	0	0	10	5.9831e-06	0	0	6	3.40965e-06	4	2.36551e-06	4	2.85965e-06	6	3.0872e-06	4	2.14186e-06	11	4.48781e-06	4	2.73711e-06	7	3.81818e-06	1	7.42401e-07	1	5.49157e-07
TRBV11-2	TRBJ2-7	235	0.000151712	670	0.000351324	130	9.44945e-05	585	0.000295033	281	0.00020512	549	0.000303607	528	0.000320728	38	2.50748e-05	245	0.000146586	1032	0.00057419	54	3.06868e-05	703	0.000415739	789	0.000564067	1034	0.000532028	538	0.00028808	1061	0.000432869	648	0.000443412	410	0.000223636	61	4.52865e-05	730	0.000400885
TRBV11-3	TRBJ1-1	4	2.58233e-06	4	2.09745e-06	0	0	2	1.00866e-06	0	0	5	2.76509e-06	2	1.21488e-06	1	6.59863e-07	2	1.19662e-06	0	0	0	0	61	3.60741e-05	0	0	1	5.14534e-07	8	4.28371e-06	0	0	2	1.36856e-06	4	2.18182e-06	2	1.4848e-06	0	0
TRBV11-3	TRBJ1-2	2	1.29117e-06	0	0	1	7.26881e-07	0	0	0	0	2	1.10604e-06	5	3.0372e-06	0	0	5	2.99155e-06	0	0	8	4.5462e-06	9	5.32241e-06	0	0	2	1.02907e-06	10	5.35464e-06	4	1.63193e-06	1	6.84278e-07	2	1.09091e-06	0	0	2	1.09831e-06
TRBV11-3	TRBJ1-3	1	6.45583e-07	1	5.24364e-07	0	0	2	1.00866e-06	0	0	0	0	2	1.21488e-06	0	0	0	0	0	0	0	0	0	0	2	1.42983e-06	1	5.14534e-07	1	5.35464e-07	0	0	0	0	0	0	0	0	1	5.49157e-07
TRBV11-3	TRBJ1-4	1	6.45583e-07	2	1.04873e-06	0	0	51	2.57208e-05	0	0	0	0	2	1.21488e-06	0	0	0	0	1	5.56386e-07	2	1.13655e-06	2	1.18276e-06	0	0	36	1.85232e-05	4	2.14186e-06	4	1.63193e-06	0	0	4	2.18182e-06	0	0	0	0
TRBV11-3	TRBJ1-5	2	1.29117e-06	2	1.04873e-06	4	2.90752e-06	3	1.51299e-06	0	0	1	5.53018e-07	0	0	0	0	0	0	0	0	0	0	2	1.18276e-06	1	7.14913e-07	2	1.02907e-06	5	2.67732e-06	18	7.34368e-06	2	1.36856e-06	4	2.18182e-06	0	0	0	0
TRBV11-3	TRBJ1-6	1	6.45583e-07	0	0	0	0	0	0	0	0	1	5.53018e-07	0	0	3	1.97959e-06	2	1.19662e-06	4	2.22554e-06	2	1.13655e-06	2	1.18276e-06	0	0	1	5.14534e-07	3	1.60639e-06	0	0	2	1.36856e-06	4	2.18182e-06	0	0	0	0
TRBV11-3	TRBJ2-1	14	9.03816e-06	10	5.24364e-06	4	2.90752e-06	10	5.0433e-06	3	2.18989e-06	6	3.31811e-06	5	3.0372e-06	4	2.63945e-06	117	7.00023e-05	10	5.56386e-06	3	1.70482e-06	12	7.09654e-06	0	0	10	5.14534e-06	11	5.8901e-06	19	7.75167e-06	13	8.89562e-06	106	5.78182e-05	5	3.712e-06	5	2.74579e-06
TRBV11-3	TRBJ2-2	1	6.45583e-07	10	5.24364e-06	0	0	2	1.00866e-06	1	7.29964e-07	0	0	0	0	1	6.59863e-07	2	1.19662e-06	2	1.11277e-06	4	2.2731e-06	6	3.54827e-06	1	7.14913e-07	6	3.0872e-06	10	5.35464e-06	6	2.44789e-06	1	6.84278e-07	2	1.09091e-06	1	7.42401e-07	0	0
TRBV11-3	TRBJ2-3	2	1.29117e-06	9	4.71927e-06	4	2.90752e-06	57	2.87468e-05	0	0	0	0	0	0	2	1.31973e-06	1	5.9831e-07	3	1.66916e-06	2	1.13655e-06	8	4.73103e-06	5	3.57457e-06	6	3.0872e-06	6	3.21278e-06	24	9.79158e-06	6	4.10567e-06	1	5.45455e-07	2	1.4848e-06	1	5.49157e-07
TRBV11-3	TRBJ2-4	0	0	0	0	0	0	0	0	0	0	0	0	0	0	2	1.31973e-06	1	5.9831e-07	0	0	0	0	0	0	0	0	3	1.5436e-06	2	1.07093e-06	0	0	0	0	1	5.45455e-07	0	0	0	0
TRBV11-3	TRBJ2-5	5	3.22792e-06	7	3.67054e-06	2	1.45376e-06	5	2.52165e-06	0	0	3	1.65905e-06	2	1.21488e-06	6	3.95918e-06	1	5.9831e-07	2	1.11277e-06	1	5.68275e-07	11	6.50517e-06	3	2.14474e-06	3	1.5436e-06	2	1.07093e-06	5	2.03991e-06	4	2.73711e-06	8	4.36364e-06	2	1.4848e-06	4	2.19663e-06
TRBV11-3	TRBJ2-6	0	0	3	1.57309e-06	0	0	0	0	0	0	0	0	0	0	0	0	0	0	0	0	0	0	2	1.18276e-06	0	0	1	5.14534e-07	0	0	3	1.22395e-06	3	2.05283e-06	0	0	0	0	0	0
TRBV11-3	TRBJ2-7	4	2.58233e-06	7	3.67054e-06	3	2.18064e-06	5	2.52165e-06	1	7.29964e-07	18	9.95433e-06	2	1.21488e-06	1	6.59863e-07	2	1.19662e-06	2	1.11277e-06	8	4.5462e-06	15	8.87068e-06	7	5.00439e-06	10	5.14534e-06	8	4.28371e-06	21	8.56763e-06	8	5.47423e-06	7	3.81818e-06	1	7.42401e-07	2	1.09831e-06
TRBV12-1	TRBJ2-1	0	0	0	0	0	0	0	0	0	0	0	0	1	6.07439e-07	0	0	0	0	0	0	0	0	0	0	0	0	0	0	0	0	0	0	0	0	2	1.09091e-06	0	0	0	0
TRBV12-1	TRBJ2-3	0	0	0	0	0	0	0	0	0	0	0	0	0	0	0	0	0	0	0	0	0	0	0	0	0	0	1	5.14534e-07	0	0	0	0	0	0	0	0	0	0	0	0
TRBV12-1	TRBJ2-5	0	0	0	0	0	0	0	0	0	0	0	0	0	0	0	0	0	0	0	0	0	0	0	0	0	0	0	0	0	0	0	0	0	0	0	0	0	0	1	5.49157e-07
TRBV12-1	TRBJ2-7	0	0	0	0	0	0	0	0	0	0	0	0	0	0	0	0	0	0	0	0	0	0	1	5.91379e-07	0	0	0	0	0	0	0	0	0	0	0	0	0	0	0	0
TRBV12-2	TRBJ1-3	0	0	0	0	0	0	0	0	0	0	0	0	0	0	0	0	0	0	0	0	0	0	0	0	1	7.14913e-07	0	0	0	0	0	0	0	0	0	0	0	0	0	0
TRBV12-2	TRBJ2-1	0	0	0	0	0	0	0	0	0	0	0	0	0	0	0	0	0	0	0	0	0	0	0	0	0	0	2	1.02907e-06	2	1.07093e-06	0	0	0	0	0	0	0	0	0	0
TRBV12-2	TRBJ2-2	0	0	0	0	0	0	0	0	0	0	0	0	0	0	0	0	0	0	0	0	1	5.68275e-07	0	0	0	0	0	0	0	0	0	0	0	0	0	0	0	0	0	0
TRBV12-2	TRBJ2-5	0	0	1	5.24364e-07	0	0	0	0	0	0	0	0	0	0	0	0	0	0	0	0	0	0	0	0	0	0	0	0	0	0	0	0	0	0	0	0	2	1.4848e-06	0	0
TRBV12-2	TRBJ2-6	0	0	0	0	0	0	0	0	0	0	0	0	0	0	0	0	3	1.79493e-06	0	0	0	0	0	0	0	0	0	0	0	0	0	0	0	0	0	0	0	0	0	0
TRBV12-2	TRBJ2-7	0	0	0	0	0	0	0	0	0	0	0	0	0	0	0	0	1	5.9831e-07	0	0	0	0	0	0	0	0	0	0	0	0	0	0	1	6.84278e-07	0	0	0	0	0	0
TRBV12-3	TRBJ1-1	2379	0.00153584	4630	0.0024278	2708	0.00196839	3189	0.00160831	1157	0.000844568	3853	0.00213078	3119	0.0018946	1753	0.00115674	6438	0.00385192	3835	0.00213374	7764	0.00441209	16285	0.0096306	1143	0.000817146	3180	0.00163622	4056	0.00217184	7503	0.00306109	5866	0.00401398	4296	0.00234327	5676	0.00421387	2852	0.0015662
TRBV12-3	TRBJ1-2	2811	0.00181473	3581	0.00187775	1754	0.00127495	4190	0.00211314	1106	0.00080734	4228	0.00233816	3465	0.00210478	1962	0.00129465	3227	0.00193075	1587	0.000882984	6338	0.00360173	47867	0.0283075	1679	0.00120034	2549	0.00131155	10704	0.00573161	6266	0.00255642	6543	0.00447723	4491	0.00244964	4025	0.00298816	2182	0.00119826
TRBV12-3	TRBJ1-3	680	0.000438997	610	0.000319862	781	0.000567694	638	0.000321762	803	0.000586161	1688	0.000933495	1918	0.00116507	1186	0.000782597	1531	0.000916013	538	0.000299336	3079	0.00174972	3311	0.00195805	441	0.000315277	2388	0.00122871	643	0.000344303	1342	0.000547512	1252	0.000856716	1469	0.000801273	574	0.000426138	811	0.000445367
TRBV12-3	TRBJ1-4	1040	0.000671407	852	0.000446758	538	0.000391062	937	0.000472557	755	0.000551123	1391	0.000769248	1283	0.000779345	1005	0.000663162	509	0.00030454	625	0.000347741	1780	0.00101153	5809	0.00343532	593	0.000423944	1194	0.000614353	1575	0.000843356	3067	0.00125128	2023	0.00138429	1011	0.000551455	1710	0.00126951	675	0.000370681
TRBV12-3	TRBJ1-5	2973	0.00191932	3631	0.00190396	2949	0.00214357	2658	0.00134051	1624	0.00118546	4212	0.00232931	5341	0.00324433	3163	0.00208715	5264	0.00314951	2934	0.00163244	7713	0.0043831	12822	0.00758266	1723	0.0012318	3291	0.00169333	4203	0.00225056	6229	0.00254132	5582	0.00381964	4631	0.002526	5520	0.00409805	3044	0.00167163
TRBV12-3	TRBJ1-6	1980	0.00127825	1735	0.000909771	638	0.00046375	566	0.000285451	876	0.000639448	3710	0.0020517	1485	0.000902047	627	0.000413734	2085	0.00124748	885	0.000492401	1805	0.00102574	4657	0.00275405	760	0.000543334	1644	0.000845893	1061	0.000568127	2894	0.0011807	2328	0.001593	1729	0.000943091	1551	0.00115146	1138	0.000624941
TRBV12-3	TRBJ2-1	6026	0.00389028	4519	0.0023696	3868	0.00281158	3424	0.00172683	3350	0.00244538	7022	0.00388329	4564	0.00277235	3152	0.00207989	7278	0.0043545	4122	0.00229342	9097	0.0051696	9178	0.00542767	1787	0.00127755	6177	0.00317827	5067	0.0027132	8804	0.00359188	10236	0.00700427	6434	0.00350946	3930	0.00291764	2826	0.00155192
TRBV12-3	TRBJ2-2	14656	0.00946167	4292	0.00225057	3088	0.00224461	2349	0.00118467	2021	0.00147526	38787	0.0214499	1658	0.00100713	2021	0.00133358	2791	0.00166988	1702	0.000946969	4508	0.00256178	6953	0.00411186	1280	0.000915089	4101	0.0021101	3325	0.00178042	5339	0.00217822	8060	0.00551528	3318	0.00180982	2318	0.00172089	3150	0.00172985
TRBV12-3	TRBJ2-3	4422	0.00285477	4208	0.00220652	3480	0.00252955	1371	0.000691436	1098	0.0008015	4902	0.00271089	2856	0.00173485	3325	0.00219404	4004	0.00239564	4276	0.00237911	16655	0.00946462	11719	0.00693037	1695	0.00121178	4136	0.00212811	4823	0.00258254	8280	0.00337809	7249	0.00496033	2982	0.00162655	1918	0.00142393	1742	0.000956632
TRBV12-3	TRBJ2-4	882	0.000569404	1065	0.000558447	386	0.000280576	229	0.000115492	501	0.000365712	1595	0.000882064	584	0.000354745	432	0.000285061	829	0.000495999	343	0.00019084	1026	0.00058305	1357	0.000802501	175	0.00012511	805	0.000414199	1017	0.000544567	1729	0.000705402	2598	0.00177775	626	0.000341455	503	0.000373428	760	0.00041736
TRBV12-3	TRBJ2-5	2513	0.00162235	3278	0.00171886	2617	0.00190225	1966	0.000991513	1366	0.000997131	4085	0.00225908	2126	0.00129142	2196	0.00144906	2268	0.00135697	2466	0.00137205	5555	0.00315677	6674	0.00394686	1398	0.000999449	1891	0.000972983	3160	0.00169207	5695	0.00232346	4282	0.00293008	2295	0.00125182	1151	0.000854504	2898	0.00159146
TRBV12-3	TRBJ2-6	1175	0.00075856	796	0.000417393	1012	0.000735604	857	0.000432211	583	0.000425569	1647	0.000910821	1285	0.00078056	465	0.000306836	1458	0.000872337	1370	0.000762249	1188	0.00067511	2526	0.00149382	625	0.000446821	788	0.000405452	1008	0.000539748	1785	0.000728249	1443	0.000987413	1223	0.000667091	794	0.000589466	1039	0.000570574
TRBV12-3	TRBJ2-7	4353	0.00281022	3473	0.00182111	3136	0.0022795	3353	0.00169102	2051	0.00149716	12403	0.00685908	6152	0.00373697	2211	0.00145896	6324	0.00378372	2357	0.0013114	10179	0.00578447	9194	0.00543714	2064	0.00147558	5849	0.00300951	5239	0.0028053	8099	0.00330425	7550	0.0051663	6244	0.00340582	4625	0.0034336	3794	0.0020835
TRBV12-4	TRBJ1-1	852	0.000550037	4341	0.00227626	942	0.000684722	317	0.000159873	724	0.000528494	1273	0.000703992	4290	0.00260591	352	0.000232272	994	0.000594721	781	0.000434537	2146	0.00121952	2220	0.00131286	57	4.07501e-05	1008	0.00051865	2910	0.0015582	1294	0.000527929	1142	0.000781446	136	7.41818e-05	1050	0.000779521	221	0.000121364
TRBV12-4	TRBJ1-2	585	0.000377666	615	0.000322484	902	0.000655647	920	0.000463984	1278	0.000932894	1462	0.000808512	3102	0.00188428	888	0.000585958	992	0.000593524	1587	0.000882984	2244	0.00127521	3029	0.00179129	95	6.79168e-05	997	0.00051299	2980	0.00159568	1388	0.00056628	1551	0.00106132	1387	0.000756546	1010	0.000749825	233	0.000127954
TRBV12-4	TRBJ1-3	62	4.00262e-05	56	2.93644e-05	140	0.000101763	43	2.16862e-05	385	0.000281036	454	0.00025107	1590	0.000965829	264	0.000174204	815	0.000487623	77	4.28417e-05	397	0.000225605	696	0.0004116	54	3.86053e-05	248	0.000127604	245	0.000131189	211	8.60843e-05	819	0.000560424	37	2.01818e-05	91	6.75585e-05	37	2.03188e-05
TRBV12-4	TRBJ1-4	316	0.000204004	131	6.86916e-05	66	4.79741e-05	110	5.54763e-05	0	0	993	0.000549147	1945	0.00118147	26	1.71564e-05	945	0.000565403	112	6.23152e-05	291	0.000165368	614	0.000363106	157	0.000112241	224	0.000115256	688	0.000368399	1899	0.000774759	266	0.000182018	88	4.8e-05	129	9.57697e-05	393	0.000215819
TRBV12-4	TRBJ1-5	787	0.000508074	797	0.000417918	1282	0.000931861	314	0.00015836	487	0.000355492	2083	0.00115194	5418	0.00329111	27103	0.0178843	3769	0.00225503	413	0.000229787	2347	0.00133374	2578	0.00152457	237	0.000169434	708	0.00036429	2364	0.00126584	1682	0.000686226	1111	0.000760233	212	0.000115636	5290	0.0039273	578	0.000317413
TRBV12-4	TRBJ1-6	354	0.000228536	114	5.97774e-05	267	0.000194077	39	1.96689e-05	102	7.44563e-05	358	0.00019798	0	0	37	2.44149e-05	131	7.83787e-05	703	0.000391139	312	0.000177302	1297	0.000767018	19	1.35834e-05	52	2.67557e-05	310	0.000165994	1321	0.000538945	310	0.000212126	51	2.78182e-05	104	7.72097e-05	101	5.54649e-05
TRBV12-4	TRBJ2-1	1996	0.00128858	680	0.000356567	1304	0.000947853	206	0.000103892	150	0.000109495	4541	0.00251126	3196	0.00194138	275	0.000181462	2598	0.00155441	4176	0.00232347	3243	0.00184292	1601	0.000946797	111	7.93554e-05	1686	0.000867504	1082	0.000579372	1802	0.000735184	1073	0.00073423	679	0.000370364	1102	0.000818126	740	0.000406376
TRBV12-4	TRBJ2-2	645	0.000416401	1082	0.000567361	435	0.000316193	240	0.000121039	1248	0.000910995	1207	0.000667493	3503	0.00212786	398	0.000262625	604	0.00036138	1373	0.000763918	7877	0.0044763	1264	0.000747503	87	6.21975e-05	631	0.000324671	876	0.000469067	1111	0.000453268	1634	0.00111811	257	0.000140182	541	0.000401639	318	0.000174632
TRBV12-4	TRBJ2-3	301	0.000194321	987	0.000517547	320	0.000232602	1050	0.000529546	454	0.000331404	1134	0.000627123	1322	0.000803035	301	0.000198619	830	0.000496598	162	9.01345e-05	1686	0.000958111	3997	0.00236374	336	0.000240211	1065	0.000547978	1743	0.000933314	2784	0.00113582	1419	0.000970991	756	0.000412364	2309	0.0017142	402	0.000220761
TRBV12-4	TRBJ2-4	191	0.000123306	73	3.82785e-05	93	6.75999e-05	0	0	0	0	0	0	725	0.000440393	31	2.04557e-05	267	0.000159749	12175	0.006774	158	8.97874e-05	734	0.000434072	0	0	90	4.6308e-05	534	0.000285938	90	3.67184e-05	275	0.000188176	182	9.92727e-05	0	0	173	9.50042e-05
TRBV12-4	TRBJ2-5	865	0.000558429	86	4.50953e-05	585	0.000425225	306	0.000154325	174	0.000127014	2852	0.00157721	1634	0.000992556	150	9.89794e-05	713	0.000426595	724	0.000402823	956	0.000543271	667	0.00039445	3881	0.00277458	820	0.000421917	903	0.000483524	1336	0.000545065	499	0.000341455	354	0.000193091	860	0.000638465	335	0.000183968
TRBV12-4	TRBJ2-6	508	0.000327956	468	0.000245402	248	0.000180266	52	2.62252e-05	1103	0.00080515	936	0.000517625	2020	0.00122703	36	2.37551e-05	89	5.32496e-05	958	0.000533018	210	0.000119338	172	0.000101717	0	0	375	0.00019295	223	0.000119408	325	0.000132594	92	6.29536e-05	381	0.000207818	0	0	0	0
TRBV12-4	TRBJ2-7	1020	0.000658495	406	0.000212892	294	0.000213703	282	0.000142221	295	0.000215339	861	0.000476149	3939	0.0023927	1402	0.000925127	940	0.000562412	666	0.000370553	1078	0.0006126	1097	0.000648742	0	0	1396	0.000718289	2408	0.0012894	1991	0.000812293	1440	0.000985361	5984	0.003264	357	0.000265037	1210	0.00066448
TRBV12-5	TRBJ1-1	35	2.25954e-05	196	0.000102775	514	0.000373617	289	0.000145751	0	0	697	0.000385454	379	0.000230219	31	2.04557e-05	205	0.000122654	53	2.94884e-05	551	0.000313119	1635	0.000966904	560	0.000400351	727	0.000374066	368	0.000197051	410	0.000167273	820	0.000561108	414	0.000225818	200	0.00014848	31	1.70239e-05
TRBV12-5	TRBJ1-2	0	0	534	0.00028001	108	7.85031e-05	101	5.09373e-05	0	0	645	0.000356697	2635	0.0016006	0	0	0	0	135	7.51121e-05	244	0.000138659	1085	0.000641646	902	0.000644852	24	1.23488e-05	899	0.000481382	195	7.95566e-05	471	0.000322295	229	0.000124909	473	0.000351156	76	4.1736e-05
TRBV12-5	TRBJ1-3	19	1.22661e-05	10	5.24364e-06	22	1.59914e-05	0	0	0	0	44	2.43328e-05	1	6.07439e-07	135	8.90815e-05	0	0	21	1.16841e-05	141	8.01267e-05	522	0.0003087	8	5.71931e-06	77	3.96191e-05	159	8.51388e-05	192	7.83326e-05	376	0.000257289	157	8.56364e-05	53	3.93473e-05	6	3.29494e-06
TRBV12-5	TRBJ1-4	0	0	84	4.40465e-05	0	0	24	1.21039e-05	0	0	94	5.19837e-05	0	0	8	5.2789e-06	0	0	36	2.00299e-05	0	0	130	7.68792e-05	55	3.93202e-05	31	1.59505e-05	134	7.17522e-05	35	1.42794e-05	194	0.00013275	38	2.07273e-05	87	6.45889e-05	1	5.49157e-07
TRBV12-5	TRBJ1-5	20	1.29117e-05	45	2.35964e-05	229	0.000166456	48	2.42078e-05	21	1.53292e-05	626	0.000346189	0	0	32	2.11156e-05	72	4.30784e-05	1031	0.000573634	55	3.12551e-05	560	0.000331172	407	0.00029097	299	0.000153846	994	0.000532251	178	7.26209e-05	739	0.000505682	206	0.000112364	544	0.000403866	74	4.06376e-05
TRBV12-5	TRBJ1-6	0	0	130	6.81673e-05	31	2.25333e-05	21	1.05909e-05	0	0	87	4.81126e-05	1	6.07439e-07	0	0	0	0	1	5.56386e-07	0	0	323	0.000191015	169	0.00012082	0	0	312	0.000167065	196	7.99646e-05	0	0	117	6.38182e-05	65	4.82561e-05	0	0
TRBV12-5	TRBJ2-1	848	0.000547455	264	0.000138432	137	9.95827e-05	577	0.000290998	297	0.000216799	2099	0.00116079	150	9.11159e-05	327	0.000215775	310	0.000185476	306	0.000170254	444	0.000252314	780	0.000461275	461	0.000329575	406	0.000208901	1653	0.000885122	522	0.000212967	1407	0.000962779	757	0.000412909	387	0.000287309	202	0.00011093
TRBV12-5	TRBJ2-2	217	0.000140092	562	0.000294692	937	0.000681088	61	3.07641e-05	285	0.00020804	622	0.000343977	1098	0.000666968	362	0.00023887	39	2.33341e-05	409	0.000227562	399	0.000226742	476	0.000281496	418	0.000298834	60	3.0872e-05	160	8.56742e-05	676	0.000275796	456	0.000312031	535	0.000291818	0	0	53	2.91053e-05
TRBV12-5	TRBJ2-3	204	0.000131699	306	0.000160455	134	9.74021e-05	35	1.76515e-05	106	7.73762e-05	1407	0.000778097	490	0.000297645	207	0.000136592	227	0.000135816	63	3.50523e-05	668	0.000379608	646	0.000382031	262	0.000187307	624	0.000321069	420	0.000224895	137	5.58936e-05	427	0.000292187	402	0.000219273	563	0.000417972	7	3.8441e-06
TRBV12-5	TRBJ2-4	0	0	107	5.61069e-05	0	0	47	2.37035e-05	0	0	93	5.14307e-05	0	0	71	4.68502e-05	1	5.9831e-07	106	5.89769e-05	0	0	213	0.000125964	79	5.64782e-05	0	0	14	7.4965e-06	0	0	116	7.93763e-05	96	5.23636e-05	0	0	0	0
TRBV12-5	TRBJ2-5	280	0.000180763	104	5.45338e-05	730	0.000530623	49	2.47122e-05	2	1.45993e-06	488	0.000269873	0	0	145	9.56801e-05	238	0.000142398	224	0.00012463	467	0.000265384	1092	0.000645785	123	8.79343e-05	330	0.000169796	409	0.000219005	100	4.07982e-05	323	0.000221022	307	0.000167455	142	0.000105421	69	3.78919e-05
TRBV12-5	TRBJ2-6	105	6.77862e-05	4	2.09745e-06	0	0	0	0	0	0	341	0.000188579	0	0	0	0	0	0	0	0	0	0	157	9.28464e-05	1	7.14913e-07	0	0	322	0.000172419	2	8.15965e-07	201	0.00013754	44	2.4e-05	0	0	60	3.29494e-05
TRBV12-5	TRBJ2-7	535	0.000345387	691	0.000362335	273	0.000198439	221	0.000111457	9	6.56967e-06	946	0.000523155	1	6.07439e-07	92	6.07074e-05	25	1.49578e-05	156	8.67962e-05	840	0.000477351	550	0.000325258	154	0.000110097	507	0.000260868	863	0.000462105	1124	0.000458572	1524	0.00104284	397	0.000216545	91	6.75585e-05	155	8.51194e-05
TRBV13	TRBJ1-1	30	1.93675e-05	172	9.01905e-05	2705	0.00196621	156	7.86755e-05	26	1.89791e-05	1799	0.00099488	0	0	145	9.56801e-05	250	0.000149578	166	9.236e-05	102	5.7964e-05	666	0.000393858	42	3.00264e-05	419	0.00021559	167	8.94225e-05	267	0.000108931	63	4.31095e-05	150	8.18182e-05	4884	0.00362589	86	4.72275e-05
TRBV13	TRBJ1-2	155	0.000100065	104	5.45338e-05	106	7.70494e-05	63	3.17728e-05	1678	0.00122488	168	9.2907e-05	0	0	186	0.000122734	172	0.000102909	45	2.50374e-05	134	7.61488e-05	281	0.000166177	74	5.29036e-05	182	9.36451e-05	120	6.42557e-05	99	4.03903e-05	24	1.64227e-05	13	7.09091e-06	54	4.00897e-05	93	5.10716e-05
TRBV13	TRBJ1-3	0	0	19	9.96291e-06	0	0	42	2.11819e-05	0	0	157	8.68238e-05	33	2.00455e-05	45	2.96938e-05	0	0	92	5.11875e-05	137	7.78536e-05	54	3.19344e-05	0	0	0	0	0	0	50	2.03991e-05	28	1.91598e-05	0	0	229	0.00017001	28	1.53764e-05
TRBV13	TRBJ1-4	27	1.74307e-05	0	0	21	1.52645e-05	0	0	0	0	51	2.82039e-05	0	0	15	9.89794e-06	1	5.9831e-07	77	4.28417e-05	11	6.25102e-06	96	5.67723e-05	0	0	188	9.67323e-05	38	2.03476e-05	102	4.16142e-05	0	0	51	2.78182e-05	56	4.15745e-05	0	0
TRBV13	TRBJ1-5	0	0	36	1.88771e-05	4	2.90752e-06	40	2.01732e-05	0	0	112	6.1938e-05	0	0	1	6.59863e-07	11	6.58142e-06	35	1.94735e-05	110	6.25102e-05	60	3.54827e-05	0	0	94	4.83662e-05	0	0	159	6.48692e-05	0	0	0	0	4146	0.00307799	176	9.66517e-05
TRBV13	TRBJ1-6	0	0	26	1.36335e-05	31	2.25333e-05	42	2.11819e-05	46	3.35783e-05	293	0.000162034	0	0	0	0	0	0	0	0	105	5.96689e-05	52	3.07517e-05	22	1.57281e-05	148	7.6151e-05	22	1.17802e-05	224	9.13881e-05	0	0	22	1.2e-05	0	0	0	0
TRBV13	TRBJ2-1	89	5.74569e-05	552	0.000289449	83	6.03311e-05	215	0.000108431	2208	0.00161176	637	0.000352273	0	0	138	9.1061e-05	76	4.54716e-05	389	0.000216434	251	0.000142637	230	0.000136017	65	4.64694e-05	1110	0.000571132	381	0.000204012	507	0.000206847	174	0.000119064	85	4.63636e-05	287	0.000213069	82	4.50309e-05
TRBV13	TRBJ2-2	88	5.68113e-05	56	2.93644e-05	41	2.98021e-05	25	1.26082e-05	144	0.000105115	106	5.86199e-05	46	2.79422e-05	195	0.000128673	81	4.84631e-05	47	2.61501e-05	144	8.18316e-05	74	4.3762e-05	44	3.14562e-05	230	0.000118343	104	5.56883e-05	63	2.57029e-05	37	2.53183e-05	105	5.72727e-05	143	0.000106163	154	8.45702e-05
TRBV13	TRBJ2-3	50	3.22792e-05	55	2.884e-05	91	6.61462e-05	47	2.37035e-05	232	0.000169352	14	7.74225e-06	0	0	182	0.000120095	26	1.55561e-05	311	0.000173036	85	4.83034e-05	160	9.46206e-05	100	7.14913e-05	429	0.000220735	0	0	235	9.58759e-05	56	3.83196e-05	0	0	225	0.00016704	354	0.000194402
TRBV13	TRBJ2-4	2	1.29117e-06	0	0	71	5.16086e-05	0	0	0	0	1	5.53018e-07	0	0	42	2.77142e-05	0	0	56	3.11576e-05	0	0	51	3.01603e-05	1	7.14913e-07	7	3.60173e-06	31	1.65994e-05	50	2.03991e-05	32	2.18969e-05	7	3.81818e-06	207	0.000153677	0	0
TRBV13	TRBJ2-5	1	6.45583e-07	117	6.13505e-05	31	2.25333e-05	70	3.53031e-05	70	5.10975e-05	236	0.000130512	59	3.58389e-05	18	1.18775e-05	99	5.92327e-05	133	7.39993e-05	102	5.7964e-05	105	6.20948e-05	506	0.000361746	335	0.000172369	90	4.81918e-05	399	0.000162785	65	4.44781e-05	66	3.6e-05	0	0	62	3.40478e-05
TRBV13	TRBJ2-6	0	0	0	0	0	0	0	0	0	0	30	1.65905e-05	54	3.28017e-05	0	0	0	0	39	2.1699e-05	15	8.52412e-06	3	1.77414e-06	32	2.28772e-05	63	3.24156e-05	0	0	0	0	0	0	17	9.27273e-06	35	2.5984e-05	36	1.97697e-05
TRBV13	TRBJ2-7	70	4.51908e-05	155	8.12763e-05	1919	0.00139488	1041	0.000525007	180	0.000131393	39202	0.0216794	241	0.000146393	80	5.2789e-05	208	0.000124449	364	0.000202524	69	3.9211e-05	197	0.000116502	2313	0.00165359	3411	0.00175507	226	0.000121015	192	7.83326e-05	160	0.000109485	302	0.000164727	328	0.000243508	237	0.00013015
TRBV14	TRBJ1-1	54	3.48615e-05	22	1.1536e-05	26	1.88989e-05	33	1.66429e-05	18	1.31393e-05	50	2.76509e-05	11	6.68183e-06	9	5.93876e-06	28	1.67527e-05	82	4.56236e-05	43	2.44358e-05	104	6.15034e-05	11	7.86405e-06	5	2.57267e-06	11	5.8901e-06	61	2.48869e-05	40	2.73711e-05	23	1.25455e-05	24	1.78176e-05	20	1.09831e-05
TRBV14	TRBJ1-2	8	5.16467e-06	29	1.52065e-05	10	7.26881e-06	5	2.52165e-06	2	1.45993e-06	51	2.82039e-05	3	1.82232e-06	7	4.61904e-06	16	9.57297e-06	32	1.78043e-05	316	0.000179575	104	6.15034e-05	0	0	6	3.0872e-06	41	2.1954e-05	19	7.75167e-06	8	5.47423e-06	12	6.54546e-06	14	1.03936e-05	0	0
TRBV14	TRBJ1-3	5	3.22792e-06	11	5.768e-06	2	1.45376e-06	1	5.0433e-07	0	0	6	3.31811e-06	4	2.42976e-06	0	0	6	3.58986e-06	5	2.78193e-06	20	1.13655e-05	26	1.53758e-05	2	1.42983e-06	4	2.05813e-06	7	3.74825e-06	10	4.07982e-06	3	2.05283e-06	2	1.09091e-06	7	5.19681e-06	0	0
TRBV14	TRBJ1-4	5	3.22792e-06	4	2.09745e-06	2	1.45376e-06	10	5.0433e-06	5	3.64982e-06	8	4.42414e-06	4	2.42976e-06	1	6.59863e-07	3	1.79493e-06	0	0	29	1.648e-05	17	1.00534e-05	0	0	6	3.0872e-06	0	0	0	0	0	0	7	3.81818e-06	1	7.42401e-07	3	1.64747e-06
TRBV14	TRBJ1-5	12	7.747e-06	3	1.57309e-06	5	3.63441e-06	6	3.02598e-06	0	0	3	1.65905e-06	4	2.42976e-06	0	0	0	0	2	1.11277e-06	7	3.97792e-06	6	3.54827e-06	5	3.57457e-06	0	0	5	2.67732e-06	5	2.03991e-06	2	1.36856e-06	1	5.45455e-07	12	8.90881e-06	1	5.49157e-07
TRBV14	TRBJ1-6	2	1.29117e-06	16	8.38982e-06	1	7.26881e-07	1	5.0433e-07	0	0	17	9.40131e-06	5	3.0372e-06	0	0	8	4.78648e-06	20	1.11277e-05	3	1.70482e-06	41	2.42465e-05	1	7.14913e-07	2	1.02907e-06	9	4.81918e-06	60	2.44789e-05	5	3.42139e-06	0	0	7	5.19681e-06	7	3.8441e-06
TRBV14	TRBJ2-1	17	1.09749e-05	29	1.52065e-05	40	2.90752e-05	10	5.0433e-06	16	1.16794e-05	62	3.42871e-05	14	8.50415e-06	15	9.89794e-06	43	2.57274e-05	34	1.89171e-05	110	6.25102e-05	62	3.66655e-05	10	7.14913e-06	48	2.46976e-05	22	1.17802e-05	78	3.18226e-05	73	4.99523e-05	36	1.96364e-05	165	0.000122496	9	4.94242e-06
TRBV14	TRBJ2-2	3	1.93675e-06	15	7.86545e-06	14	1.01763e-05	6	3.02598e-06	21	1.53292e-05	20	1.10604e-05	1	6.07439e-07	1	6.59863e-07	12	7.17973e-06	4	2.22554e-06	20	1.13655e-05	24	1.41931e-05	11	7.86405e-06	7	3.60173e-06	6	3.21278e-06	10	4.07982e-06	29	1.98441e-05	19	1.03636e-05	16	1.18784e-05	8	4.39326e-06
TRBV14	TRBJ2-3	18	1.16205e-05	7	3.67054e-06	41	2.98021e-05	1162	0.000586031	8	5.83971e-06	33	1.82496e-05	8	4.85951e-06	4	2.63945e-06	26	1.55561e-05	11	6.12024e-06	16	9.0924e-06	61	3.60741e-05	3	2.14474e-06	34	1.74941e-05	255	0.000136543	30	1.22395e-05	33	2.25812e-05	31	1.69091e-05	4	2.9696e-06	9	4.94242e-06
TRBV14	TRBJ2-4	15	9.68375e-06	6	3.14618e-06	2	1.45376e-06	2	1.00866e-06	0	0	3	1.65905e-06	8	4.85951e-06	0	0	15	8.97466e-06	8	4.45109e-06	7	3.97792e-06	8	4.73103e-06	7	5.00439e-06	1	5.14534e-07	5	2.67732e-06	2	8.15965e-07	5	3.42139e-06	13	7.09091e-06	4	2.9696e-06	3	1.64747e-06
TRBV14	TRBJ2-5	17	1.09749e-05	49	2.56938e-05	10	7.26881e-06	137	6.90932e-05	7	5.10975e-06	84	4.64535e-05	22	1.33637e-05	2	1.31973e-06	13	7.77804e-06	3	1.66916e-06	32	1.81848e-05	18	1.06448e-05	6	4.28948e-06	10	5.14534e-06	3	1.60639e-06	44	1.79512e-05	19	1.30013e-05	21	1.14545e-05	6	4.45441e-06	11	6.04073e-06
TRBV14	TRBJ2-6	16	1.03293e-05	6	3.14618e-06	3	2.18064e-06	2	1.00866e-06	0	0	3	1.65905e-06	6	3.64464e-06	0	0	2	1.19662e-06	0	0	17	9.66067e-06	15	8.87068e-06	0	0	3	1.5436e-06	2	1.07093e-06	16	6.52772e-06	5	3.42139e-06	13	7.09091e-06	0	0	4	2.19663e-06
TRBV14	TRBJ2-7	22	1.42028e-05	59	3.09374e-05	1830	0.00133019	75	3.78247e-05	32	2.33588e-05	54	2.9863e-05	31	1.88306e-05	8	5.2789e-06	30	1.79493e-05	59	3.28268e-05	63	3.58013e-05	68	4.02137e-05	23	1.6443e-05	16	8.23254e-06	385	0.000206154	125	5.09978e-05	45	3.07925e-05	30	1.63636e-05	7	5.19681e-06	29	1.59256e-05
TRBV15	TRBJ1-1	1704	0.00110007	2328	0.00122072	1211	0.000880253	2255	0.00113726	1476	0.00107743	1278	0.000706757	2247	0.00136492	2877	0.00189842	3915	0.00234239	989	0.000550266	716	0.000406885	2815	0.00166473	2181	0.00155923	2865	0.00147414	3489	0.00186823	4175	0.00170333	2761	0.00188929	1440	0.000785455	3602	0.00267413	980	0.000538174
TRBV15	TRBJ1-2	1977	0.00127632	1467	0.000769241	1003	0.000729062	995	0.000501808	1202	0.000877416	1739	0.000961699	1824	0.00110797	2907	0.00191822	3174	0.00189904	4170	0.00232013	1981	0.00112575	3970	0.00234777	1605	0.00114744	1311	0.000674553	1960	0.00104951	2048	0.000835548	1777	0.00121596	2650	0.00144545	1919	0.00142467	2407	0.00132182
TRBV15	TRBJ1-3	639	0.000412528	20	1.04873e-05	591	0.000429587	949	0.000478609	0	0	359	0.000198534	186	0.000112984	1	6.59863e-07	192	0.000114876	3	1.66916e-06	97	5.51227e-05	413	0.000244239	811	0.000579795	850	0.000437353	1090	0.000583656	369	0.000150546	881	0.000602849	713	0.000388909	960	0.000712705	7282	0.00399896
TRBV15	TRBJ1-4	425	0.000274373	1519	0.000796508	523	0.000380159	1107	0.000558293	585	0.000427029	503	0.000278168	1	6.07439e-07	385	0.000254047	343	0.00020522	4	2.22554e-06	1726	0.000980842	1991	0.00117743	385	0.000275242	2324	0.00119578	492	0.000263448	1787	0.000729065	1031	0.000705491	340	0.000185455	967	0.000717902	700	0.00038441
TRBV15	TRBJ1-5	3473	0.00224211	5170	0.00271096	27049	0.0196614	10259	0.00517392	1432	0.00104531	792	0.00043799	1511	0.000917841	2275	0.00150119	1385	0.00082866	3731	0.00207588	1889	0.00107347	2783	0.00164581	1980	0.00141553	2948	0.00151684	3241	0.00173544	2714	0.00110726	2003	0.00137061	1772	0.000966546	361	0.000268007	683	0.000375074
TRBV15	TRBJ1-6	1193	0.000770181	576	0.000302033	2	1.45376e-06	370	0.000186602	1601	0.00116867	914	0.000505459	605	0.000367501	2418	0.00159555	252	0.000150774	290	0.000161352	825	0.000468827	1406	0.000831478	1427	0.00102018	1187	0.000610751	513	0.000274693	2838	0.00115785	106	7.25335e-05	296	0.000161455	463	0.000343732	614	0.000337183
TRBV15	TRBJ2-1	2784	0.0017973	5367	0.00281426	2385	0.00173361	3307	0.00166782	2216	0.0016176	2698	0.00149204	5119	0.00310948	1275	0.000841325	5839	0.00349353	4633	0.00257774	1764	0.00100244	5250	0.00310474	2788	0.00199318	8343	0.00429275	7377	0.00395012	5196	0.00211988	5427	0.00371358	3465	0.00189	4736	0.00351601	4150	0.002279
TRBV15	TRBJ2-2	1634	0.00105488	2919	0.00153062	1595	0.00115938	1653	0.000833657	990	0.000722664	744	0.000411445	3088	0.00187577	2295	0.00151438	1732	0.00103627	201	0.000111834	1344	0.000763761	3026	0.00178951	1012	0.000723492	1894	0.000974526	1077	0.000576695	1460	0.000595654	1791	0.00122554	2017	0.00110018	685	0.000508545	675	0.000370681
TRBV15	TRBJ2-2P	0	0	0	0	2	1.45376e-06	0	0	0	0	0	0	0	0	0	0	0	0	0	0	0	0	0	0	0	0	0	0	0	0	0	0	0	0	0	0	0	0	0	0
TRBV15	TRBJ2-3	8450	0.00545518	5271	0.00276392	2092	0.00152064	6773	0.00341583	2054	0.00149935	2320	0.001283	3510	0.00213211	3826	0.00252463	2582	0.00154484	1716	0.000954758	2013	0.00114394	1762	0.00104201	2298	0.00164287	4100	0.00210959	2123	0.00113679	4631	0.00188937	2171	0.00148557	3988	0.00217527	1868	0.00138681	1749	0.000960476
TRBV15	TRBJ2-4	136	8.77993e-05	481	0.000252219	933	0.00067818	625	0.000315206	175	0.000127744	252	0.000139361	564	0.000342596	277	0.000182782	1505	0.000900457	3	1.66916e-06	431	0.000244926	488	0.000288593	328	0.000234492	5	2.57267e-06	359	0.000192232	1365	0.000556896	641	0.000438622	707	0.000385636	4	2.9696e-06	471	0.000258653
TRBV15	TRBJ2-5	3160	0.00204004	2686	0.00140844	1668	0.00121244	2124	0.0010712	19361	0.0141328	1102	0.000609426	3233	0.00196385	2579	0.00170179	6077	0.00363593	1336	0.000743331	1633	0.000927993	2673	0.00158076	2628	0.00187879	4846	0.00249343	4327	0.00231695	7498	0.00305905	2627	0.0017976	3251	0.00177327	726	0.000538983	1759	0.000965968
TRBV15	TRBJ2-6	943	0.000608785	2068	0.00108438	182	0.000132292	463	0.000233505	218	0.000159132	791	0.000437437	752	0.000456794	794	0.000523931	886	0.000530103	712	0.000396147	1099	0.000624534	234	0.000138383	690	0.00049329	2762	0.00142114	752	0.000402669	391	0.000159521	2916	0.00199536	1092	0.000595636	1024	0.000760219	1	5.49157e-07
TRBV15	TRBJ2-7	3404	0.00219757	4955	0.00259822	5200	0.00377978	3324	0.00167639	5378	0.00392575	2650	0.0014655	1355	0.00082308	2095	0.00138241	5010	0.00299754	17709	0.00985304	9208	0.00523267	6343	0.00375111	3921	0.00280318	6974	0.00358836	2231	0.00119462	7080	0.00288852	2889	0.00197688	6706	0.00365782	1351	0.00100298	2321	0.00127459
TRBV16	TRBJ1-1	0	0	25	1.31091e-05	36	2.61677e-05	29	1.46256e-05	0	0	337	0.000186367	0	0	108	7.12652e-05	10	5.9831e-06	0	0	29	1.648e-05	39	2.30638e-05	37	2.64518e-05	0	0	58	3.10569e-05	1	4.07982e-07	20	1.36856e-05	43	2.34545e-05	133	9.87393e-05	0	0
TRBV16	TRBJ1-2	0	0	64	3.35593e-05	0	0	0	0	93	6.78866e-05	46	2.54388e-05	8266	0.00502109	65	4.28911e-05	34	2.03426e-05	0	0	103	5.85323e-05	21	1.2419e-05	56	4.00351e-05	0	0	32	1.71348e-05	72	2.93747e-05	9	6.1585e-06	8	4.36364e-06	0	0	0	0
TRBV16	TRBJ1-3	0	0	0	0	0	0	0	0	0	0	0	0	0	0	0	0	0	0	56	3.11576e-05	0	0	29	1.715e-05	0	0	42	2.16104e-05	0	0	0	0	0	0	0	0	0	0	0	0
TRBV16	TRBJ1-4	0	0	0	0	0	0	27	1.36169e-05	0	0	49	2.70979e-05	0	0	0	0	0	0	0	0	0	0	0	0	0	0	0	0	46	2.46313e-05	0	0	0	0	0	0	92	6.83009e-05	0	0
TRBV16	TRBJ1-5	92	5.93937e-05	0	0	30	2.18064e-05	0	0	0	0	16	8.84829e-06	0	0	39	2.57346e-05	28	1.67527e-05	0	0	14	7.95585e-06	33	1.95155e-05	50	3.57457e-05	179	9.21015e-05	239	0.000127976	0	0	0	0	21	1.14545e-05	0	0	48	2.63595e-05
TRBV16	TRBJ1-6	0	0	0	0	20	1.45376e-05	0	0	0	0	45	2.48858e-05	1	6.07439e-07	53	3.49727e-05	0	0	0	0	27	1.53434e-05	21	1.2419e-05	0	0	0	0	0	0	0	0	0	0	0	0	0	0	0	0
TRBV16	TRBJ2-1	0	0	56	2.93644e-05	39	2.83484e-05	16	8.06928e-06	0	0	59	3.26281e-05	1	6.07439e-07	41	2.70544e-05	0	0	0	0	29	1.648e-05	0	0	22	1.57281e-05	38	1.95523e-05	16	8.56742e-06	0	0	7	4.78995e-06	0	0	0	0	61	3.34986e-05
TRBV16	TRBJ2-2	0	0	37	1.94014e-05	0	0	0	0	0	0	0	0	1	6.07439e-07	0	0	0	0	0	0	24	1.36386e-05	0	0	7	5.00439e-06	0	0	48	2.57023e-05	0	0	14	9.57989e-06	11	6e-06	0	0	0	0
TRBV16	TRBJ2-3	21	1.35572e-05	26	1.36335e-05	0	0	40	2.01732e-05	0	0	0	0	0	0	0	0	40	2.39324e-05	0	0	0	0	13	7.68792e-06	0	0	31	1.59505e-05	0	0	0	0	17	1.16327e-05	33	1.8e-05	0	0	0	0
TRBV16	TRBJ2-4	0	0	0	0	0	0	0	0	0	0	0	0	0	0	0	0	0	0	0	0	0	0	0	0	0	0	16	8.23254e-06	0	0	0	0	0	0	0	0	0	0	0	0
TRBV16	TRBJ2-5	0	0	23	1.20604e-05	0	0	0	0	0	0	1	5.53018e-07	2	1.21488e-06	0	0	0	0	0	0	26	1.47751e-05	0	0	0	0	0	0	0	0	0	0	23	1.57384e-05	0	0	0	0	22	1.20815e-05
TRBV16	TRBJ2-6	22	1.42028e-05	0	0	0	0	0	0	0	0	0	0	0	0	0	0	0	0	0	0	0	0	0	0	0	0	0	0	0	0	0	0	0	0	0	0	0	0	0	0
TRBV16	TRBJ2-7	98	6.32672e-05	51	2.67425e-05	46	3.34365e-05	46	2.31992e-05	0	0	9	4.97716e-06	56	3.40166e-05	0	0	54	3.23088e-05	48	2.67065e-05	22	1.2502e-05	50	2.95689e-05	33	2.35921e-05	57	2.93284e-05	55	2.94505e-05	13	5.30377e-06	0	0	0	0	62	4.60289e-05	25	1.37289e-05
TRBV18	TRBJ1-1	870	0.000561657	147	7.70814e-05	147	0.000106852	288	0.000145247	159	0.000116064	73	4.03703e-05	267	0.000162186	273	0.000180142	217	0.000129833	483	0.000268734	137	7.78536e-05	306	0.000180962	90	6.43422e-05	229	0.000117828	197	0.000105486	889	0.000362696	162	0.000110853	726	0.000396	296	0.000219751	245	0.000134544
TRBV18	TRBJ1-2	65	4.19629e-05	110	5.768e-05	65	4.72473e-05	178	8.97707e-05	47	3.43083e-05	40	2.21207e-05	102	6.19588e-05	237	0.000156387	133	7.95753e-05	337	0.000187502	119	6.76247e-05	581	0.000343591	37	2.64518e-05	308	0.000158476	116	6.21138e-05	354	0.000144426	93	6.36379e-05	185	0.000100909	91	6.75585e-05	128	7.02921e-05
TRBV18	TRBJ1-3	20	1.29117e-05	23	1.20604e-05	14	1.01763e-05	41	2.06775e-05	6	4.37978e-06	3	1.65905e-06	0	0	59	3.89319e-05	52	3.11121e-05	18	1.00149e-05	22	1.2502e-05	53	3.13431e-05	11	7.86405e-06	64	3.29301e-05	24	1.28511e-05	87	3.54945e-05	14	9.57989e-06	15	8.18182e-06	41	3.04384e-05	30	1.64747e-05
TRBV18	TRBJ1-4	61	3.93806e-05	16	8.38982e-06	46	3.34365e-05	38	1.91645e-05	10	7.29964e-06	6	3.31811e-06	33	2.00455e-05	68	4.48707e-05	12	7.17973e-06	37	2.05863e-05	22	1.2502e-05	108	6.38689e-05	21	1.50132e-05	62	3.19011e-05	62	3.31988e-05	139	5.67096e-05	25	1.7107e-05	45	2.45455e-05	39	2.89536e-05	95	5.21699e-05
TRBV18	TRBJ1-5	42	2.71145e-05	71	3.72298e-05	26	1.88989e-05	106	5.3459e-05	51	3.72282e-05	13	7.18924e-06	101	6.13514e-05	117	7.72039e-05	112	6.70108e-05	187	0.000104044	51	2.8982e-05	81	4.79017e-05	41	2.93114e-05	281	0.000144584	129	6.90749e-05	241	9.83238e-05	90	6.1585e-05	92	5.01818e-05	69	5.12257e-05	121	6.6448e-05
TRBV18	TRBJ1-6	0	0	224	0.000117457	19	1.38107e-05	41	2.06775e-05	38	2.77386e-05	12	6.63622e-06	32	1.94381e-05	78	5.14693e-05	52	3.11121e-05	42	2.33682e-05	112	6.36468e-05	39	2.30638e-05	19	1.35834e-05	62	3.19011e-05	39	2.08831e-05	148	6.03814e-05	26	1.77912e-05	37	2.01818e-05	61	4.52865e-05	47	2.58104e-05
TRBV18	TRBJ2-1	172	0.00011104	171	8.96662e-05	247	0.00017954	173	8.72491e-05	163	0.000118984	126	6.96803e-05	79	4.79877e-05	233	0.000153748	270	0.000161544	205	0.000114059	172	9.77433e-05	176	0.000104083	56	4.00351e-05	663	0.000341136	128	6.85394e-05	490	0.000199911	259	0.000177228	299	0.000163091	161	0.000119527	194	0.000106537
TRBV18	TRBJ2-2	43	2.77601e-05	65	3.40836e-05	56	4.07053e-05	73	3.68161e-05	21	1.53292e-05	73	4.03703e-05	12	7.28927e-06	114	7.52243e-05	96	5.74378e-05	98	5.45258e-05	66	3.75061e-05	84	4.96758e-05	46	3.2886e-05	301	0.000154875	65	3.48052e-05	172	7.0173e-05	93	6.36379e-05	111	6.05455e-05	74	5.49377e-05	33	1.81222e-05
TRBV18	TRBJ2-3	100	6.45583e-05	279	0.000146297	175	0.000127204	104	5.24503e-05	38	2.77386e-05	130	7.18924e-05	32	1.94381e-05	297	0.000195979	135	8.07719e-05	111	6.17588e-05	366	0.000207989	136	8.04275e-05	17	1.21535e-05	329	0.000169282	91	4.87272e-05	331	0.000135042	135	9.23776e-05	229	0.000124909	120	8.90881e-05	288	0.000158157
TRBV18	TRBJ2-4	42	2.71145e-05	31	1.62553e-05	23	1.67183e-05	18	9.07794e-06	27	1.9709e-05	13	7.18924e-06	34	2.06529e-05	34	2.24353e-05	38	2.27358e-05	11	6.12024e-06	26	1.47751e-05	17	1.00534e-05	8	5.71931e-06	54	2.77848e-05	29	1.55285e-05	50	2.03991e-05	18	1.2317e-05	67	3.65455e-05	9	6.68161e-06	29	1.59256e-05
TRBV18	TRBJ2-5	165	0.000106521	140	7.34109e-05	188	0.000136654	244	0.000123057	108	7.88361e-05	80	4.42414e-05	44	2.67273e-05	181	0.000119435	62	3.70953e-05	153	8.5127e-05	142	8.0695e-05	200	0.000118276	80	5.71931e-05	427	0.000219706	133	7.12167e-05	216	8.81242e-05	65	4.44781e-05	246	0.000134182	99	7.34977e-05	164	9.00618e-05
TRBV18	TRBJ2-6	11	7.10142e-06	44	2.3072e-05	23	1.67183e-05	37	1.86602e-05	21	1.53292e-05	17	9.40131e-06	0	0	8	5.2789e-06	34	2.03426e-05	39	2.1699e-05	14	7.95585e-06	67	3.96224e-05	24	1.71579e-05	43	2.21249e-05	52	2.78441e-05	29	1.18315e-05	29	1.98441e-05	42	2.29091e-05	52	3.86049e-05	28	1.53764e-05
TRBV18	TRBJ2-7	261	0.000168497	165	8.652e-05	196	0.000142469	510	0.000257208	203	0.000148183	205	0.000113369	168	0.00010205	275	0.000181462	269	0.000160946	307	0.00017081	164	9.31971e-05	316	0.000186876	326	0.000233062	655	0.000337019	249	0.000133331	547	0.000223166	221	0.000151225	361	0.000196909	171	0.000126951	309	0.00016969
TRBV19	TRBJ1-1	14287	0.00922345	13747	0.00720843	11243	0.00817232	24881	0.0125482	14196	0.0103626	7782	0.00430359	66920	0.0406498	19341	0.0127624	18516	0.0110783	25006	0.013913	7471	0.00424558	14897	0.00880977	14330	0.0102447	23159	0.0119161	9277	0.0049675	19651	0.00801726	13200	0.00903247	15324	0.00835855	18338	0.0136141	16304	0.00895346
TRBV19	TRBJ1-2	5204	0.00335962	14604	0.0076578	11497	0.00835695	15572	0.00785343	9036	0.00659595	5515	0.00304989	8275	0.00502656	12842	0.00847396	9609	0.00574917	35416	0.019705	5417	0.00307834	11871	0.00702026	7152	0.00511306	10257	0.00527757	9201	0.0049268	13031	0.00531642	7853	0.00537364	8859	0.00483218	8995	0.0066779	10334	0.00567499
TRBV19	TRBJ1-3	858	0.00055391	1867	0.000978987	1500	0.00109032	3818	0.00192553	495	0.000361332	671	0.000371075	1186	0.000720423	1295	0.000854522	1195	0.000714981	3360	0.00186946	1200	0.00068193	4227	0.00249976	628	0.000448966	2773	0.0014268	1096	0.000586869	2885	0.00117703	889	0.000608323	1764	0.000962182	2557	0.00189832	2238	0.00122901
TRBV19	TRBJ1-4	1291	0.000833448	2302	0.00120708	3754	0.00272871	5172	0.00260839	2511	0.00183294	2005	0.0011088	2102	0.00127684	2030	0.00133952	1460	0.000873533	339	0.000188615	1711	0.000972318	3798	0.00224606	1567	0.00112027	5192	0.00267146	2589	0.00138632	6038	0.0024634	3571	0.00244356	3996	0.00217964	2143	0.00159097	4215	0.0023147
TRBV19	TRBJ1-5	13084	0.00844681	20784	0.0108984	14745	0.0107179	28860	0.014555	24986	0.0182389	11919	0.00659142	9528	0.00578768	12284	0.00810575	15087	0.00902671	16361	0.00910303	26404	0.0150047	14360	0.0084922	7488	0.00535327	19494	0.0100303	14672	0.00785633	31907	0.0130175	13023	0.00891135	12697	0.00692564	14705	0.010917	21745	0.0119414
TRBV19	TRBJ1-6	1386	0.000894778	2948	0.00154582	2959	0.00215084	5389	0.00271783	17	1.24094e-05	3274	0.00181058	2156	0.00130964	8955	0.00590907	6519	0.00390039	5437	0.00302507	2246	0.00127635	4236	0.00250508	1432	0.00102376	2422	0.0012462	4045	0.00216595	6380	0.00260293	1507	0.00103121	3638	0.00198436	3759	0.00279069	5356	0.00294129
TRBV19	TRBJ2-1	18329	0.0118329	13659	0.00716228	10198	0.00741273	23225	0.0117131	17032	0.0124327	13301	0.00735569	12851	0.0078062	20835	0.0137482	21292	0.0127392	14895	0.00828737	12273	0.00697444	6804	0.00402374	11740	0.00839308	36608	0.018836	10007	0.00535839	22182	0.00904987	13938	0.00953747	18856	0.0102851	13501	0.0100232	31482	0.0172886
TRBV19	TRBJ2-2	5903	0.00381088	15167	0.00795302	6163	0.00447977	12945	0.00652855	15855	0.0115736	6206	0.00343203	3677	0.00223355	13140	0.00867059	7168	0.00428869	7375	0.00410335	3398	0.001931	4119	0.00243589	5673	0.0040557	10531	0.00541855	9467	0.00506924	11841	0.00483092	7106	0.00486248	8881	0.00484418	9122	0.00677218	8594	0.00471946
TRBV19	TRBJ2-2P	0	0	0	0	0	0	0	0	0	0	0	0	0	0	0	0	0	0	0	0	0	0	0	0	0	0	0	0	0	0	1	4.07982e-07	0	0	0	0	2	1.4848e-06	0	0
TRBV19	TRBJ2-3	3929	0.0025365	5633	0.00295374	13426	0.0097591	8991	0.00453443	9667	0.00705656	4110	0.0022729	3528	0.00214305	9330	0.00615652	4236	0.00253444	7782	0.00432979	3676	0.00208898	4900	0.00289776	2562	0.00183161	10326	0.00531307	4467	0.00239192	10599	0.00432421	6661	0.00455798	29975	0.01635	3461	0.00256945	8916	0.00489629
TRBV19	TRBJ2-4	1980	0.00127825	2029	0.00106393	1649	0.00119863	3672	0.0018519	9201	0.0067164	759	0.000419741	257	0.000156112	2798	0.0018463	1234	0.000738315	4232	0.00235462	635	0.000360855	731	0.000432298	840	0.000600527	2512	0.00129251	975	0.000522077	2990	0.00121987	1791	0.00122554	2467	0.00134564	215	0.000159616	2058	0.00113017
TRBV19	TRBJ2-5	2470	0.00159459	4941	0.00259088	8850	0.0064329	7134	0.00359789	5324	0.00388633	2898	0.00160265	6154	0.00373818	9319	0.00614926	2178	0.00130312	906	0.000504086	4027	0.00228844	3965	0.00234482	3014	0.00215475	7445	0.0038307	4823	0.00258254	9270	0.003782	4894	0.00334886	5520	0.00301091	2032	0.00150856	6252	0.00343333
TRBV19	TRBJ2-6	2739	0.00176825	3832	0.00200936	4627	0.00336328	3444	0.00173691	2414	0.00176213	1679	0.000928517	508	0.000308579	2303	0.00151966	2532	0.00151492	3521	0.00195903	1765	0.00100301	1453	0.000859273	3203	0.00228987	4128	0.00212399	2184	0.00116945	5145	0.00209907	1869	0.00127892	3871	0.00211145	1471	0.00109207	1364	0.000749051
TRBV19	TRBJ2-7	8696	0.00561399	7048	0.00369571	8448	0.00614069	15703	0.00791949	12871	0.00939536	9029	0.0049932	9613	0.00583931	17554	0.0115832	12178	0.00728623	20380	0.0113391	5708	0.00324371	7158	0.00423309	8643	0.006179	23375	0.0120272	9553	0.00511529	17066	0.00696263	10184	0.00696869	13914	0.00758946	6818	0.00506169	10054	0.00552123
TRBV2	TRBJ1-1	5755	0.00371533	10934	0.00573339	6318	0.00459243	5234	0.00263966	4850	0.00354032	5219	0.0028862	6864	0.00416946	4379	0.00288954	11346	0.00678843	6235	0.00346907	7284	0.00413931	8683	0.00513494	6622	0.00473416	4101	0.0021101	7886	0.00422267	7915	0.00322918	5389	0.00368758	4853	0.00264709	9029	0.00670314	1961	0.0010769
TRBV2	TRBJ1-2	5200	0.00335703	11365	0.00595939	5210	0.00378705	2825	0.00142473	2854	0.00208332	6279	0.0034724	9135	0.00554896	6150	0.00405816	8249	0.00493546	2724	0.00151559	9105	0.00517414	10613	0.0062763	4259	0.00304482	5506	0.00283302	8138	0.00435761	6355	0.00259273	13432	0.00919122	3302	0.00180109	5946	0.00441432	3136	0.00172216
TRBV2	TRBJ1-3	1063	0.000686255	1004	0.000526461	1411	0.00102563	768	0.000387325	801	0.000584701	1197	0.000661963	1619	0.000983444	890	0.000587278	1768	0.00105781	971	0.000540251	544	0.000309141	1878	0.00111061	1744	0.00124681	809	0.000416258	850	0.000455144	1580	0.000644612	977	0.00066854	950	0.000518182	290	0.000215296	598	0.000328396
TRBV2	TRBJ1-4	2325	0.00150098	3008	0.00157729	1234	0.000896971	2162	0.00109036	1127	0.000822669	1574	0.000870451	2716	0.00164981	2129	0.00140485	1728	0.00103388	755	0.000420071	2539	0.00144285	2577	0.00152398	1745	0.00124752	1305	0.000671466	1292	0.00069182	2363	0.000964062	1602	0.00109621	1694	0.000924	1298	0.000963636	974	0.000534879
TRBV2	TRBJ1-5	4294	0.00277213	7475	0.00391962	7726	0.00561588	3290	0.00165925	4304	0.00314176	5365	0.00296694	6717	0.00408017	4842	0.00319505	8072	0.00482956	5521	0.00307181	4931	0.00280216	7283	0.00430701	5320	0.00380334	4882	0.00251195	7076	0.00378894	6768	0.00276123	9069	0.00620572	5625	0.00306818	15268	0.011335	4356	0.00239213
TRBV2	TRBJ1-6	2137	0.00137961	5837	0.00306071	3455	0.00251137	620	0.000312685	703	0.000513165	2735	0.0015125	1591	0.000966436	3169	0.0020911	3638	0.00217665	2689	0.00149612	1967	0.0011178	5491	0.00324726	2627	0.00187808	1107	0.000569589	1702	0.00091136	3124	0.00127454	2870	0.00196388	2035	0.00111	3275	0.00243136	821	0.000450858
TRBV2	TRBJ2-1	10818	0.00698392	13136	0.00688804	10843	0.00788157	7654	0.00386014	7627	0.00556743	14078	0.00778539	7970	0.00484129	5411	0.00357052	13905	0.00831951	7483	0.00416343	11654	0.00662267	8660	0.00512134	10659	0.00762026	29717	0.0152904	10838	0.00580336	9059	0.00369591	20150	0.0137882	9829	0.00536127	9265	0.00687834	5699	0.00312965
TRBV2	TRBJ2-2	5420	0.00349906	12643	0.00662953	9376	0.00681524	3288	0.00165824	6967	0.00508566	7832	0.00433124	3852	0.00233986	4917	0.00324454	5064	0.00302984	4368	0.00243029	5843	0.00332043	7483	0.00442529	5156	0.00368609	6296	0.0032395	3961	0.00212097	6258	0.00255315	9113	0.00623583	5634	0.00307309	3034	0.00225244	2973	0.00163264
TRBV2	TRBJ2-3	5411	0.00349325	9337	0.00489598	5783	0.00420355	7344	0.0037038	3180	0.00232128	61374	0.0339409	31409	0.0190791	12705	0.00838355	8106	0.0048499	11075	0.00616197	11932	0.00678066	8943	0.0052887	7168	0.0051245	5787	0.00297761	7945	0.00425426	8928	0.00364247	14174	0.00969896	74565	0.0406718	3823	0.0028382	5672	0.00311482
TRBV2	TRBJ2-4	2048	0.00132215	3327	0.00174456	1306	0.000949307	810	0.000408507	1598	0.00116648	2891	0.00159878	865	0.000525435	2708	0.00178691	1831	0.00109551	1314	0.000731091	724	0.000411431	1523	0.00090067	1547	0.00110597	693	0.000356572	2788	0.00149287	1538	0.000627477	2328	0.001593	1788	0.000975273	1429	0.00106089	140	7.6882e-05
TRBV2	TRBJ2-5	8560	0.00552619	8972	0.00470459	13622	0.00990157	3098	0.00156241	3940	0.00287606	7165	0.00396237	7777	0.00472406	6293	0.00415252	6276	0.003755	5735	0.00319087	9333	0.00530371	18058	0.0106791	7854	0.00561493	4382	0.00225469	10913	0.00584352	6240	0.00254581	8289	0.00567198	6300	0.00343636	6289	0.00466896	4166	0.00228779
TRBV2	TRBJ2-6	1152	0.000743712	966	0.000506535	35042	0.0254714	2235	0.00112718	775	0.000565722	1224	0.000676894	1895	0.0011511	1588	0.00104786	1108	0.000662928	511	0.000284313	1791	0.00101778	1377	0.000814328	1305	0.000932962	733	0.000377153	1793	0.000960087	1771	0.000722537	1466	0.00100315	1574	0.000858546	929	0.000689691	1910	0.00104889
TRBV2	TRBJ2-7	10743	0.0069355	13527	0.00709307	7377	0.0053622	9917	0.00500144	7363	0.00537472	12927	0.00714887	10756	0.00653362	9267	0.00611495	12831	0.00767692	8261	0.0045963	9639	0.0054776	10397	0.00614856	11060	0.00790694	11393	0.00586208	13354	0.00715059	18141	0.00740121	11817	0.00808612	11130	0.00607091	4409	0.00327325	4788	0.00262936
TRBV20-1	TRBJ1-1	30822	0.0198982	37190	0.0195011	18921	0.0137533	30336	0.0152994	23101	0.0168629	16182	0.00894894	28236	0.0171517	20936	0.0138149	23052	0.0137923	38616	0.0214854	28552	0.0162254	19361	0.0114497	19931	0.0142489	32370	0.0166554	26434	0.0141545	38057	0.0155266	14881	0.0101827	19924	0.0108676	19502	0.0144783	23796	0.0130677
TRBV20-1	TRBJ1-2	23508	0.0151764	20401	0.0106975	15817	0.0114971	21153	0.0106681	14331	0.0104611	13215	0.00730813	20280	0.0123189	19764	0.0130415	15729	0.00941083	28356	0.0157769	11087	0.00630046	27975	0.0165438	17581	0.0125689	30060	0.0154669	22782	0.0121989	29108	0.0118756	11474	0.00785141	19915	0.0108627	20990	0.015583	24720	0.0135752
TRBV20-1	TRBJ1-3	2902	0.00187348	3546	0.00185939	2961	0.00215229	3480	0.00175507	3165	0.00231034	2295	0.00126918	5119	0.00310948	4981	0.00328678	1558	0.000932168	6488	0.00360983	5120	0.00290957	4936	0.00291904	49462	0.035361	3153	0.00162232	1749	0.000936527	6874	0.00280447	2478	0.00169564	14330	0.00781637	4750	0.0035264	4911	0.00269691
TRBV20-1	TRBJ1-4	6680	0.0043125	8005	0.00419753	8207	0.00596551	10116	0.0051018	1531	0.00111757	2458	0.00135932	11309	0.00686953	9502	0.00627001	7714	0.00461537	6102	0.00339507	4204	0.00238903	8116	0.00479963	3212	0.0022963	9301	0.00478568	14811	0.00793076	11542	0.00470893	6738	0.00461067	3972	0.00216655	7773	0.00577068	7616	0.00418238
TRBV20-1	TRBJ1-5	28951	0.0186903	14117	0.00740244	19825	0.0144104	30462	0.0153629	13142	0.00959318	17646	0.00975856	31246	0.01898	26319	0.0173669	24186	0.0144707	26134	0.0145406	23216	0.0131931	19464	0.0115106	20934	0.014966	26376	0.0135713	28741	0.0153898	36370	0.0148383	14777	0.0101116	32254	0.0175931	21199	0.0157382	53704	0.0294919
TRBV20-1	TRBJ1-6	11110	0.00717243	20381	0.0106871	9632	0.00700132	8451	0.00426209	12575	0.00917929	6156	0.00340438	6279	0.00381411	15572	0.0102754	21942	0.0131281	15499	0.00862342	32667	0.0185638	10907	0.00645017	11992	0.00857324	9920	0.00510417	9785	0.00523952	26856	0.0109568	3468	0.00237308	7894	0.00430582	2880	0.00213811	5457	0.00299675
TRBV20-1	TRBJ2-1	42879	0.027682	103833	0.0544462	30834	0.0224126	36051	0.0181816	38801	0.0283233	165405	0.091472	32699	0.0198627	32867	0.0216877	27193	0.0162699	40746	0.0226705	20703	0.011765	20891	0.0123545	22091	0.0157931	67727	0.0348478	43995	0.0235577	56058	0.0228707	28209	0.0193028	130293	0.0710689	19518	0.0144902	38198	0.0209767
TRBV20-1	TRBJ2-2	58197	0.037571	21718	0.0113881	11824	0.00859464	13535	0.00682611	10705	0.00781426	72810	0.0402652	13068	0.00793802	11838	0.00781145	12655	0.00757162	22400	0.012463	6868	0.00390291	6334	0.00374579	9903	0.00707979	21161	0.010888	14298	0.00765607	23597	0.00962716	7329	0.00501507	12862	0.00701564	10535	0.00782119	14119	0.00775355
TRBV20-1	TRBJ2-3	31464	0.0203126	31304	0.0164147	19010	0.013818	23529	0.0118664	22232	0.0162286	24735	0.0136789	40598	0.0246608	36263	0.0239286	15978	0.00955981	25435	0.0141517	28354	0.0161129	17920	0.0105975	14964	0.010698	38069	0.0195878	22142	0.0118562	54841	0.0223742	19723	0.013496	21532	0.0117447	35689	0.0264955	23351	0.0128234
TRBV20-1	TRBJ2-4	5470	0.00353134	5617	0.00294535	3397	0.00246921	5721	0.00288527	4511	0.00329287	3820	0.00211253	3061	0.00185937	5387	0.00355468	3977	0.00237948	113139	0.0629489	7963	0.00452517	2686	0.00158844	3836	0.00274241	4888	0.00251504	4503	0.00241119	7509	0.00306354	3386	0.00231697	3369	0.00183764	1752	0.00130069	4137	0.00227186
TRBV20-1	TRBJ2-5	36376	0.0234837	30653	0.0160733	21096	0.0153343	39902	0.0201238	27761	0.0202645	13969	0.00772511	27325	0.0165983	26403	0.0174224	14004	0.00837874	27103	0.0150797	31598	0.0179563	15218	0.0089996	13418	0.00959271	34726	0.0178677	20517	0.0109861	113580	0.0463386	15357	0.0105085	16117	0.00879109	12445	0.00923918	27467	0.0150837
TRBV20-1	TRBJ2-6	3942	0.00254489	4800	0.00251694	2321	0.00168709	3913	0.00197344	2136	0.0015592	1697	0.000938472	3040	0.00184662	2815	0.00185751	601	0.000359585	2367	0.00131697	952	0.000540998	1557	0.000920777	1887	0.00134904	1992	0.00102495	1255	0.000672007	4976	0.00203012	2016	0.0013795	2668	0.00145527	2208	0.00163922	1214	0.000666677
TRBV20-1	TRBJ2-7	70399	0.0454484	28326	0.0148531	46020	0.0334511	38988	0.0196628	44591	0.0325498	36059	0.0199413	34250	0.0208048	44192	0.0291606	43431	0.0259852	79383	0.0441676	29715	0.0168863	22229	0.0131458	30230	0.0216118	63910	0.0328838	44882	0.0240327	69495	0.0283527	28803	0.0197093	34516	0.0188269	21803	0.0161866	124152	0.068179
TRBV21-1	TRBJ1-2	0	0	0	0	0	0	0	0	1	7.29964e-07	0	0	0	0	0	0	0	0	0	0	0	0	0	0	0	0	0	0	0	0	0	0	0	0	0	0	0	0	0	0
TRBV21-1	TRBJ2-3	0	0	0	0	0	0	0	0	0	0	0	0	0	0	0	0	0	0	0	0	0	0	0	0	0	0	0	0	0	0	0	0	0	0	0	0	0	0	1	5.49157e-07
TRBV21-1	TRBJ2-5	0	0	0	0	0	0	0	0	0	0	0	0	0	0	0	0	0	0	0	0	0	0	0	0	0	0	0	0	0	0	0	0	1	6.84278e-07	0	0	0	0	0	0
TRBV21-1	TRBJ2-7	0	0	0	0	0	0	0	0	0	0	0	0	0	0	0	0	1	5.9831e-07	0	0	0	0	0	0	0	0	0	0	0	0	0	0	0	0	0	0	0	0	0	0
TRBV23-1	TRBJ2-1	0	0	0	0	0	0	1	5.0433e-07	0	0	26	1.43785e-05	0	0	0	0	0	0	0	0	1	5.68275e-07	0	0	0	0	0	0	0	0	0	0	0	0	0	0	0	0	0	0
TRBV23-1	TRBJ2-2	0	0	0	0	0	0	0	0	0	0	0	0	0	0	0	0	0	0	0	0	0	0	0	0	0	0	1	5.14534e-07	0	0	0	0	0	0	0	0	0	0	0	0
TRBV24-1	TRBJ1-1	101	6.52039e-05	241	0.000126372	462	0.000335819	165	8.32144e-05	17	1.24094e-05	92	5.08777e-05	0	0	0	0	192	0.000114876	48	2.67065e-05	330	0.000187531	361	0.000213488	189	0.000135119	355	0.000182659	231	0.000123692	171	6.9765e-05	113	7.73234e-05	371	0.000202364	221	0.000164071	179	9.82992e-05
TRBV24-1	TRBJ1-2	406	0.000262107	632	0.000331398	245	0.000178086	281	0.000141717	112	8.17559e-05	316	0.000174754	230	0.000139711	86	5.67482e-05	482	0.000288386	186	0.000103488	172	9.77433e-05	718	0.00042461	206	0.000147272	393	0.000202212	354	0.000189554	393	0.000160337	67	4.58466e-05	513	0.000279818	220	0.000163328	171	9.39059e-05
TRBV24-1	TRBJ1-3	22	1.42028e-05	16	8.38982e-06	27	1.96258e-05	30	1.51299e-05	143	0.000104385	0	0	0	0	0	0	0	0	69	3.83906e-05	7	3.97792e-06	27	1.59672e-05	73	5.21887e-05	8	4.11627e-06	166	8.8887e-05	0	0	5	3.42139e-06	58	3.16364e-05	24	1.78176e-05	0	0
TRBV24-1	TRBJ1-4	15	9.68375e-06	30	1.57309e-05	24	1.74451e-05	45	2.26948e-05	0	0	0	0	136	8.26117e-05	136	8.97413e-05	0	0	1	5.56386e-07	65	3.69379e-05	132	7.8062e-05	0	0	38	1.95523e-05	140	7.4965e-05	60	2.44789e-05	37	2.53183e-05	71	3.87273e-05	41	3.04384e-05	3	1.64747e-06
TRBV24-1	TRBJ1-5	240	0.00015494	425	0.000222854	312	0.000226787	331	0.000166933	18	1.31393e-05	274	0.000151527	180	0.000109339	169	0.000111517	145	8.6755e-05	306	0.000170254	281	0.000159685	331	0.000195746	206	0.000147272	224	0.000115256	634	0.000339484	412	0.000168089	196	0.000134119	473	0.000258	183	0.000135859	451	0.00024767
TRBV24-1	TRBJ1-6	0	0	16	8.38982e-06	41	2.98021e-05	1	5.0433e-07	0	0	155	8.57178e-05	1	6.07439e-07	42	2.77142e-05	36	2.15392e-05	2	1.11277e-06	39	2.21627e-05	89	5.26327e-05	0	0	7	3.60173e-06	30	1.60639e-05	75	3.05987e-05	29	1.98441e-05	0	0	0	0	0	0
TRBV24-1	TRBJ2-1	729	0.00047063	1420	0.000744596	1481	0.00107651	2102	0.0010601	745	0.000543823	828	0.000457899	958	0.000581927	573	0.000378101	1262	0.000755068	1152	0.000640956	732	0.000415977	940	0.000555896	648	0.000463264	2055	0.00105737	1386	0.000742153	1314	0.000536089	1043	0.000713702	1634	0.000891273	685	0.000508545	842	0.00046239
TRBV24-1	TRBJ2-2	377	0.000243385	2150	0.00112738	635	0.000461569	491	0.000247626	264	0.00019271	370	0.000204617	210	0.000127562	186	0.000122734	589	0.000352405	559	0.00031102	438	0.000248904	393	0.000232412	398	0.000284535	1008	0.00051865	1662	0.000889941	451	0.000184	321	0.000219653	893	0.000487091	509	0.000377882	517	0.000283914
TRBV24-1	TRBJ2-3	654	0.000422211	860	0.000450953	742	0.000539346	529	0.000266791	406	0.000296365	356	0.000196874	590	0.000358389	153	0.000100959	310	0.000185476	1969	0.00109552	358	0.000203442	710	0.000419879	164	0.000117246	1044	0.000537173	934	0.000500123	836	0.000341073	407	0.000278501	460	0.000250909	770	0.000571649	283	0.000155412
TRBV24-1	TRBJ2-4	77	4.97099e-05	70	3.67054e-05	50	3.63441e-05	87	4.38767e-05	31	2.26289e-05	108	5.9726e-05	0	0	9	5.93876e-06	156	9.33364e-05	52	2.89321e-05	22	1.2502e-05	45	2.6612e-05	2	1.42983e-06	0	0	121	6.47912e-05	233	9.50599e-05	83	5.67951e-05	85	4.63636e-05	0	0	94	5.16208e-05
TRBV24-1	TRBJ2-5	390	0.000251777	551	0.000288924	529	0.00038452	327	0.000164916	194	0.000141613	209	0.000115581	426	0.000258769	93	6.13672e-05	401	0.000239923	361	0.000200855	371	0.00021083	415	0.000245422	105	7.50659e-05	803	0.00041317	677	0.000362509	657	0.000268044	124	8.48505e-05	508	0.000277091	133	9.87393e-05	961	0.00052774
TRBV24-1	TRBJ2-6	450	0.000290512	76	3.98516e-05	275	0.000199892	90	4.53897e-05	0	0	100	5.53018e-05	0	0	0	0	243	0.000145389	21	1.16841e-05	61	3.46648e-05	13	7.68792e-06	8	5.71931e-06	148	7.6151e-05	255	0.000136543	248	0.00010118	41	2.80554e-05	99	5.4e-05	122	9.05729e-05	7	3.8441e-06
TRBV24-1	TRBJ2-7	622	0.000401553	275	0.0001442	476	0.000345995	358	0.00018055	301	0.000219719	321	0.000177519	190	0.000115413	184	0.000121415	527	0.00031531	246	0.000136871	152	8.63778e-05	479	0.00028327	157	0.000112241	525	0.00027013	450	0.000240959	388	0.000158297	245	0.000167648	550	0.0003	145	0.000107648	214	0.00011752
TRBV25-1	TRBJ1-1	586	0.000378312	2581	0.00135338	1339	0.000973294	2171	0.0010949	701	0.000511705	3070	0.00169777	3841	0.00233317	2803	0.00184959	5768	0.00345105	2469	0.00137372	22900	0.0130135	3719	0.00219934	2452	0.00175297	1454	0.000748132	1755	0.000939739	5862	0.00239159	2347	0.001606	2373	0.00129436	3682	0.00273352	1093	0.000600229
TRBV25-1	TRBJ1-2	1855	0.00119756	2970	0.00155736	1329	0.000966025	1570	0.000791798	1478	0.00107889	2115	0.00116963	2456	0.00149187	2926	0.00193076	3733	0.00223349	2682	0.00149223	1952	0.00110927	5417	0.0032035	3345	0.00239139	909	0.000467711	4066	0.0021772	5875	0.0023969	1757	0.00120228	7582	0.00413564	2694	0.00200003	2427	0.0013328
TRBV25-1	TRBJ1-3	0	0	801	0.000420015	4	2.90752e-06	422	0.000212827	1	7.29964e-07	586	0.000324069	345	0.000209567	260	0.000171564	1338	0.000800539	3	1.66916e-06	1009	0.000573389	794	0.000469555	0	0	1227	0.000631333	306	0.000163852	8	3.26386e-06	671	0.000459151	71	3.87273e-05	415	0.000308096	1964	0.00107854
TRBV25-1	TRBJ1-4	361	0.000233056	92	4.82414e-05	68	4.94279e-05	579	0.000292007	199	0.000145263	2161	0.00119507	311	0.000188914	132	8.71019e-05	1751	0.00104764	977	0.000543589	1101	0.000625671	851	0.000503263	2	1.42983e-06	1163	0.000598402	5027	0.00269178	1813	0.000739672	710	0.000485837	2343	0.001278	897	0.000665934	1008	0.000553551
TRBV25-1	TRBJ1-5	1757	0.00113429	116	6.08262e-05	980	0.000712343	2250	0.00113474	127	9.27054e-05	553	0.000305819	12	7.28927e-06	306	0.000201918	16	9.57297e-06	1961	0.00109107	2835	0.00161106	780	0.000461275	1354	0.000967993	3254	0.00167429	2968	0.00158926	1485	0.000605854	595	0.000407146	1272	0.000693818	3698	0.0027454	514	0.000282267
TRBV25-1	TRBJ1-6	1534	0.000990325	1252	0.000656503	1263	0.000918051	1603	0.000808441	1044	0.000762082	3445	0.00190515	767	0.000465906	460	0.000303537	3269	0.00195588	462	0.00025705	1210	0.000687613	2186	0.00129275	1198	0.000856466	624	0.000321069	888	0.000475492	1273	0.000519362	13540	0.00926513	1639	0.000894	4018	0.00298297	2172	0.00119277
TRBV25-1	TRBJ2-1	1827	0.00117948	4020	0.00210794	1465	0.00106488	8144	0.00410726	3986	0.00290964	2107	0.00116521	2871	0.00174396	303	0.000199938	8185	0.00489717	3868	0.0021521	8503	0.00483204	2773	0.00163989	2288	0.00163572	5760	0.00296371	20076	0.01075	5459	0.00222718	6350	0.00434517	4065	0.00221727	6160	0.00457319	2354	0.00129272
TRBV25-1	TRBJ2-2	868	0.000560366	1973	0.00103457	1382	0.00100455	1245	0.000627891	160	0.000116794	2656	0.00146882	20943	0.0127216	2704	0.00178427	4688	0.00280488	2979	0.00165747	3867	0.00219752	1170	0.000691913	2365	0.00169077	4369	0.002248	4415	0.00236407	3386	0.00138143	1773	0.00121323	1388	0.000757091	2490	0.00184858	2366	0.00129931
TRBV25-1	TRBJ2-3	764	0.000493226	968	0.000507584	1029	0.000747961	506	0.000255191	2010	0.00146723	3608	0.00199529	1631	0.000990734	1692	0.00111649	3875	0.00231845	2664	0.00148221	4890	0.00277886	2885	0.00170613	1800	0.00128684	1774	0.000912782	9475	0.00507352	5957	0.00243035	1663	0.00113795	814	0.000444	2060	0.00152935	1115	0.00061231
TRBV25-1	TRBJ2-4	836	0.000539708	877	0.000459867	7	5.08817e-06	151	7.61538e-05	1400	0.00102195	1380	0.000763165	7	4.25208e-06	130	8.57821e-05	1709	0.00102251	3144	0.00174928	636	0.000361423	439	0.000259615	183	0.000130829	649	0.000333932	19	1.01738e-05	1159	0.000472852	144	9.85361e-05	631	0.000344182	9	6.68161e-06	1093	0.000600229
TRBV25-1	TRBJ2-5	1230	0.000794067	2905	0.00152328	1874	0.00136218	1076	0.000542659	1904	0.00138985	3050	0.00168671	1443	0.000876535	1726	0.00113892	1202	0.000719169	10568	0.00587989	2325	0.00132124	1910	0.00112953	1059	0.000757093	4426	0.00227733	4989	0.00267143	5322	0.00217128	3252	0.00222527	1578	0.000860727	895	0.000664449	1256	0.000689742
TRBV25-1	TRBJ2-6	3	1.93675e-06	1522	0.000798081	675	0.000490645	519	0.000261747	1	7.29964e-07	1012	0.000559654	2810	0.0017069	1	6.59863e-07	1647	0.000985417	857	0.000476823	862	0.000489853	711	0.00042047	906	0.000647711	280	0.000144069	7	3.74825e-06	1516	0.000618501	4	2.73711e-06	392	0.000213818	511	0.000379367	1081	0.000593639
TRBV25-1	TRBJ2-7	2396	0.00154682	1620	0.000849469	1540	0.0011194	2658	0.00134051	3354	0.0024483	7275	0.00402321	3783	0.00229794	1881	0.0012412	4359	0.00260804	1241	0.000690475	4218	0.00239698	98411	0.0581982	2052	0.001467	7694	0.00395882	25959	0.0139001	8166	0.00333158	63174	0.0432286	7799	0.004254	6849	0.0050847	1827	0.00100331
TRBV26	TRBJ1-1	0	0	0	0	0	0	1	5.0433e-07	0	0	0	0	0	0	0	0	0	0	0	0	0	0	0	0	0	0	0	0	0	0	0	0	0	0	0	0	0	0	0	0
TRBV26	TRBJ2-1	0	0	0	0	0	0	0	0	0	0	0	0	0	0	0	0	0	0	0	0	0	0	0	0	0	0	0	0	0	0	0	0	0	0	0	0	0	0	1	5.49157e-07
TRBV27	TRBJ1-1	1991	0.00128536	1703	0.000892991	1022	0.000742872	1531	0.000772129	1343	0.000980341	2326	0.00128632	767	0.000465906	122	8.05032e-05	2418	0.00144671	1704	0.000948081	4980	0.00283001	3351	0.00198171	791	0.000565496	1876	0.000965265	814	0.000435868	4811	0.0019628	1323	0.0009053	2530	0.00138	2420	0.00179661	1065	0.000584852
TRBV27	TRBJ1-2	1334	0.000861208	1138	0.000596726	967	0.000702894	2179	0.00109893	1836	0.00134021	4545	0.00251347	2520	0.00153075	1053	0.000694835	4726	0.00282762	2057	0.00114449	4310	0.00244926	3553	0.00210117	551	0.000393917	1896	0.000975556	6404	0.00342911	4045	0.00165029	1047	0.000716439	2202	0.00120109	3857	0.00286344	8828	0.00484796
TRBV27	TRBJ1-3	50	3.22792e-05	108	5.66313e-05	457	0.000332185	95	4.79113e-05	842	0.000614629	237	0.000131065	55	3.34092e-05	71	4.68502e-05	823	0.00049241	29	1.61352e-05	406	0.00023072	899	0.000531649	67	4.78992e-05	95	4.88807e-05	136	7.28231e-05	614	0.000250501	58	3.96881e-05	78	4.25455e-05	112	8.31489e-05	266	0.000146076
TRBV27	TRBJ1-4	2373	0.00153197	141	7.39353e-05	112	8.14107e-05	424	0.000213836	49	3.57682e-05	730	0.000403703	700	0.000425208	3	1.97959e-06	398	0.000238128	64	3.56087e-05	586	0.000333009	718	0.00042461	30	2.14474e-05	997	0.00051299	8265	0.00442561	1092	0.000445517	742	0.000507734	566	0.000308727	1487	0.00110395	142	7.79803e-05
TRBV27	TRBJ1-5	1019	0.000657849	1382	0.00072467	4105	0.00298385	1939	0.000977896	28	2.0439e-05	5817	0.00321691	2267	0.00137706	348	0.000229632	4742	0.00283719	1479	0.000822895	2608	0.00148206	1458	0.00086223	1080	0.000772106	3053	0.00157087	1982	0.00106129	3910	0.00159521	1810	0.00123854	971	0.000529636	3006	0.00223166	2614	0.0014355
TRBV27	TRBJ1-6	682	0.000440288	19628	0.0102922	390	0.000283484	643	0.000324284	354	0.000258407	1950	0.00107839	1012	0.000614729	423	0.000279122	833	0.000498393	1067	0.000593664	962	0.00054668	3452	0.00204144	249	0.000178013	908	0.000467196	1387	0.000742689	2089	0.000852275	590	0.000403724	874	0.000476727	1097	0.000814414	2559	0.00140529
TRBV27	TRBJ2-1	2807	0.00181215	3781	0.00198262	1696	0.00123279	1310	0.000660672	613	0.000447468	1643	0.000908609	2278	0.00138375	1263	0.000833406	5822	0.00348336	7982	0.00444107	4670	0.00265384	1497	0.000885294	734	0.000524746	5239	0.00269564	5133	0.00274854	7054	0.00287791	2401	0.00164295	2476	0.00135055	3165	0.0023497	2081	0.0011428
TRBV27	TRBJ2-2	1081	0.000697875	2042	0.00107075	2371	0.00172343	1115	0.000562328	1479	0.00107962	1069	0.000591176	1671	0.00101503	253	0.000166945	1380	0.000825668	748	0.000416177	1926	0.0010945	1144	0.000676537	606	0.000433237	3659	0.00188268	754	0.00040374	4558	0.00185958	846	0.000578899	1436	0.000783273	981	0.000728295	261	0.00014333
TRBV27	TRBJ2-3	2095	0.0013525	959	0.000502865	518	0.000376524	1064	0.000536607	417	0.000304395	2560	0.00141573	2105	0.00127866	504	0.000332571	4780	0.00285992	1246	0.000693257	2337	0.00132806	1359	0.000803684	464	0.00033172	2789	0.00143503	3204	0.00171563	2769	0.0011297	1486	0.00101684	1140	0.000621818	39402	0.0292521	1280	0.000702921
TRBV27	TRBJ2-4	205	0.000132345	73	3.82785e-05	283	0.000205707	181	9.12837e-05	64	4.67177e-05	489	0.000270426	1113	0.00067608	10	6.59863e-06	1837	0.0010991	65	3.61651e-05	288	0.000163663	359	0.000212305	42	3.00264e-05	637	0.000327758	25	1.33866e-05	414	0.000168905	771	0.000527578	190	0.000103636	1717	0.0012747	8	4.39326e-06
TRBV27	TRBJ2-5	2152	0.0013893	11552	0.00605745	693	0.000503729	312	0.000157351	279	0.00020366	1454	0.000804088	12104	0.00735245	112	7.39046e-05	1975	0.00118166	1160	0.000645408	6323	0.0035932	1532	0.000905992	612	0.000437527	1203	0.000618984	6336	0.0033927	2999	0.00122354	864	0.000591216	380	0.000207273	2650	0.00196736	314	0.000172435
TRBV27	TRBJ2-6	364	0.000234992	122	6.39723e-05	94	6.83268e-05	257	0.000129613	11	8.0296e-06	765	0.000423059	159	9.65829e-05	437	0.00028836	845	0.000505572	397	0.000220885	338	0.000192077	87	5.14499e-05	25	1.78728e-05	909	0.000467711	688	0.000368399	1242	0.000506714	1806	0.00123581	361	0.000196909	833	0.00061842	991	0.000544215
TRBV27	TRBJ2-7	3969	0.00256232	2407	0.00126214	870	0.000632386	4056	0.00204556	1971	0.00143876	10751	0.0059455	3151	0.00191404	547	0.000360945	11734	0.00702058	2901	0.00161408	7014	0.00398588	4312	0.00255002	877	0.000626979	4211	0.0021667	8331	0.00446095	7647	0.00311984	2335	0.00159779	3461	0.00188782	3870	0.00287309	3597	0.00197532
TRBV28	IGHJ4	0	0	0	0	0	0	0	0	0	0	0	0	0	0	0	0	0	0	0	0	0	0	0	0	0	0	0	0	0	0	2	8.15965e-07	0	0	0	0	0	0	0	0
TRBV28	TRBJ1-1	25136	0.0162274	3812	0.00199887	5992	0.00435547	9848	0.00496664	9392	0.00685582	5906	0.00326613	3316	0.00201427	14214	0.00937929	16153	0.00966451	14810	0.00824007	10318	0.00586346	3967	0.002346	5014	0.00358458	8363	0.00430304	7154	0.00383071	19082	0.00778512	9125	0.00624404	6961	0.00379691	20648	0.0153291	16144	0.00886559
TRBV28	TRBJ1-2	9617	0.00620857	8150	0.00427356	4458	0.00324044	10387	0.00523847	9702	0.00708211	3689	0.00204008	3710	0.0022536	12475	0.00823179	10696	0.00639953	13403	0.00745724	8645	0.00491274	4109	0.00242997	10485	0.00749587	8532	0.00439	5411	0.0028974	18341	0.00748281	10515	0.00719518	7203	0.00392891	11284	0.00837725	10375	0.00569751
TRBV28	TRBJ1-3	1602	0.00103422	1335	0.000700025	903	0.000656374	1309	0.000660168	1031	0.000752593	1034	0.000571821	699	0.0004246	2027	0.00133754	1969	0.00117807	2376	0.00132197	1448	0.000822862	600	0.000354827	1300	0.000929387	3752	0.00193053	409	0.000219005	2784	0.00113582	1862	0.00127413	2064	0.00112582	2313	0.00171717	32459	0.0178251
TRBV28	TRBJ1-4	4045	0.00261138	4409	0.00231192	1666	0.00121098	5071	0.00255746	2427	0.00177162	2583	0.00142845	1847	0.00112194	2620	0.00172884	3348	0.00200314	1311	0.000729422	2789	0.00158492	724	0.000428158	1393	0.000995874	5184	0.00266734	2398	0.00128404	7325	0.00298847	11431	0.00782198	2519	0.001374	5227	0.00388053	2780	0.00152666
TRBV28	TRBJ1-5	6631	0.00428086	10452	0.00548065	4794	0.00348467	13042	0.00657747	44312	0.0323462	8142	0.00450267	6333	0.00384691	9509	0.00627463	15228	0.00911107	7782	0.00432979	14394	0.00817975	3057	0.00180784	6468	0.00462406	13860	0.00713143	5795	0.00310301	25738	0.0105007	21765	0.0148933	9189	0.00501218	11032	0.00819017	11006	0.00604402
TRBV28	TRBJ1-6	2325	0.00150098	2814	0.00147556	2364	0.00171835	5228	0.00263664	8011	0.00584774	2527	0.00139748	1997	0.00121306	6007	0.00396379	5282	0.00316028	2381	0.00132475	28673	0.0162941	1308	0.000773523	2828	0.00202177	5136	0.00264264	3810	0.00204012	7824	0.00319205	3104	0.002124	3293	0.00179618	4472	0.00332002	1832	0.00100606
TRBV28	TRBJ2-1	15617	0.0100821	101606	0.0532785	5643	0.00410179	14279	0.00720133	27980	0.0204244	5422	0.00299846	3113	0.00189096	11558	0.00762669	14217	0.00850618	9515	0.00529401	13980	0.00794448	1431	0.000846263	16432	0.0117475	25664	0.013205	9398	0.00503229	23179	0.00945662	13095	0.00896062	16974	0.00925855	72091	0.0535204	13472	0.00739825
TRBV28	TRBJ2-2	5170	0.00333767	9873	0.00517704	3479	0.00252882	7823	0.00394537	17997	0.0131372	6295	0.00348125	2032	0.00123432	6791	0.00448113	6117	0.00365987	1975	0.00109886	5251	0.00298401	506	0.000299238	3742	0.00267521	9980	0.00513504	5012	0.00268375	10671	0.00435358	16177	0.0110696	7738	0.00422073	5248	0.00389612	5171	0.00283969
TRBV28	TRBJ2-3	14479	0.0093474	6963	0.00365114	6101	0.0044347	102116	0.0515002	14621	0.0106728	7100	0.00392643	106485	0.0646832	9718	0.00641254	10111	0.00604952	18140	0.0100928	37445	0.0212791	1468	0.000868144	7577	0.0054169	22788	0.0117252	5215	0.00279245	16270	0.00663787	11312	0.00774055	8750	0.00477273	8131	0.00603646	169360	0.0930053
TRBV28	TRBJ2-4	4035	0.00260493	1379	0.000723097	1883	0.00136872	2548	0.00128503	5505	0.00401845	6872	0.00380034	1119	0.000679725	2390	0.00157707	2981	0.00178356	28	1.55788e-05	2326	0.00132181	507	0.000299829	2454	0.0017544	6048	0.0031119	2213	0.00118498	5923	0.00241648	2561	0.00175244	3256	0.001776	1291	0.00095844	3184	0.00174852
TRBV28	TRBJ2-5	7450	0.00480959	7715	0.00404546	4587	0.0033342	8384	0.0042283	7650	0.00558422	5687	0.00314501	3618	0.00219772	8140	0.00537128	6898	0.00412715	4180	0.00232569	18164	0.0103221	1552	0.00091782	44028	0.0314762	12174	0.00626393	5385	0.00288347	14505	0.00591779	8544	0.00584647	5793	0.00315982	5333	0.00395922	6283	0.00345036
TRBV28	TRBJ2-6	3184	0.00205554	1317	0.000690587	1481	0.00107651	995	0.000501808	3348	0.00244392	919	0.000508224	1109	0.00067365	3805	0.00251078	3404	0.00203665	2951	0.00164189	3247	0.00184519	453	0.000267895	266	0.000190167	2460	0.00126575	3462	0.00185378	4978	0.00203094	2816	0.00192693	2171	0.00118418	3225	0.00239424	1942	0.00106646
TRBV28	TRBJ2-7	21465	0.0138574	12447	0.00652675	17776	0.012921	17626	0.00888932	21221	0.0154906	10336	0.005716	13325	0.00809413	22846	0.0150752	25282	0.0151265	17075	0.00950029	19350	0.0109961	3708	0.00219283	19454	0.0139079	31836	0.0163807	15465	0.00828095	27867	0.0113692	21392	0.0146381	19912	0.0108611	17440	0.0129475	15783	0.00866735
TRBV29-1	TRBJ1-1	8327	0.00537577	8490	0.00445185	3396	0.00246849	23357	0.0117796	6752	0.00492872	3970	0.00219548	2809	0.0017063	8008	0.00528418	4200	0.0025129	14984	0.00833688	19481	0.0110706	5241	0.00309942	6138	0.00438814	12645	0.00650628	5152	0.00275871	10010	0.0040839	4920	0.00336665	3667	0.00200018	10632	0.00789321	5245	0.00288033
TRBV29-1	TRBJ1-2	5722	0.00369403	8142	0.00426937	3986	0.00289735	7286	0.00367455	9666	0.00705583	3325	0.00183879	4662	0.00283188	9927	0.00655046	3819	0.00228495	20633	0.0114799	4486	0.00254928	4534	0.00268131	4339	0.00310201	7589	0.00390479	5888	0.00315281	10115	0.00412674	4172	0.00285481	3558	0.00194073	2773	0.00205868	6073	0.00333503
TRBV29-1	TRBJ1-3	1183	0.000763725	954	0.000500243	869	0.00063166	1352	0.000681854	493	0.000359872	452	0.000249964	139	8.44341e-05	1193	0.000787216	911	0.000545061	2229	0.00124018	874	0.000496672	718	0.00042461	714	0.000510448	1392	0.000716231	606	0.000324491	1421	0.000579743	979	0.000669908	677	0.000369273	302	0.000224205	982	0.000539272
TRBV29-1	TRBJ1-4	1511	0.000975476	1178	0.0006177	1067	0.000775582	1942	0.000979409	1191	0.000869387	962	0.000532003	608	0.000369323	1687	0.00111319	807	0.000482837	1804	0.00100372	735	0.000417682	1332	0.000787716	535	0.000382479	2568	0.00132132	811	0.000434261	2418	0.000986501	510	0.000348982	1112	0.000606546	914	0.000678554	2102	0.00115433
TRBV29-1	TRBJ1-5	2627	0.00169595	1838	0.00096378	1456	0.00105834	3258	0.00164311	877	0.000640178	922	0.000509883	1009	0.000612906	1666	0.00109933	1284	0.000768231	1894	0.00105379	1052	0.000597825	1720	0.00101717	1882	0.00134547	1972	0.00101466	1937	0.00103719	3464	0.00141325	982	0.000671961	1665	0.000908182	591	0.000438759	2393	0.00131413
TRBV29-1	TRBJ1-6	430	0.000277601	663	0.000347653	422	0.000306744	477	0.000240565	413	0.000301475	588	0.000325175	291	0.000176765	589	0.000388659	139	8.31652e-05	844	0.00046959	192	0.000109109	158	9.34378e-05	596	0.000426088	590	0.000303575	632	0.000338413	1026	0.00041859	160	0.000109485	303	0.000165273	235	0.000174464	652	0.000358051
TRBV29-1	TRBJ2-1	22919	0.0147961	6158	0.00322903	5281	0.00383866	10164	0.00512601	11737	0.00856758	4450	0.00246093	3524	0.00214062	20378	0.0134467	6215	0.0037185	16854	0.00937733	4181	0.00237596	3157	0.00186698	5788	0.00413792	19017	0.00978488	4679	0.00250544	10476	0.00427402	5373	0.00367663	4479	0.00244309	4626	0.00343435	8445	0.00463763
TRBV29-1	TRBJ2-2	4960	0.00320209	4068	0.00213311	2601	0.00189062	5053	0.00254838	8311	0.00606673	1475	0.000815702	1031	0.00062627	3278	0.00216303	1751	0.00104764	7063	0.00392975	1983	0.00112689	1135	0.000671215	1817	0.001299	6434	0.00331051	1334	0.000714309	4458	0.00181879	2107	0.00144177	2765	0.00150818	1862	0.00138235	2648	0.00145417
TRBV29-1	TRBJ2-3	5570	0.0035959	5731	0.00300513	9797	0.00712125	6035	0.00304363	7656	0.0055886	3044	0.00168339	2719	0.00165163	7378	0.00486847	2732	0.00163458	4534	0.00252265	3592	0.00204124	1647	0.000974001	3683	0.00263303	11070	0.00569589	2541	0.00136061	8374	0.00341644	3879	0.00265431	2312	0.00126109	1476	0.00109578	3769	0.00206977
TRBV29-1	TRBJ2-4	1198	0.000773409	1815	0.00095172	505	0.000367075	685	0.000345466	703	0.000513165	858	0.00047449	954	0.000579497	364	0.00024019	497	0.00029736	253	0.000140766	1029	0.000584755	269	0.000159081	779	0.000556917	2384	0.00122665	204	0.000109235	1277	0.000520994	488	0.000333928	389	0.000212182	504	0.00037417	906	0.000497536
TRBV29-1	TRBJ2-5	7339	0.00473794	4288	0.00224847	3457	0.00251283	6718	0.00338809	6261	0.0045703	2284	0.00126309	2098	0.00127441	5501	0.0036299	1834	0.0010973	3839	0.00213597	3394	0.00192872	1973	0.00116679	2920	0.00208755	9244	0.00475635	3126	0.00167386	7081	0.00288892	3612	0.00247161	2823	0.00153982	2357	0.00174984	4486	0.00246352
TRBV29-1	TRBJ2-6	474	0.000306006	468	0.000245402	413	0.000300202	2098	0.00105808	4313	0.00314833	424	0.00023448	52	3.15868e-05	335	0.000221054	401	0.000239923	906	0.000504086	674	0.000383017	303	0.000179188	246	0.000175869	659	0.000339078	215	0.000115125	1210	0.000493659	643	0.000439991	421	0.000229636	318	0.000236084	824	0.000452506
TRBV29-1	TRBJ2-7	10957	0.00707366	4483	0.00235072	5117	0.00371945	12070	0.00608726	10648	0.00777265	5403	0.00298796	6445	0.00391495	7639	0.00504069	5546	0.00331823	13073	0.00727363	6801	0.00386484	2632	0.00155651	6424	0.0045926	14632	0.00752865	4648	0.00248884	16802	0.00685492	5343	0.0036561	4822	0.00263018	2984	0.00221532	9699	0.00532628
TRBV3-1	TRBJ1-1	439	0.000283411	1746	0.000915539	705	0.000512451	1653	0.000833657	493	0.000359872	802	0.000443521	785	0.00047684	1093	0.00072123	1039	0.000621645	1276	0.000709948	1114	0.000633058	2288	0.00135307	764	0.000546194	1109	0.000570618	1113	0.000595971	2089	0.000852275	902	0.000617219	1392	0.000759273	1839	0.00136528	890	0.00048875
TRBV3-1	TRBJ1-2	413	0.000266626	1449	0.000759803	898	0.000652739	732	0.00036917	566	0.000413159	620	0.000342871	705	0.000428245	1120	0.000739046	1159	0.000693442	1607	0.000894112	1486	0.000844456	2064	0.00122061	765	0.000546909	1006	0.000517621	1679	0.000899044	1529	0.000623805	456	0.000312031	990	0.00054	1188	0.000881972	867	0.000476119
TRBV3-1	TRBJ1-3	219	0.000141383	401	0.00021027	114	8.28644e-05	302	0.000152308	229	0.000167162	162	8.95889e-05	140	8.50415e-05	282	0.000186081	181	0.000108294	350	0.000194735	361	0.000205147	274	0.000162038	128	9.15089e-05	339	0.000174427	205	0.00010977	407	0.000166049	212	0.000145067	175	9.54546e-05	216	0.000160359	417	0.000228999
TRBV3-1	TRBJ1-4	108	6.9723e-05	283	0.000148395	284	0.000206434	266	0.000134152	95	6.93466e-05	262	0.000144891	606	0.000368108	251	0.000165626	206	0.000123252	604	0.000336057	315	0.000179007	441	0.000260798	77	5.50483e-05	69	3.55028e-05	440	0.000235604	720	0.000293747	154	0.000105379	175	9.54546e-05	367	0.000272461	504	0.000276775
TRBV3-1	TRBJ1-5	372	0.000240157	447	0.00023439	805	0.000585139	591	0.000298059	210	0.000153292	465	0.000257153	2	1.21488e-06	269	0.000177503	317	0.000189664	765	0.000425635	689	0.000391541	2372	0.00140275	351	0.000250935	727	0.000374066	871	0.000466389	2089	0.000852275	384	0.000262763	460	0.000250909	1171	0.000869352	399	0.000219114
TRBV3-1	TRBJ1-6	103	6.64951e-05	641	0.000336117	395	0.000287118	333	0.000167942	135	9.85451e-05	225	0.000124429	1	6.07439e-07	402	0.000265265	262	0.000156757	818	0.000455124	417	0.000236971	898	0.000531058	176	0.000125825	592	0.000304604	453	0.000242565	887	0.00036188	286	0.000195704	365	0.000199091	323	0.000239796	591	0.000324552
TRBV3-1	TRBJ2-1	1764	0.00113881	1111	0.000582568	2171	0.00157806	2178	0.00109843	2598	0.00189645	1856	0.0010264	4315	0.0026211	1594	0.00105182	2041	0.00122115	3399	0.00189116	3677	0.00208955	1387	0.000820242	19624	0.0140295	3732	0.00192024	1258	0.000673614	4059	0.001656	2261	0.00154715	2312	0.00126109	1963	0.00145733	1626	0.00089293
TRBV3-1	TRBJ2-2	1424	0.00091931	1215	0.000637102	796	0.000578597	931	0.000469531	1804	0.00131685	1087	0.000601131	461	0.00028003	531	0.000350387	425	0.000254282	1078	0.000599784	1262	0.000717163	669	0.000395632	1902	0.00135977	1014	0.000521737	828	0.000443364	1448	0.000590759	625	0.000427674	577	0.000314727	512	0.000380109	539	0.000295996
TRBV3-1	TRBJ2-3	685	0.000442224	926	0.000485561	1009	0.000733423	626	0.000315711	984	0.000718284	882	0.000487762	823	0.000499923	1008	0.000665142	625	0.000373944	907	0.000504642	1131	0.000642719	895	0.000529284	508	0.000363176	797	0.000410083	460	0.000246313	1894	0.000772719	1822	0.00124675	458	0.000249818	897	0.000665934	545	0.000299291
TRBV3-1	TRBJ2-4	166	0.000107167	584	0.000306228	277	0.000201346	313	0.000157855	74	5.40173e-05	178	9.84372e-05	189	0.000114806	106	6.99454e-05	183	0.000109491	263	0.000146329	208	0.000118201	305	0.00018037	195	0.000139408	452	0.000232569	73	3.90889e-05	253	0.00010322	309	0.000211442	125	6.81818e-05	0	0	87	4.77767e-05
TRBV3-1	TRBJ2-5	650	0.000419629	936	0.000490804	834	0.000606219	581	0.000293016	440	0.000321184	533	0.000294759	590	0.000358389	1147	0.000756862	16134	0.00965314	1024	0.000569739	881	0.00050065	947	0.000560036	1280	0.000915089	1065	0.000547978	974	0.000521542	1991	0.000812293	722	0.000494049	705	0.000384546	531	0.000394215	680	0.000373427
TRBV3-1	TRBJ2-6	94	6.06848e-05	972	0.000509681	116	8.43182e-05	143	7.21192e-05	322	0.000235048	3451	0.00190847	261	0.000158542	207	0.000136592	413	0.000247102	150	8.34579e-05	170	9.66067e-05	126	7.45137e-05	155	0.000110812	271	0.000139439	86	4.60499e-05	383	0.000156257	74	5.06366e-05	96	5.23636e-05	368	0.000273204	134	7.35871e-05
TRBV3-1	TRBJ2-7	1737	0.00112138	1130	0.000592531	2600	0.00188989	1364	0.000687906	1645	0.00120079	1481	0.00081902	1240	0.000753225	1230	0.000811631	1359	0.000813104	3902	0.00217102	1564	0.000888782	1403	0.000829704	1521	0.00108738	2328	0.00119783	1722	0.000922069	3182	0.0012982	1865	0.00127618	1850	0.00100909	1142	0.000847822	1259	0.000691389
TRBV3-2	TRBJ1-1	0	0	32	1.67796e-05	0	0	0	0	0	0	0	0	0	0	0	0	85	5.08564e-05	0	0	0	0	0	0	0	0	0	0	20	1.07093e-05	19	7.75167e-06	0	0	8	4.36364e-06	0	0	0	0
TRBV3-2	TRBJ1-2	0	0	0	0	0	0	14	7.06062e-06	0	0	0	0	0	0	0	0	13	7.77804e-06	0	0	0	0	17	1.00534e-05	0	0	1	5.14534e-07	16	8.56742e-06	0	0	0	0	0	0	0	0	0	0
TRBV3-2	TRBJ1-3	0	0	0	0	0	0	0	0	0	0	0	0	0	0	0	0	0	0	0	0	0	0	0	0	0	0	0	0	0	0	0	0	1	6.84278e-07	0	0	0	0	0	0
TRBV3-2	TRBJ1-4	0	0	0	0	0	0	18	9.07794e-06	0	0	27	1.49315e-05	0	0	0	0	0	0	0	0	0	0	7	4.13965e-06	0	0	0	0	0	0	0	0	0	0	0	0	0	0	0	0
TRBV3-2	TRBJ1-5	0	0	0	0	0	0	40	2.01732e-05	0	0	0	0	0	0	0	0	0	0	0	0	0	0	0	0	0	0	68	3.49883e-05	30	1.60639e-05	2	8.15965e-07	0	0	0	0	159	0.000118042	0	0
TRBV3-2	TRBJ1-6	1	6.45583e-07	0	0	0	0	0	0	0	0	21	1.16134e-05	0	0	0	0	0	0	0	0	0	0	0	0	0	0	0	0	0	0	0	0	9	6.1585e-06	0	0	0	0	0	0
TRBV3-2	TRBJ2-1	0	0	0	0	0	0	34	1.71472e-05	0	0	2	1.10604e-06	0	0	0	0	56	3.35054e-05	0	0	0	0	3	1.77414e-06	0	0	183	9.41596e-05	29	1.55285e-05	65	2.65189e-05	1	6.84278e-07	1	5.45455e-07	0	0	53	2.91053e-05
TRBV3-2	TRBJ2-2	28	1.80763e-05	0	0	0	0	39	1.96689e-05	0	0	0	0	0	0	0	0	0	0	0	0	0	0	0	0	0	0	0	0	0	0	94	3.83503e-05	11	7.52706e-06	0	0	57	4.23169e-05	0	0
TRBV3-2	TRBJ2-3	0	0	0	0	0	0	49	2.47122e-05	0	0	118	6.52561e-05	0	0	0	0	17	1.01713e-05	0	0	0	0	0	0	0	0	12	6.1744e-06	0	0	23	9.3836e-06	23	1.57384e-05	0	0	0	0	14	7.6882e-06
TRBV3-2	TRBJ2-4	0	0	0	0	0	0	14	7.06062e-06	0	0	0	0	0	0	0	0	0	0	0	0	0	0	0	0	0	0	0	0	0	0	0	0	0	0	0	0	0	0	0	0
TRBV3-2	TRBJ2-5	0	0	26	1.36335e-05	1	7.26881e-07	60	3.02598e-05	0	0	0	0	0	0	0	0	18	1.07696e-05	0	0	0	0	0	0	0	0	0	0	0	0	0	0	0	0	0	0	0	0	1	5.49157e-07
TRBV3-2	TRBJ2-6	0	0	0	0	0	0	18	9.07794e-06	0	0	0	0	0	0	0	0	0	0	0	0	0	0	0	0	0	0	0	0	0	0	0	0	63	4.31095e-05	0	0	0	0	0	0
TRBV3-2	TRBJ2-7	0	0	73	3.82785e-05	2	1.45376e-06	62	3.12685e-05	0	0	50	2.76509e-05	0	0	0	0	0	0	0	0	0	0	7	4.13965e-06	0	0	66	3.39592e-05	0	0	19	7.75167e-06	0	0	1	5.45455e-07	17	1.26208e-05	0	0
TRBV30	TRBJ1-1	564	0.000364109	477	0.000250121	263	0.00019117	1353	0.000682358	542	0.00039564	333	0.000184155	165	0.000100227	1061	0.000700114	469	0.000280608	789	0.000438988	377	0.00021424	0	0	8646	0.00618114	837	0.000430665	542	0.000290222	1220	0.000497739	698	0.000477626	685	0.000373636	531	0.000394215	190	0.00010434
TRBV30	TRBJ1-2	285	0.000183991	176	9.2288e-05	236	0.000171544	751	0.000378752	464	0.000338703	210	0.000116134	124	7.53225e-05	189	0.000124714	314	0.000187869	298	0.000165803	295	0.000167641	23	1.36017e-05	126	9.00791e-05	437	0.000224851	616	0.000329846	963	0.000392887	283	0.000193651	495	0.00027	278	0.000206387	300	0.000164747
TRBV30	TRBJ1-3	49	3.16336e-05	96	5.03389e-05	78	5.66967e-05	138	6.95975e-05	61	4.45278e-05	92	5.08777e-05	97	5.89216e-05	128	8.44624e-05	79	4.72665e-05	41	2.28118e-05	21	1.19338e-05	4	2.36551e-06	27	1.93027e-05	64	3.29301e-05	112	5.9972e-05	289	0.000117907	106	7.25335e-05	91	4.96364e-05	65	4.82561e-05	63	3.45969e-05
TRBV30	TRBJ1-4	138	8.90905e-05	132	6.9216e-05	1899	0.00138035	165	8.32144e-05	146	0.000106575	21	1.16134e-05	17	1.03265e-05	7	4.61904e-06	61	3.64969e-05	127	7.0661e-05	88	5.00082e-05	0	0	37	2.64518e-05	207	0.000106508	162	8.67452e-05	347	0.00014157	80	5.47423e-05	88	4.8e-05	61	4.52865e-05	54	2.96545e-05
TRBV30	TRBJ1-5	462	0.000298259	275	0.0001442	260	0.000188989	612	0.00030865	170	0.000124094	235	0.000129959	168	0.00010205	403	0.000265925	243	0.000145389	262	0.000145773	180	0.000102289	12	7.09654e-06	141	0.000100803	377	0.000193979	358	0.000191696	892	0.00036392	228	0.000156015	349	0.000190364	346	0.000256871	289	0.000158706
TRBV30	TRBJ1-6	145	9.36096e-05	365	0.000191393	90	6.54193e-05	180	9.07794e-05	97	7.08065e-05	43	2.37798e-05	90	5.46695e-05	355	0.000234251	72	4.30784e-05	244	0.000135758	40	2.2731e-05	8	4.73103e-06	21	1.50132e-05	318	0.000163622	96	5.14045e-05	276	0.000112603	136	9.30618e-05	216	0.000117818	111	8.24065e-05	139	7.63329e-05
TRBV30	TRBJ2-1	398	0.000256942	2368	0.00124169	279	0.0002028	1000	0.00050433	284	0.00020731	217	0.000120005	184	0.000111769	320	0.000211156	336	0.000201032	438	0.000243697	274	0.000155707	2	1.18276e-06	199	0.000142268	1161	0.000597373	349	0.000186877	923	0.000376568	570	0.000390039	5427	0.00296018	282	0.000209357	174	9.55534e-05
TRBV30	TRBJ2-2	243	0.000156877	358	0.000187722	229	0.000166456	455	0.00022947	108	7.88361e-05	74	4.09233e-05	94	5.70993e-05	76	5.01496e-05	131	7.83787e-05	65	3.61651e-05	171	9.7175e-05	0	0	84	6.00527e-05	550	0.000282993	2048	0.00109663	532	0.000217047	230	0.000157384	336	0.000183273	250	0.0001856	137	7.52345e-05
TRBV30	TRBJ2-3	176	0.000113623	591	0.000309899	270	0.000196258	883	0.000445323	355	0.000259137	171	9.45661e-05	128	7.77522e-05	421	0.000277802	552	0.000330267	298	0.000165803	107	6.08054e-05	0	0	89	6.36273e-05	529	0.000272188	210	0.000112447	873	0.000356169	235	0.000160805	335	0.000182727	166	0.000123239	149	8.18244e-05
TRBV30	TRBJ2-4	79	5.10011e-05	22	1.1536e-05	20	1.45376e-05	98	4.94243e-05	0	0	15	8.29527e-06	24	1.45785e-05	0	0	97	5.80361e-05	0	0	0	0	0	0	31	2.21623e-05	201	0.000103421	34	1.82058e-05	139	5.67096e-05	65	4.44781e-05	145	7.90909e-05	0	0	7	3.8441e-06
TRBV30	TRBJ2-5	221	0.000142674	265	0.000138956	228	0.000165729	283	0.000142725	284	0.00020731	124	6.85742e-05	193	0.000117236	85	5.60883e-05	95	5.68395e-05	78	4.33981e-05	83	4.71668e-05	0	0	21	1.50132e-05	260	0.000133779	241	0.000129047	663	0.000270492	229	0.0001567	237	0.000129273	42	3.11808e-05	159	8.7316e-05
TRBV30	TRBJ2-6	18	1.16205e-05	83	4.35222e-05	90	6.54193e-05	118	5.95109e-05	0	0	29	1.60375e-05	0	0	112	7.39046e-05	40	2.39324e-05	64	3.56087e-05	24	1.36386e-05	11	6.50517e-06	7	5.00439e-06	14	7.20347e-06	1	5.35464e-07	132	5.38537e-05	41	2.80554e-05	79	4.30909e-05	9	6.68161e-06	64	3.51461e-05
TRBV30	TRBJ2-7	473	0.000305361	400	0.000209745	321	0.000233329	793	0.000399934	916	0.000668647	821	0.000454028	275	0.000167046	459	0.000302877	314	0.000187869	190	0.000105713	280	0.000159117	1	5.91379e-07	169	0.00012082	837	0.000430665	407	0.000217934	1244	0.00050753	461	0.000315452	2102	0.00114655	176	0.000130663	398	0.000218565
TRBV4-1	TRBJ1-1	109	7.03686e-05	459	0.000240683	452	0.00032855	471	0.000237539	115	8.39458e-05	541	0.000299183	607	0.000368716	869	0.000573421	236	0.000141201	776	0.000431755	590	0.000335282	1086	0.000642237	763	0.000545479	1045	0.000537688	837	0.000448183	306	0.000124843	457	0.000312715	529	0.000288546	760	0.000564225	528	0.000289955
TRBV4-1	TRBJ1-2	434	0.000280183	606	0.000317764	397	0.000288572	498	0.000251156	335	0.000244538	986	0.000545276	1027	0.00062384	367	0.00024217	889	0.000531898	544	0.000302674	1004	0.000570548	1681	0.000994108	669	0.000478277	1092	0.000561871	952	0.000509762	397	0.000161969	518	0.000354456	631	0.000344182	647	0.000480333	514	0.000282267
TRBV4-1	TRBJ1-3	30	1.93675e-05	207	0.000108543	151	0.000109759	369	0.000186098	111	8.1026e-05	140	7.74225e-05	921	0.000559452	280	0.000184762	68	4.06851e-05	56	3.11576e-05	75	4.26206e-05	306	0.000180962	63	4.50395e-05	415	0.000213531	46	2.46313e-05	423	0.000172577	77	5.26894e-05	625	0.000340909	123	9.13153e-05	202	0.00011093
TRBV4-1	TRBJ1-4	277	0.000178827	162	8.49469e-05	170	0.00012357	250	0.000126082	118	8.61357e-05	431	0.000238351	628	0.000381472	419	0.000276482	134	8.01736e-05	298	0.000165803	265	0.000150593	475	0.000280905	147	0.000105092	657	0.000338049	473	0.000253274	375	0.000152993	188	0.000128644	325	0.000177273	92	6.83009e-05	240	0.000131798
TRBV4-1	TRBJ1-5	313	0.000202068	593	0.000310948	157	0.00011412	355	0.000179037	222	0.000162052	589	0.000325728	1096	0.000665753	487	0.000321353	640	0.000382919	474	0.000263727	574	0.00032619	1271	0.000751642	482	0.000344588	1164	0.000598917	855	0.000457822	415	0.000169313	528	0.000361299	507	0.000276546	532	0.000394957	536	0.000294348
TRBV4-1	TRBJ1-6	169	0.000109104	298	0.00015626	125	9.08601e-05	68	3.42944e-05	216	0.000157672	204	0.000112816	455	0.000276385	244	0.000161006	244	0.000145988	545	0.00030323	141	8.01267e-05	694	0.000410417	313	0.000223768	476	0.000244918	338	0.000180987	666	0.000271716	201	0.00013754	265	0.000144545	417	0.000309581	426	0.000233941
TRBV4-1	TRBJ2-1	484	0.000312462	1467	0.000769241	643	0.000467384	610	0.000307641	520	0.000379581	950	0.000525367	1787	0.00108549	510	0.00033653	1396	0.000835241	1267	0.000704941	1124	0.000638741	2005	0.00118571	595	0.000425373	2329	0.00119835	1388	0.000743224	1243	0.000507122	1717	0.00117491	1217	0.000663818	388	0.000288052	908	0.000498635
TRBV4-1	TRBJ2-2	197	0.00012718	381	0.000199782	282	0.00020498	570	0.000287468	1160	0.000846758	566	0.000313008	740	0.000449505	572	0.000377441	459	0.000274625	657	0.000365545	459	0.000260838	616	0.000364289	379	0.000270952	1319	0.00067867	579	0.000310034	574	0.000234182	368	0.000251814	669	0.000364909	279	0.00020713	290	0.000159256
TRBV4-1	TRBJ2-3	226	0.000145902	626	0.000328252	292	0.000212249	668	0.000336892	554	0.0004044	720	0.000398173	473	0.000287319	1622	0.0010703	359	0.000214793	675	0.00037556	1073	0.000609759	582	0.000344182	670	0.000478992	2684	0.00138101	674	0.000360903	1350	0.000550776	452	0.000309294	633	0.000345273	506	0.000375655	836	0.000459095
TRBV4-1	TRBJ2-4	155	0.000100065	65	3.40836e-05	298	0.000216611	199	0.000100362	0	0	224	0.000123876	149	9.05085e-05	209	0.000137911	97	5.80361e-05	1005	0.000559168	261	0.00014832	335	0.000198112	70	5.00439e-05	1061	0.00054592	339	0.000181522	1420	0.000579335	125	8.55348e-05	389	0.000212182	122	9.05729e-05	46	2.52612e-05
TRBV4-1	TRBJ2-5	402	0.000259524	570	0.000298887	412	0.000299475	255	0.000128604	309	0.000225559	408	0.000225631	2272	0.0013801	4989	0.00329205	425	0.000254282	222	0.000123518	573	0.000325621	608	0.000359558	242	0.000173009	1897	0.00097607	496	0.00026559	905	0.000369224	369	0.000252499	831	0.000453273	521	0.000386791	534	0.00029325
TRBV4-1	TRBJ2-6	0	0	201	0.000105397	59	4.2886e-05	277	0.000139699	109	7.95661e-05	242	0.00013383	295	0.000179195	33	2.17755e-05	350	0.000209409	66	3.67215e-05	215	0.000122179	126	7.45137e-05	384	0.000274527	966	0.000497039	360	0.000192767	166	6.77251e-05	109	7.45863e-05	255	0.000139091	0	0	0	0
TRBV4-1	TRBJ2-7	688	0.000444161	409	0.000214465	1027	0.000746507	629	0.000317224	637	0.000464987	1286	0.000711181	1632	0.000991341	1330	0.000877617	1228	0.000734725	1666	0.000926939	1293	0.000734779	1634	0.000966313	817	0.000584084	2066	0.00106303	1349	0.000722341	1234	0.00050345	963	0.00065896	1202	0.000655636	701	0.000520423	382	0.000209778
TRBV4-2	TRBJ1-1	11	7.10142e-06	102	5.34851e-05	14	1.01763e-05	60	3.02598e-05	5	3.64982e-06	482	0.000266555	58	3.52315e-05	51	3.3653e-05	216	0.000129235	1	5.56386e-07	327	0.000185826	458	0.000270851	3	2.14474e-06	97	4.99098e-05	223	0.000119408	143	5.83415e-05	231	0.000158068	66	3.6e-05	294	0.000218266	51	2.8007e-05
TRBV4-2	TRBJ1-2	93	6.00392e-05	28	1.46822e-05	50	3.63441e-05	28	1.41212e-05	2	1.45993e-06	106	5.86199e-05	122	7.41076e-05	21	1.38571e-05	249	0.000148979	2	1.11277e-06	462	0.000262543	757	0.000447674	56	4.00351e-05	49	2.52121e-05	132	7.06813e-05	303	0.000123619	306	0.000209389	11	6e-06	85	6.31041e-05	51	2.8007e-05
TRBV4-2	TRBJ1-3	5	3.22792e-06	25	1.31091e-05	36	2.61677e-05	13	6.55629e-06	1	7.29964e-07	33	1.82496e-05	0	0	0	0	89	5.32496e-05	0	0	128	7.27392e-05	125	7.39223e-05	16	1.14386e-05	9	4.6308e-06	1	5.35464e-07	130	5.30377e-05	93	6.36379e-05	15	8.18182e-06	13	9.65121e-06	2	1.09831e-06
TRBV4-2	TRBJ1-4	6	3.8735e-06	48	2.51694e-05	2	1.45376e-06	11	5.54763e-06	0	0	104	5.75139e-05	11	6.68183e-06	0	0	105	6.28226e-05	0	0	86	4.88716e-05	214	0.000126555	0	0	90	4.6308e-05	83	4.44435e-05	199	8.11885e-05	110	7.52706e-05	21	1.14545e-05	44	3.26656e-05	1	5.49157e-07
TRBV4-2	TRBJ1-5	23	1.48484e-05	60	3.14618e-05	12	8.72257e-06	34	1.71472e-05	16	1.16794e-05	81	4.47945e-05	99	6.01365e-05	21	1.38571e-05	299	0.000178895	8	4.45109e-06	120	6.8193e-05	386	0.000228272	29	2.07325e-05	68	3.49883e-05	48	2.57023e-05	236	9.62839e-05	143	9.78518e-05	37	2.01818e-05	221	0.000164071	6	3.29494e-06
TRBV4-2	TRBJ1-6	0	0	135	7.07891e-05	7	5.08817e-06	11	5.54763e-06	0	0	139	7.68695e-05	166	0.000100835	0	0	54	3.23088e-05	40	2.22554e-05	88	5.00082e-05	101	5.97292e-05	52	3.71755e-05	189	9.72468e-05	69	3.6947e-05	218	8.89402e-05	122	8.34819e-05	0	0	67	4.97409e-05	59	3.24003e-05
TRBV4-2	TRBJ2-1	200	0.000129117	208	0.000109068	84	6.1058e-05	38	1.91645e-05	92	6.71567e-05	683	0.000377711	2232	0.0013558	65	4.28911e-05	367	0.00021958	10	5.56386e-06	351	0.000199464	486	0.00028741	115	8.2215e-05	339	0.000174427	296	0.000158497	497	0.000202767	461	0.000315452	104	5.67273e-05	262	0.000194509	116	6.37022e-05
TRBV4-2	TRBJ2-2	73	4.71276e-05	399	0.000209221	127	9.23139e-05	27	1.36169e-05	0	0	230	0.000127194	297	0.000180409	126	8.31427e-05	87	5.2053e-05	3	1.66916e-06	266	0.000151161	332	0.000196338	9	6.43422e-06	42	2.16104e-05	233	0.000124763	362	0.00014769	97	6.6375e-05	78	4.25455e-05	109	8.09217e-05	45	2.47121e-05
TRBV4-2	TRBJ2-3	83	5.35834e-05	253	0.000132664	159	0.000115574	14	7.06062e-06	2	1.45993e-06	279	0.000154292	134	8.13969e-05	103	6.79658e-05	324	0.000193853	24	1.33533e-05	456	0.000259133	362	0.000214079	32	2.28772e-05	159	8.18108e-05	271	0.000145111	600	0.000244789	193	0.000132066	71	3.87273e-05	107	7.94369e-05	25	1.37289e-05
TRBV4-2	TRBJ2-4	32	2.06587e-05	1	5.24364e-07	7	5.08817e-06	1	5.0433e-07	3	2.18989e-06	197	0.000108945	1	6.07439e-07	31	2.04557e-05	269	0.000160946	1	5.56386e-07	284	0.00016139	123	7.27396e-05	0	0	14	7.20347e-06	0	0	84	3.42705e-05	38	2.60026e-05	0	0	0	0	38	2.0868e-05
TRBV4-2	TRBJ2-5	47	3.03424e-05	98	5.13876e-05	56	4.07053e-05	1	5.0433e-07	3	2.18989e-06	336	0.000185814	297	0.000180409	8	5.2789e-06	108	6.46175e-05	28	1.55788e-05	274	0.000155707	355	0.000209939	1	7.14913e-07	106	5.45406e-05	180	9.63835e-05	360	0.000146874	155	0.000106063	37	2.01818e-05	69	5.12257e-05	111	6.09565e-05
TRBV4-2	TRBJ2-6	33	2.13042e-05	9	4.71927e-06	1	7.26881e-07	6	3.02598e-06	0	0	80	4.42414e-05	2	1.21488e-06	46	3.03537e-05	20	1.19662e-05	0	0	66	3.75061e-05	80	4.73103e-05	4	2.85965e-06	58	2.98429e-05	35	1.87412e-05	71	2.89668e-05	34	2.32655e-05	19	1.03636e-05	17	1.26208e-05	0	0
TRBV4-2	TRBJ2-7	125	8.06979e-05	125	6.55454e-05	60	4.36129e-05	56	2.82425e-05	47	3.43083e-05	529	0.000292547	908	0.000551555	2	1.31973e-06	380	0.000227358	20	1.11277e-05	540	0.000306868	479	0.00028327	13	9.29387e-06	380	0.000195523	183	9.79899e-05	431	0.00017584	452	0.000309294	93	5.07273e-05	177	0.000131405	234	0.000128503
TRBV4-3	TRBJ1-1	1	6.45583e-07	116	6.08262e-05	2	1.45376e-06	158	7.96841e-05	0	0	277	0.000153186	14	8.50415e-06	19	1.25374e-05	371	0.000221973	0	0	111	6.30785e-05	2714	0.001605	62	4.43246e-05	47	2.41831e-05	561	0.000300395	452	0.000184408	350	0.000239497	27	1.47273e-05	469	0.000348186	143	7.85295e-05
TRBV4-3	TRBJ1-2	1	6.45583e-07	128	6.71185e-05	15	1.09032e-05	281	0.000141717	0	0	348	0.00019245	0	0	2	1.31973e-06	269	0.000160946	0	0	71	4.03475e-05	2726	0.0016121	67	4.78992e-05	127	6.53458e-05	439	0.000235069	1016	0.00041451	541	0.000370194	47	2.56364e-05	535	0.000397185	278	0.000152666
TRBV4-3	TRBJ1-3	0	0	45	2.35964e-05	0	0	20	1.00866e-05	0	0	1	5.53018e-07	0	0	1	6.59863e-07	50	2.99155e-05	26	1.4466e-05	15	8.52412e-06	398	0.000235369	0	0	12	6.1744e-06	127	6.80039e-05	67	2.73348e-05	33	2.25812e-05	0	0	55	4.08321e-05	82	4.50309e-05
TRBV4-3	TRBJ1-4	41	2.64689e-05	102	5.34851e-05	0	0	103	5.1946e-05	0	0	152	8.40588e-05	31	1.88306e-05	0	0	496	0.000296762	29	1.61352e-05	19	1.07972e-05	2185	0.00129216	0	0	120	6.1744e-05	95	5.08691e-05	268	0.000109339	122	8.34819e-05	12	6.54546e-06	90	6.68161e-05	40	2.19663e-05
TRBV4-3	TRBJ1-5	0	0	71	3.72298e-05	14	1.01763e-05	105	5.29546e-05	0	0	259	0.000143232	115	6.98555e-05	19	1.25374e-05	194	0.000116072	0	0	123	6.98978e-05	798	0.00047192	13	9.29387e-06	48	2.46976e-05	167	8.94225e-05	512	0.000208887	400	0.000273711	0	0	151	0.000112103	103	5.65632e-05
TRBV4-3	TRBJ1-6	0	0	47	2.46451e-05	13	9.44945e-06	63	3.17728e-05	0	0	181	0.000100096	63	3.82687e-05	2	1.31973e-06	275	0.000164535	0	0	25	1.42069e-05	764	0.000451813	0	0	39	2.00668e-05	127	6.80039e-05	256	0.000104443	121	8.27977e-05	10	5.45455e-06	492	0.000365261	238	0.000130699
TRBV4-3	TRBJ2-1	65	4.19629e-05	495	0.00025956	9	6.54193e-06	326	0.000164412	30	2.18989e-05	731	0.000404256	104	6.31737e-05	0	0	578	0.000345823	10	5.56386e-06	126	7.16026e-05	1384	0.000818468	38	2.71667e-05	656	0.000337534	665	0.000356084	1481	0.000604222	523	0.000357877	70	3.81818e-05	891	0.000661479	286	0.000157059
TRBV4-3	TRBJ2-2	0	0	232	0.000121652	26	1.88989e-05	97	4.892e-05	0	0	636	0.00035172	0	0	1	6.59863e-07	194	0.000116072	0	0	40	2.2731e-05	640	0.000378482	35	2.5022e-05	280	0.000144069	224	0.000119944	640	0.000261109	308	0.000210758	43	2.34545e-05	264	0.000195994	152	8.34719e-05
TRBV4-3	TRBJ2-3	15	9.68375e-06	335	0.000175662	1	7.26881e-07	95	4.79113e-05	0	0	598	0.000330705	29	1.76157e-05	0	0	518	0.000309925	0	0	105	5.96689e-05	668	0.000395041	53	3.78904e-05	529	0.000272188	484	0.000259165	544	0.000221942	633	0.000433148	14	7.63637e-06	336	0.000249447	2404	0.00132017
TRBV4-3	TRBJ2-4	2	1.29117e-06	170	8.91418e-05	0	0	80	4.03464e-05	0	0	75	4.14764e-05	0	0	0	0	102	6.10277e-05	0	0	20	1.13655e-05	338	0.000199886	0	0	211	0.000108567	31	1.65994e-05	108	4.40621e-05	90	6.1585e-05	30	1.63636e-05	2	1.4848e-06	11	6.04073e-06
TRBV4-3	TRBJ2-5	21	1.35572e-05	114	5.97774e-05	43	3.12559e-05	89	4.48854e-05	0	0	431	0.000238351	43	2.61199e-05	11	7.25849e-06	1616	0.00096687	1	5.56386e-07	71	4.03475e-05	558	0.000329989	9	6.43422e-06	189	9.72468e-05	298	0.000159568	461	0.00018808	319	0.000218285	17	9.27273e-06	251	0.000186343	346	0.000190008
TRBV4-3	TRBJ2-6	0	0	188	9.85803e-05	0	0	59	2.97555e-05	0	0	287	0.000158716	0	0	0	0	92	5.50446e-05	0	0	59	3.35282e-05	284	0.000167952	2	1.42983e-06	21	1.08052e-05	141	7.55004e-05	362	0.00014769	127	8.69033e-05	0	0	136	0.000100967	64	3.51461e-05
TRBV4-3	TRBJ2-7	28	1.80763e-05	93	4.87658e-05	31	2.25333e-05	350	0.000176515	3	2.18989e-06	929	0.000513754	1	6.07439e-07	39	2.57346e-05	856	0.000512154	2	1.11277e-06	77	4.37572e-05	1459	0.000862821	63	4.50395e-05	924	0.000475429	408	0.000218469	2987	0.00121864	435	0.000297661	38	2.07273e-05	858	0.00063698	247	0.000135642
TRBV5-1	TRBJ1-1	11617	0.00749974	18885	0.0099026	16255	0.0118155	11299	0.00569842	15286	0.0111582	11888	0.00657428	15797	0.00959572	15106	0.00996788	12465	0.00745794	10197	0.00567347	14274	0.00811155	27936	0.0165208	16058	0.0114801	9090	0.00467711	16782	0.00898616	18718	0.00763661	12056	0.00824966	15425	0.00841364	15060	0.0111806	11056	0.00607148
TRBV5-1	TRBJ1-2	9534	0.00615499	12037	0.00631176	7612	0.00553302	5540	0.00279399	7833	0.00571781	9398	0.00519726	14299	0.00868577	13671	0.00902098	9979	0.00597054	5925	0.00329659	7601	0.00431946	13089	0.00774056	10749	0.0076846	6856	0.00352764	7870	0.0042141	14506	0.00591819	6905	0.00472494	12005	0.00654818	6301	0.00467787	8437	0.00463324
TRBV5-1	TRBJ1-3	1767	0.00114075	8231	0.00431604	1610	0.00117028	920	0.000463984	316	0.000230669	1279	0.00070731	1606	0.000975548	2039	0.00134546	2287	0.00136834	1177	0.000654866	1909	0.00108484	2095	0.00123894	1535	0.00109739	954	0.000490865	1219	0.000652731	3947	0.00161031	2824	0.0019324	1630	0.000889091	649	0.000481818	2365	0.00129876
TRBV5-1	TRBJ1-4	4168	0.00269079	6320	0.00331398	3187	0.00231657	2506	0.00126385	2011	0.00146796	2688	0.00148651	6557	0.00398298	4647	0.00306638	3471	0.00207674	1752	0.000974788	3575	0.00203158	4170	0.00246605	3962	0.00283249	1278	0.000657574	5616	0.00300717	4023	0.00164131	2144	0.00146709	3708	0.00202255	1598	0.00118636	1982	0.00108843
TRBV5-1	TRBJ1-5	5113	0.00330087	5172	0.00271201	4915	0.00357262	10365	0.00522738	2489	0.00181688	2952	0.00163251	6269	0.00380804	4577	0.00302019	4010	0.00239923	6641	0.00369496	2137	0.0012144	4680	0.00276765	3317	0.00237137	2728	0.00140365	5979	0.00320154	6553	0.00267351	4906	0.00335707	6656	0.00363055	3668	0.00272313	3177	0.00174467
TRBV5-1	TRBJ1-6	4089	0.00263979	4983	0.0026129	3909	0.00284138	2141	0.00107977	2649	0.00193367	4052	0.00224083	3388	0.002058	6104	0.0040278	1776	0.0010626	3277	0.00182328	2857	0.00162356	4971	0.00293974	2118	0.00151419	1959	0.00100797	2890	0.00154749	8800	0.00359025	1839	0.00125839	3841	0.00209509	3993	0.00296441	3902	0.00214281
TRBV5-1	TRBJ2-1	24476	0.0158013	19498	0.010224	109305	0.0794517	12203	0.00615434	26704	0.019493	17093	0.00945274	18406	0.0111805	21238	0.0140142	15921	0.0095257	15282	0.00850269	16548	0.00940381	14723	0.00870687	13893	0.00993229	19528	0.0100478	11408	0.00610857	22725	0.0092714	22201	0.0151917	24860	0.01356	6401	0.00475211	8438	0.00463379
TRBV5-1	TRBJ2-2	13710	0.00885095	23508	0.0123267	16172	0.0117551	64517	0.0325379	11885	0.00867562	5452	0.00301505	5518	0.00335185	8558	0.0056471	5253	0.00314293	4629	0.00257551	5504	0.00312778	6918	0.00409116	6344	0.00453541	10808	0.00556108	7731	0.00413967	10959	0.00447108	8202	0.00561245	12966	0.00707236	3794	0.00281667	4897	0.00268922
TRBV5-1	TRBJ2-2P	0	0	0	0	0	0	0	0	0	0	0	0	0	0	0	0	0	0	2	1.11277e-06	0	0	0	0	0	0	0	0	0	0	0	0	0	0	0	0	0	0	0	0
TRBV5-1	TRBJ2-3	10876	0.00702136	19864	0.010416	13092	0.00951633	20157	0.0101658	10869	0.00793398	9026	0.00499154	4574	0.00277843	16133	0.0106456	10013	0.00599088	6775	0.00376951	67893	0.0385819	10706	0.0063313	8260	0.00590518	10605	0.00545663	9232	0.0049434	15226	0.00621194	11794	0.00807038	15106	0.00823964	8162	0.00605948	6520	0.00358051
TRBV5-1	TRBJ2-4	1748	0.00112848	2392	0.00125428	3363	0.0024445	1154	0.000581997	2591	0.00189134	1536	0.000849436	2991	0.00181685	720	0.000475101	1733	0.00103687	1333	0.000741662	2640	0.00150025	2129	0.00125905	990	0.000707764	612	0.000314895	1473	0.000788739	3265	0.00133206	1782	0.00121938	2534	0.00138218	1395	0.00103565	1217	0.000668324
TRBV5-1	TRBJ2-5	12291	0.00793486	19117	0.0100243	23335	0.0169618	7693	0.00387981	18800	0.0137233	11107	0.00614237	10079	0.00612238	13288	0.00876825	6086	0.00364132	9038	0.00502861	9372	0.00532587	12092	0.00715095	13852	0.00990298	6821	0.00350963	10335	0.00553402	19574	0.00798585	11358	0.00777203	15077	0.00822382	29974	0.0222527	10544	0.00579031
TRBV5-1	TRBJ2-6	3086	0.00199227	3804	0.00199468	2491	0.00181066	903	0.00045541	2834	0.00206872	2878	0.00159159	3200	0.00194381	2806	0.00185157	1071	0.000640791	1123	0.000624821	1344	0.000763761	2136	0.00126318	1480	0.00105807	1963	0.00101003	1975	0.00105754	3724	0.00151933	1850	0.00126591	2388	0.00130255	1615	0.00119898	1310	0.000719396
TRBV5-1	TRBJ2-7	19706	0.0127219	18722	0.00981713	13530	0.0098347	12949	0.00653057	23119	0.016876	16650	0.00920775	18533	0.0112577	18836	0.0124292	34655	0.0207345	12275	0.00682964	20306	0.0115394	11514	0.00680913	15936	0.0113929	23679	0.0121836	33732	0.0180623	30070	0.012268	30505	0.0208739	30742	0.0167684	11715	0.00869723	12839	0.00705063
TRBV5-2	TRBJ2-1	1	6.45583e-07	0	0	0	0	0	0	0	0	0	0	0	0	0	0	0	0	0	0	0	0	0	0	0	0	1	5.14534e-07	0	0	1	4.07982e-07	1	6.84278e-07	0	0	0	0	0	0
TRBV5-2	TRBJ2-5	0	0	1	5.24364e-07	0	0	0	0	0	0	0	0	0	0	0	0	0	0	0	0	0	0	1	5.91379e-07	0	0	0	0	0	0	0	0	0	0	0	0	0	0	0	0
TRBV5-3	TRBJ1-1	0	0	0	0	0	0	1	5.0433e-07	0	0	0	0	0	0	0	0	0	0	0	0	0	0	0	0	0	0	1	5.14534e-07	0	0	0	0	0	0	0	0	0	0	0	0
TRBV5-3	TRBJ1-2	1	6.45583e-07	0	0	1	7.26881e-07	0	0	0	0	0	0	0	0	0	0	1	5.9831e-07	0	0	174	9.88798e-05	0	0	0	0	0	0	1	5.35464e-07	0	0	0	0	0	0	0	0	0	0
TRBV5-3	TRBJ1-4	0	0	0	0	0	0	0	0	0	0	0	0	0	0	0	0	0	0	0	0	0	0	0	0	0	0	0	0	1	5.35464e-07	0	0	0	0	0	0	0	0	0	0
TRBV5-3	TRBJ1-5	0	0	1	5.24364e-07	1	7.26881e-07	0	0	0	0	0	0	0	0	0	0	0	0	0	0	0	0	0	0	0	0	0	0	0	0	0	0	0	0	0	0	0	0	0	0
TRBV5-3	TRBJ1-6	0	0	0	0	0	0	0	0	0	0	1	5.53018e-07	0	0	0	0	0	0	0	0	0	0	0	0	0	0	0	0	0	0	0	0	0	0	0	0	0	0	0	0
TRBV5-3	TRBJ2-1	170	0.000109749	0	0	9	6.54193e-06	14	7.06062e-06	0	0	9	4.97716e-06	0	0	352	0.000232272	45	2.6924e-05	0	0	23	1.30703e-05	0	0	0	0	1	5.14534e-07	2	1.07093e-06	0	0	53	3.62667e-05	0	0	0	0	0	0
TRBV5-3	TRBJ2-2	0	0	0	0	0	0	0	0	0	0	0	0	0	0	1	6.59863e-07	0	0	0	0	12	6.8193e-06	0	0	0	0	9	4.6308e-06	0	0	0	0	0	0	0	0	0	0	0	0
TRBV5-3	TRBJ2-3	0	0	0	0	0	0	0	0	0	0	0	0	0	0	0	0	0	0	0	0	1	5.68275e-07	0	0	0	0	0	0	0	0	0	0	0	0	1	5.45455e-07	0	0	0	0
TRBV5-3	TRBJ2-4	0	0	0	0	0	0	0	0	0	0	0	0	0	0	0	0	0	0	0	0	0	0	0	0	1	7.14913e-07	0	0	0	0	0	0	0	0	0	0	0	0	0	0
TRBV5-3	TRBJ2-5	0	0	3	1.57309e-06	1	7.26881e-07	3	1.51299e-06	0	0	1	5.53018e-07	0	0	0	0	0	0	0	0	1	5.68275e-07	0	0	0	0	0	0	0	0	0	0	0	0	0	0	0	0	0	0
TRBV5-3	TRBJ2-6	0	0	0	0	6	4.36129e-06	0	0	0	0	0	0	0	0	0	0	0	0	0	0	0	0	0	0	0	0	0	0	0	0	0	0	0	0	0	0	0	0	0	0
TRBV5-3	TRBJ2-7	1	6.45583e-07	2	1.04873e-06	7	5.08817e-06	0	0	0	0	0	0	0	0	0	0	0	0	0	0	1	5.68275e-07	1	5.91379e-07	0	0	0	0	0	0	0	0	1	6.84278e-07	18	9.81818e-06	0	0	0	0
TRBV5-4	TRBJ1-1	501	0.000323437	388	0.000203453	459	0.000333638	377	0.000190132	853	0.000622659	743	0.000410892	538	0.000326802	389	0.000256687	666	0.000398475	1356	0.000754459	482	0.000273908	1849	0.00109346	238	0.000170149	1052	0.000541289	788	0.000421946	2392	0.000975894	943	0.000645274	2808	0.00153164	935	0.000694145	825	0.000453055
TRBV5-4	TRBJ1-2	389	0.000251132	274	0.000143676	270	0.000196258	404	0.000203749	1800	0.00131393	1443	0.000798005	89	5.40621e-05	956	0.000630829	933	0.000558224	1343	0.000747226	749	0.000425638	10833	0.0064064	568	0.000406071	429	0.000220735	275	0.000147253	1200	0.000489579	294	0.000201178	643	0.000350727	68	5.04833e-05	816	0.000448112
TRBV5-4	TRBJ1-3	147	9.49007e-05	0	0	24	1.74451e-05	37	1.86602e-05	3	2.18989e-06	180	9.95433e-05	21	1.27562e-05	1	6.59863e-07	24	1.43595e-05	17	9.45856e-06	217	0.000123316	329	0.000194564	13	9.29387e-06	148	7.6151e-05	346	0.000185271	569	0.000232142	53	3.62667e-05	0	0	313	0.000232372	220	0.000120815
TRBV5-4	TRBJ1-4	0	0	77	4.0376e-05	186	0.0001352	63	3.17728e-05	98	7.15364e-05	293	0.000162034	651	0.000395443	297	0.000195979	89	5.32496e-05	72	4.00598e-05	82	4.65985e-05	1309	0.000774115	152	0.000108667	242	0.000124517	113	6.05074e-05	1519	0.000619725	102	6.97964e-05	233	0.000127091	522	0.000387533	78	4.28343e-05
TRBV5-4	TRBJ1-5	113	7.29509e-05	16	8.38982e-06	209	0.000151918	241	0.000121544	183	0.000133583	197	0.000108945	0	0	33	2.17755e-05	6	3.58986e-06	68	3.78342e-05	133	7.55805e-05	360	0.000212896	124	8.86492e-05	46	2.36685e-05	133	7.12167e-05	1042	0.000425118	121	8.27977e-05	160	8.72727e-05	354	0.00026281	152	8.34719e-05
TRBV5-4	TRBJ1-6	512	0.000330539	30	1.57309e-05	170	0.00012357	256	0.000129108	1	7.29964e-07	1006	0.000556336	51	3.09794e-05	561	0.000370183	261	0.000156159	104	5.78641e-05	238	0.000135249	513	0.000303377	66	4.71843e-05	698	0.000359144	24	1.28511e-05	255	0.000104036	375	0.000256604	94	5.12727e-05	348	0.000258356	131	7.19396e-05
TRBV5-4	TRBJ2-1	1513	0.000976767	947	0.000496572	505	0.000367075	1337	0.000674289	2055	0.00150008	1585	0.000876534	941	0.0005716	862	0.000568802	1601	0.000957895	1455	0.000809541	1213	0.000689317	6951	0.00411067	909	0.000649856	3227	0.0016604	357	0.000191161	2893	0.00118029	1685	0.00115301	1242	0.000677455	848	0.000629556	486	0.00026689
TRBV5-4	TRBJ2-2	760	0.000490643	2608	0.00136754	659	0.000479015	701	0.000353535	73	5.32874e-05	1423	0.000786945	403	0.000244798	144	9.50202e-05	468	0.000280009	99	5.50822e-05	583	0.000331304	419	0.000247788	294	0.000210185	999	0.000514019	2108	0.00112876	1778	0.000725393	816	0.000558371	256	0.000139636	23	1.70752e-05	314	0.000172435
TRBV5-4	TRBJ2-3	875	0.000564885	638	0.000334544	364	0.000264585	640	0.000322771	852	0.000621929	1358	0.000750999	655	0.000397873	1423	0.000938984	808	0.000483435	1098	0.000610912	613	0.000348352	884	0.000522779	384	0.000274527	1131	0.000581937	636	0.000340555	2489	0.00101547	997	0.000682225	849	0.000463091	3848	0.00285676	445	0.000244375
TRBV5-4	TRBJ2-4	10	6.45583e-06	221	0.000115884	9	6.54193e-06	22	1.10953e-05	129	9.41653e-05	301	0.000166458	27	1.64009e-05	7	4.61904e-06	4	2.39324e-06	1	5.56386e-07	199	0.000113087	16	9.46206e-06	28	2.00176e-05	188	9.67323e-05	17	9.10289e-06	244	9.95477e-05	6	4.10567e-06	96	5.23636e-05	0	0	0	0
TRBV5-4	TRBJ2-5	646	0.000417047	841	0.00044099	394	0.000286391	299	0.000150795	807	0.000589081	1379	0.000762612	512	0.000311009	1003	0.000661842	681	0.000407449	89	4.95183e-05	5551	0.00315449	801	0.000473694	485	0.000346733	1708	0.000878823	472	0.000252739	2733	0.00111502	301	0.000205968	650	0.000354546	139	0.000103194	990	0.000543666
TRBV5-4	TRBJ2-6	10	6.45583e-06	44	2.3072e-05	172	0.000125024	224	0.00011297	63	4.59877e-05	88	4.86656e-05	11	6.68183e-06	116	7.65441e-05	219	0.00013103	0	0	99	5.62592e-05	232	0.0001372	210	0.000150132	106	5.45406e-05	66	3.53406e-05	103	4.20222e-05	19	1.30013e-05	0	0	201	0.000149223	91	4.99733e-05
TRBV5-4	TRBJ2-7	860	0.000555202	408	0.00021394	696	0.000505909	650	0.000327814	1529	0.00111611	2016	0.00111488	469	0.000284889	194	0.000128013	1362	0.000814899	1619	0.000900789	656	0.000372788	1135	0.000671215	312	0.000223053	1845	0.000949314	1121	0.000600255	1134	0.000462652	688	0.000470783	786	0.000428727	179	0.00013289	429	0.000235588
TRBV5-5	TRBJ1-1	25	1.61396e-05	53	2.77913e-05	28	2.03527e-05	61	3.07641e-05	2	1.45993e-06	29	1.60375e-05	4	2.42976e-06	717	0.000473121	44	2.63257e-05	26	1.4466e-05	21	1.19338e-05	151	8.92982e-05	45	3.21711e-05	715	0.000367891	670	0.000358761	92	3.75344e-05	127	8.69033e-05	30	1.63636e-05	87	6.45889e-05	32	1.7573e-05
TRBV5-5	TRBJ1-2	5	3.22792e-06	36	1.88771e-05	21	1.52645e-05	165	8.32144e-05	56	4.0878e-05	11	6.0832e-06	29	1.76157e-05	0	0	357	0.000213597	5	2.78193e-06	20	1.13655e-05	104	6.15034e-05	4	2.85965e-06	41	2.10959e-05	17	9.10289e-06	77	3.14146e-05	31	2.12126e-05	65	3.54546e-05	1	7.42401e-07	17	9.33567e-06
TRBV5-5	TRBJ1-3	0	0	84	4.40465e-05	6	4.36129e-06	79	3.98421e-05	2	1.45993e-06	2	1.10604e-06	1	6.07439e-07	4	2.63945e-06	0	0	0	0	1	5.68275e-07	13	7.68792e-06	0	0	121	6.22586e-05	11	5.8901e-06	4	1.63193e-06	4	2.73711e-06	1	5.45455e-07	9	6.68161e-06	3	1.64747e-06
TRBV5-5	TRBJ1-4	0	0	12	6.29236e-06	18	1.30839e-05	17	8.57361e-06	8	5.83971e-06	6	3.31811e-06	1	6.07439e-07	3	1.97959e-06	6	3.58986e-06	0	0	16	9.0924e-06	8	4.73103e-06	0	0	6	3.0872e-06	4	2.14186e-06	19	7.75167e-06	2	1.36856e-06	10	5.45455e-06	2	1.4848e-06	14	7.6882e-06
TRBV5-5	TRBJ1-5	34	2.19498e-05	42	2.20233e-05	24	1.74451e-05	78	3.93377e-05	0	0	18	9.95433e-06	16	9.71903e-06	1	6.59863e-07	25	1.49578e-05	1	5.56386e-07	2	1.13655e-06	59	3.48913e-05	91	6.50571e-05	56	2.88139e-05	2	1.07093e-06	41	1.67273e-05	9	6.1585e-06	42	2.29091e-05	12	8.90881e-06	7	3.8441e-06
TRBV5-5	TRBJ1-6	1	6.45583e-07	28	1.46822e-05	12	8.72257e-06	134	6.75802e-05	0	0	15	8.29527e-06	4	2.42976e-06	289	0.0001907	10	5.9831e-06	0	0	1	5.68275e-07	32	1.89241e-05	21	1.50132e-05	4	2.05813e-06	0	0	6	2.44789e-06	46	3.14768e-05	0	0	3	2.2272e-06	22	1.20815e-05
TRBV5-5	TRBJ2-1	35	2.25954e-05	363	0.000190344	543	0.000394696	457	0.000230479	384	0.000280306	118	6.52561e-05	11	6.68183e-06	18	1.18775e-05	22	1.31628e-05	58	3.22704e-05	59	3.35282e-05	319	0.00018865	22	1.57281e-05	434	0.000223308	113	6.05074e-05	419	0.000170945	489	0.000334612	220	0.00012	26	1.93024e-05	27	1.48272e-05
TRBV5-5	TRBJ2-2	6	3.8735e-06	243	0.00012742	15	1.09032e-05	67	3.37901e-05	249	0.000181761	2	1.10604e-06	3	1.82232e-06	29	1.9136e-05	13	7.77804e-06	21	1.16841e-05	57	3.23917e-05	83	4.90844e-05	9	6.43422e-06	19	9.77614e-06	27	1.44575e-05	5	2.03991e-06	16	1.09485e-05	47	2.56364e-05	7	5.19681e-06	0	0
TRBV5-5	TRBJ2-3	34	2.19498e-05	144	7.55083e-05	126	9.1587e-05	33	1.66429e-05	9	6.56967e-06	27	1.49315e-05	14	8.50415e-06	23	1.51768e-05	30	1.79493e-05	0	0	51	2.8982e-05	111	6.5643e-05	5	3.57457e-06	326	0.000167738	10	5.35464e-06	55	2.2439e-05	51	3.48982e-05	35	1.90909e-05	39	2.89536e-05	2	1.09831e-06
TRBV5-5	TRBJ2-4	1	6.45583e-07	0	0	41	2.98021e-05	2	1.00866e-06	2	1.45993e-06	12	6.63622e-06	1	6.07439e-07	0	0	0	0	3	1.66916e-06	0	0	5	2.95689e-06	0	0	158	8.12963e-05	1	5.35464e-07	0	0	21	1.43698e-05	5	2.72727e-06	0	0	4	2.19663e-06
TRBV5-5	TRBJ2-5	12	7.747e-06	487	0.000255365	252	0.000183174	17	8.57361e-06	17	1.24094e-05	29	1.60375e-05	28	1.70083e-05	5	3.29931e-06	12	7.17973e-06	23	1.27969e-05	32	1.81848e-05	66	3.9031e-05	8	5.71931e-06	135	6.9462e-05	249	0.000133331	91	3.71264e-05	17	1.16327e-05	88	4.8e-05	6	4.45441e-06	18	9.88483e-06
TRBV5-5	TRBJ2-6	0	0	3	1.57309e-06	0	0	136	6.85889e-05	8	5.83971e-06	18	9.95433e-06	0	0	0	0	0	0	1	5.56386e-07	0	0	31	1.83327e-05	0	0	2	1.02907e-06	0	0	1	4.07982e-07	47	3.21611e-05	12	6.54546e-06	0	0	1	5.49157e-07
TRBV5-5	TRBJ2-7	190	0.000122661	173	9.07149e-05	86	6.25118e-05	332	0.000167438	147	0.000107305	29	1.60375e-05	211	0.00012817	607	0.000400537	218	0.000130432	273	0.000151893	55	3.12551e-05	120	7.09654e-05	77	5.50483e-05	1528	0.000786207	193	0.000103345	78	3.18226e-05	287	0.000196388	342	0.000186545	7	5.19681e-06	41	2.25154e-05
TRBV5-6	TRBJ1-1	824	0.000531961	838	0.000439417	1074	0.00078067	2054	0.00103589	73	5.32874e-05	678	0.000374946	726	0.000441001	3554	0.00234515	683	0.000408646	576	0.000320478	738	0.000419387	1105	0.000653473	472	0.000337439	1406	0.000723434	1493	0.000799448	1981	0.000808213	891	0.000609692	906	0.000494182	1122	0.000832974	1167	0.000640867
TRBV5-6	TRBJ1-2	679	0.000438351	976	0.000511779	363	0.000263858	1089	0.000549215	107	7.81061e-05	1046	0.000578457	1077	0.000654212	897	0.000591897	781	0.00046728	3296	0.00183385	731	0.000415409	1850	0.00109405	184	0.000131544	966	0.000497039	2020	0.00108164	2340	0.000954679	382	0.000261394	568	0.000309818	961	0.000713447	1163	0.00063867
TRBV5-6	TRBJ1-3	0	0	35	1.83527e-05	22	1.59914e-05	177	8.92664e-05	27	1.9709e-05	71	3.92643e-05	15	9.11159e-06	26	1.71564e-05	213	0.00012744	6	3.33831e-06	130	7.38757e-05	231	0.000136608	8	5.71931e-06	62	3.19011e-05	853	0.000456751	509	0.000207663	105	7.18492e-05	95	5.18182e-05	211	0.000156647	5	2.74579e-06
TRBV5-6	TRBJ1-4	311	0.000200776	440	0.00023072	8	5.81505e-06	340	0.000171472	277	0.0002022	66	3.64992e-05	449	0.00027274	467	0.000308156	562	0.00033625	40	2.22554e-05	240	0.000136386	270	0.000159672	155	0.000110812	469	0.000241316	0	0	484	0.000197463	16	1.09485e-05	113	6.16364e-05	59	4.38017e-05	441	0.000242178
TRBV5-6	TRBJ1-5	132	8.5217e-05	665	0.000348702	624	0.000453574	510	0.000257208	395	0.000288336	556	0.000307478	522	0.000317083	674	0.000444747	284	0.00016992	601	0.000334388	407	0.000231288	738	0.000436437	422	0.000301693	958	0.000492923	912	0.000488343	1395	0.000569135	120	8.21134e-05	606	0.000330546	489	0.000363034	346	0.000190008
TRBV5-6	TRBJ1-6	223	0.000143965	265	0.000138956	105	7.63225e-05	88	4.4381e-05	0	0	219	0.000121111	585	0.000355352	263	0.000173544	170	0.000101713	1150	0.000639844	588	0.000334146	432	0.000255476	61	4.36097e-05	554	0.000285052	33	1.76703e-05	679	0.00027702	291	0.000199125	3	1.63636e-06	43	3.19232e-05	156	8.56685e-05
TRBV5-6	TRBJ2-1	1137	0.000734028	705	0.000369676	1246	0.000905694	773	0.000389847	5199	0.00379508	1159	0.000640948	414	0.00025148	1589	0.00104852	1720	0.00102909	1556	0.000865736	1022	0.000580777	1083	0.000640463	801	0.000572646	1607	0.000826855	701	0.00037536	3752	0.00153075	518	0.000354456	1243	0.000678	819	0.000608026	985	0.00054092
TRBV5-6	TRBJ2-2	166	0.000107167	293	0.000153639	143	0.000103944	339	0.000170968	450	0.000328484	912	0.000504353	818	0.000496885	617	0.000407135	452	0.000270436	1084	0.000603122	429	0.00024379	427	0.000252519	199	0.000142268	1232	0.000633905	416	0.000222753	1228	0.000501002	204	0.000139593	275	0.00015	43	3.19232e-05	172	9.4455e-05
TRBV5-6	TRBJ2-3	493	0.000318273	490	0.000256938	588	0.000427406	476	0.000240061	1632	0.0011913	728	0.000402597	141	8.56489e-05	1238	0.00081691	404	0.000241717	910	0.000506311	900	0.000511447	742	0.000438803	714	0.000510448	1541	0.000792896	348	0.000186341	1447	0.000590351	617	0.0004222	302	0.000164727	1373	0.00101932	587	0.000322355
TRBV5-6	TRBJ2-4	202	0.000130408	13	6.81673e-06	7	5.08817e-06	18	9.07794e-06	1	7.29964e-07	243	0.000134383	0	0	10	6.59863e-06	273	0.000163339	181	0.000100706	309	0.000175597	45	2.6612e-05	134	9.57984e-05	21	1.08052e-05	126	6.74685e-05	200	8.15965e-05	123	8.41662e-05	50	2.72727e-05	0	0	362	0.000198795
TRBV5-6	TRBJ2-5	553	0.000357008	408	0.00021394	365	0.000265312	384	0.000193663	331	0.000241618	1040	0.000575139	572	0.000347455	1591	0.00104984	429	0.000256675	824	0.000458462	946	0.000537588	878	0.00051923	420	0.000300264	1705	0.00087728	215	0.000115125	1426	0.000581783	342	0.000234023	506	0.000276	373	0.000276916	4136	0.00227131
TRBV5-6	TRBJ2-6	125	8.06979e-05	35	1.83527e-05	124	9.01332e-05	183	9.22924e-05	261	0.000190521	17	9.40131e-06	277	0.000168261	6	3.95918e-06	11	6.58142e-06	10	5.56386e-06	16	9.0924e-06	312	0.00018451	6	4.28948e-06	946	0.000486749	32	1.71348e-05	386	0.000157481	57	3.90039e-05	25	1.36364e-05	1	7.42401e-07	22	1.20815e-05
TRBV5-6	TRBJ2-7	2223	0.00143513	1002	0.000525412	473	0.000343815	1303	0.000657142	1987	0.00145044	1334	0.000737726	1336	0.000811539	2303	0.00151966	1999	0.00119602	1633	0.000908578	2049	0.0011644	1529	0.000904218	1079	0.000771391	2695	0.00138667	1673	0.000895831	4261	0.00173841	841	0.000575478	4633	0.00252709	909	0.000674842	1428	0.000784197
TRBV5-7	TRBJ1-1	78	5.03555e-05	0	0	0	0	0	0	0	0	0	0	0	0	0	0	0	0	0	0	0	0	0	0	0	0	1	5.14534e-07	0	0	14	5.71175e-06	0	0	1	5.45455e-07	0	0	0	0
TRBV5-7	TRBJ1-2	0	0	0	0	0	0	0	0	0	0	0	0	0	0	0	0	0	0	0	0	0	0	5	2.95689e-06	0	0	0	0	0	0	9	3.67184e-06	1	6.84278e-07	0	0	0	0	0	0
TRBV5-7	TRBJ1-3	0	0	0	0	0	0	0	0	0	0	0	0	0	0	0	0	0	0	0	0	0	0	0	0	0	0	0	0	0	0	0	0	0	0	0	0	0	0	50	2.74579e-05
TRBV5-7	TRBJ1-4	0	0	0	0	0	0	0	0	0	0	0	0	0	0	0	0	0	0	9	5.00747e-06	0	0	0	0	0	0	0	0	0	0	79	3.22306e-05	0	0	0	0	0	0	0	0
TRBV5-7	TRBJ1-5	0	0	0	0	2	1.45376e-06	0	0	0	0	0	0	0	0	0	0	0	0	0	0	9	5.11447e-06	0	0	0	0	199	0.000102392	0	0	413	0.000168497	0	0	0	0	0	0	0	0
TRBV5-7	TRBJ1-6	0	0	0	0	0	0	0	0	0	0	0	0	0	0	0	0	0	0	0	0	0	0	0	0	0	0	0	0	0	0	49	1.99911e-05	0	0	0	0	0	0	0	0
TRBV5-7	TRBJ2-1	52	3.35703e-05	3	1.57309e-06	1	7.26881e-07	8	4.03464e-06	0	0	1	5.53018e-07	0	0	0	0	4	2.39324e-06	1	5.56386e-07	5	2.84137e-06	0	0	0	0	0	0	0	0	441	0.00017992	0	0	7	3.81818e-06	0	0	0	0
TRBV5-7	TRBJ2-2	3	1.93675e-06	0	0	0	0	0	0	0	0	0	0	0	0	0	0	0	0	0	0	0	0	0	0	0	0	0	0	0	0	248	0.00010118	0	0	0	0	0	0	0	0
TRBV5-7	TRBJ2-3	0	0	0	0	0	0	55	2.77381e-05	0	0	0	0	0	0	0	0	1	5.9831e-07	0	0	0	0	1	5.91379e-07	0	0	88	4.52789e-05	1	5.35464e-07	44	1.79512e-05	0	0	0	0	0	0	0	0
TRBV5-7	TRBJ2-4	0	0	2	1.04873e-06	0	0	0	0	0	0	0	0	0	0	0	0	0	0	0	0	0	0	0	0	0	0	0	0	0	0	0	0	0	0	5	2.72727e-06	0	0	0	0
TRBV5-7	TRBJ2-5	0	0	9	4.71927e-06	0	0	0	0	0	0	0	0	0	0	0	0	0	0	0	0	0	0	0	0	2	1.42983e-06	1	5.14534e-07	0	0	210	8.56763e-05	0	0	2	1.09091e-06	0	0	0	0
TRBV5-7	TRBJ2-6	0	0	0	0	0	0	0	0	0	0	0	0	0	0	0	0	0	0	0	0	0	0	0	0	197	0.000140838	0	0	0	0	0	0	1	6.84278e-07	0	0	0	0	0	0
TRBV5-7	TRBJ2-7	0	0	0	0	3	2.18064e-06	1	5.0433e-07	27	1.9709e-05	1	5.53018e-07	0	0	0	0	0	0	0	0	74	4.20523e-05	0	0	0	0	2	1.02907e-06	0	0	466	0.00019012	0	0	88	4.8e-05	0	0	0	0
TRBV5-8	TRBJ1-1	2	1.29117e-06	3	1.57309e-06	2	1.45376e-06	2	1.00866e-06	4	2.91986e-06	14	7.74225e-06	0	0	2	1.31973e-06	14	8.37635e-06	0	0	2	1.13655e-06	19	1.12362e-05	0	0	0	0	2	1.07093e-06	0	0	2	1.36856e-06	0	0	0	0	1	5.49157e-07
TRBV5-8	TRBJ1-2	3	1.93675e-06	1	5.24364e-07	0	0	2	1.00866e-06	0	0	25	1.38255e-05	1	6.07439e-07	0	0	20	1.19662e-05	0	0	2	1.13655e-06	6	3.54827e-06	8	5.71931e-06	6	3.0872e-06	2	1.07093e-06	3	1.22395e-06	12	8.21134e-06	2	1.09091e-06	0	0	0	0
TRBV5-8	TRBJ1-3	0	0	1	5.24364e-07	0	0	0	0	0	0	0	0	0	0	0	0	0	0	0	0	0	0	18	1.06448e-05	0	0	0	0	0	0	2	8.15965e-07	0	0	0	0	0	0	0	0
TRBV5-8	TRBJ1-4	0	0	14	7.34109e-06	0	0	0	0	0	0	0	0	0	0	0	0	0	0	0	0	0	0	9	5.32241e-06	0	0	1	5.14534e-07	0	0	1	4.07982e-07	0	0	0	0	0	0	0	0
TRBV5-8	TRBJ1-5	0	0	21	1.10116e-05	0	0	2	1.00866e-06	0	0	1	5.53018e-07	0	0	0	0	0	0	0	0	24	1.36386e-05	7	4.13965e-06	2	1.42983e-06	0	0	5	2.67732e-06	10	4.07982e-06	0	0	0	0	0	0	0	0
TRBV5-8	TRBJ1-6	0	0	0	0	0	0	0	0	0	0	0	0	0	0	0	0	0	0	0	0	0	0	40	2.36551e-05	0	0	0	0	3	1.60639e-06	1	4.07982e-07	0	0	5	2.72727e-06	1	7.42401e-07	0	0
TRBV5-8	TRBJ2-1	83	5.35834e-05	31	1.62553e-05	3	2.18064e-06	1	5.0433e-07	1	7.29964e-07	30	1.65905e-05	1	6.07439e-07	0	0	20	1.19662e-05	1	5.56386e-07	7	3.97792e-06	53	3.13431e-05	0	0	22	1.13197e-05	0	0	40	1.63193e-05	44	3.01082e-05	2	1.09091e-06	13	9.65121e-06	10	5.49157e-06
TRBV5-8	TRBJ2-2	0	0	18	9.43854e-06	0	0	0	0	2	1.45993e-06	8	4.42414e-06	1	6.07439e-07	0	0	9	5.38479e-06	5	2.78193e-06	1	5.68275e-07	1	5.91379e-07	0	0	1	5.14534e-07	2	1.07093e-06	0	0	0	0	0	0	0	0	0	0
TRBV5-8	TRBJ2-3	38	2.45322e-05	5	2.62182e-06	0	0	1	5.0433e-07	1	7.29964e-07	22	1.21664e-05	0	0	4	2.63945e-06	0	0	0	0	9	5.11447e-06	50	2.95689e-05	1	7.14913e-07	0	0	1	5.35464e-07	40	1.63193e-05	14	9.57989e-06	19	1.03636e-05	37	2.74688e-05	0	0
TRBV5-8	TRBJ2-4	0	0	0	0	0	0	0	0	0	0	0	0	0	0	0	0	0	0	0	0	19	1.07972e-05	4	2.36551e-06	0	0	0	0	0	0	0	0	0	0	0	0	0	0	0	0
TRBV5-8	TRBJ2-5	3	1.93675e-06	3	1.57309e-06	43	3.12559e-05	2	1.00866e-06	3	2.18989e-06	3	1.65905e-06	5	3.0372e-06	0	0	16	9.57297e-06	0	0	67	3.80744e-05	0	0	0	0	0	0	4	2.14186e-06	14	5.71175e-06	62	4.24252e-05	12	6.54546e-06	0	0	8	4.39326e-06
TRBV5-8	TRBJ2-6	2	1.29117e-06	0	0	0	0	0	0	2	1.45993e-06	7	3.87113e-06	0	0	0	0	0	0	0	0	0	0	1	5.91379e-07	0	0	11	5.65987e-06	0	0	0	0	0	0	0	0	0	0	0	0
TRBV5-8	TRBJ2-7	0	0	1	5.24364e-07	0	0	3	1.51299e-06	2	1.45993e-06	87	4.81126e-05	2	1.21488e-06	1	6.59863e-07	4	2.39324e-06	0	0	2	1.13655e-06	6	3.54827e-06	0	0	0	0	1	5.35464e-07	140	5.71175e-05	26	1.77912e-05	2	1.09091e-06	1	7.42401e-07	1	5.49157e-07
TRBV6-1	TRBJ1-1	5076	0.00327698	6542	0.00343039	7668	0.00557372	8517	0.00429538	10059	0.00734271	6795	0.00375776	3920	0.00238116	5365	0.00354016	12299	0.00735862	7238	0.00402712	6066	0.00344715	8008	0.00473576	6085	0.00435025	5435	0.00279649	3920	0.00209902	8014	0.00326957	4077	0.0027898	4746	0.00258873	11939	0.00886353	4720	0.00259202
TRBV6-1	TRBJ1-2	4979	0.00321436	4469	0.00234338	4709	0.00342288	5314	0.00268001	3884	0.00283518	8412	0.00465199	9255	0.00562185	5702	0.00376254	7451	0.00445801	11237	0.00625211	3807	0.00216342	7861	0.00464883	4014	0.00286966	3942	0.00202829	2071	0.00110895	11304	0.00461183	4828	0.00330369	4372	0.00238473	5366	0.00398372	4240	0.00232843
TRBV6-1	TRBJ1-3	824	0.000531961	2006	0.00105187	1240	0.000901332	230	0.000115996	291	0.000212419	1004	0.00055523	884	0.000536976	399	0.000263285	711	0.000425399	610	0.000339395	1672	0.000950155	774	0.000457727	276	0.000197316	1789	0.0009205	1553	0.000831576	2503	0.00102118	702	0.000480363	1257	0.000685636	781	0.000579815	767	0.000421204
TRBV6-1	TRBJ1-4	4446	0.00287026	2661	0.00139533	1697	0.00123352	2162	0.00109036	3280	0.00239428	575	0.000317985	1644	0.00099863	807	0.000532509	1368	0.000818489	1981	0.0011022	1283	0.000729097	1656	0.000979323	529	0.000378189	999	0.000514019	2376	0.00127226	2099	0.000856355	1032	0.000706175	734	0.000400364	505	0.000374912	2589	0.00142177
TRBV6-1	TRBJ1-5	9088	0.00586706	7923	0.00415453	7407	0.00538401	8070	0.00406994	6796	0.00496083	7991	0.00441917	2361	0.00143416	5769	0.00380675	5882	0.00351926	13622	0.00757909	5130	0.00291525	5596	0.00330935	3122	0.00223196	8252	0.00424593	7098	0.00380072	13076	0.00533478	3178	0.00217464	5845	0.00318818	8626	0.00640395	10464	0.00574638
TRBV6-1	TRBJ1-6	3271	0.0021117	4902	0.00257043	956	0.000694898	1210	0.000610239	4428	0.00323228	2175	0.00120281	1923	0.00116811	1267	0.000836046	2380	0.00142398	1167	0.000649302	3397	0.00193043	2085	0.00123302	794	0.000567641	3851	0.00198147	3457	0.0018511	2924	0.00119294	2020	0.00138224	746	0.000406909	3313	0.00245957	4781	0.00262552
TRBV6-1	TRBJ2-1	6617	0.00427182	5732	0.00300565	10269	0.00746434	16334	0.00823772	6508	0.0047506	9738	0.00538529	8516	0.00517295	6727	0.0044389	7334	0.00438801	7497	0.00417122	7358	0.00418137	5069	0.0029977	5295	0.00378547	15054	0.00774579	10315	0.00552331	9345	0.0038126	5669	0.00387917	5339	0.00291218	6605	0.00490356	6051	0.00332295
TRBV6-1	TRBJ2-2	3342	0.00215754	6632	0.00347758	4904	0.00356462	2312	0.00116601	7304	0.00533166	3844	0.0021258	547	0.000332269	3633	0.00239728	4242	0.00253803	19601	0.0109057	3848	0.00218672	2801	0.00165645	78439	0.0560771	3948	0.00203138	9247	0.00495144	6073	0.00247768	3027	0.00207131	3569	0.00194673	2113	0.00156869	3408	0.00187153
TRBV6-1	TRBJ2-3	6581	0.00424858	11701	0.00613558	4249	0.00308852	4231	0.00213382	8595	0.00627404	3811	0.00210755	3348	0.00203371	5913	0.00390177	4269	0.00255419	12141	0.00675508	5104	0.00290047	3504	0.00207219	2861	0.00204537	7557	0.00388833	4677	0.00250437	7377	0.00300969	2817	0.00192761	2545	0.00138818	3897	0.00289314	4366	0.00239762
TRBV6-1	TRBJ2-4	1259	0.000812789	1334	0.000699501	496	0.000360533	298	0.00015029	218	0.000159132	1611	0.000890912	441	0.000267881	1841	0.00121481	2573	0.00153945	2238	0.00124519	277	0.000157412	757	0.000447674	116	8.29299e-05	892	0.000458964	666	0.000356619	566	0.000230918	1381	0.000944988	889	0.000484909	320	0.000237568	1731	0.000950591
TRBV6-1	TRBJ2-5	3775	0.00243708	4828	0.00253163	2841	0.00206507	3367	0.00169808	1367	0.00099786	6810	0.00376605	2394	0.00145421	3521	0.00232338	4434	0.00265291	5712	0.00317808	3707	0.00210659	3457	0.0020444	1429	0.00102161	3459	0.00177977	3983	0.00213275	6259	0.00255356	2227	0.00152389	7783	0.00424527	2124	0.00157686	3107	0.00170623
TRBV6-1	TRBJ2-6	7140	0.00460946	1486	0.000779204	369	0.000268219	718	0.000362109	609	0.000444548	1479	0.000817914	386	0.000234472	396	0.000261306	1091	0.000652757	8209	0.00456737	2621	0.00148945	660	0.00039031	348	0.00024879	599	0.000308206	1220	0.000653266	1963	0.000800869	844	0.000577531	1032	0.000562909	3245	0.00240909	4997	0.00274414
TRBV6-1	TRBJ2-7	8968	0.00578959	7878	0.00413094	5530	0.00401965	9407	0.00474423	5504	0.00401772	7251	0.00400993	10965	0.00666057	6928	0.00457153	8001	0.00478708	7123	0.00396314	9402	0.00534292	5058	0.00299119	6188	0.00442388	13731	0.00706506	17074	0.00914251	18396	0.00750524	4907	0.00335775	6777	0.00369655	8129	0.00603498	10956	0.00601657
TRBV6-2	IGHJ2	0	0	0	0	0	0	0	0	0	0	0	0	0	0	0	0	0	0	0	0	0	0	0	0	0	0	0	0	0	0	0	0	0	0	0	0	0	0	1	5.49157e-07
TRBV6-2	TRBJ1-1	56	3.61527e-05	325	0.000170418	224	0.000162821	1118	0.000563841	8	5.83971e-06	772	0.00042693	0	0	19	1.25374e-05	293	0.000175305	19	1.05713e-05	601	0.000341533	796	0.000470737	8	5.71931e-06	149	7.66655e-05	292	0.000156356	1023	0.000417366	1199	0.00082045	166	9.05455e-05	149	0.000110618	216	0.000118618
TRBV6-2	TRBJ1-2	40	2.58233e-05	257	0.000134761	33	2.39871e-05	244	0.000123057	0	0	348	0.00019245	5	3.0372e-06	9	5.93876e-06	269	0.000160946	2	1.11277e-06	334	0.000189804	893	0.000528101	3	2.14474e-06	104	5.35115e-05	78	4.17662e-05	490	0.000199911	455	0.000311347	76	4.14546e-05	43	3.19232e-05	491	0.000269636
TRBV6-2	TRBJ1-3	0	0	1	5.24364e-07	0	0	53	2.67295e-05	0	0	15	8.29527e-06	0	0	0	0	2	1.19662e-06	1	5.56386e-07	43	2.44358e-05	147	8.69327e-05	0	0	1	5.14534e-07	37	1.98122e-05	340	0.000138714	0	0	31	1.69091e-05	0	0	1	5.49157e-07
TRBV6-2	TRBJ1-4	44	2.84057e-05	434	0.000227574	5	3.63441e-06	3	1.51299e-06	838	0.00061171	42	2.32268e-05	2	1.21488e-06	0	0	0	0	2	1.11277e-06	26	1.47751e-05	134	7.92447e-05	0	0	2	1.02907e-06	2	1.07093e-06	35	1.42794e-05	55	3.76353e-05	2	1.09091e-06	88	6.53313e-05	34	1.86713e-05
TRBV6-2	TRBJ1-5	21	1.35572e-05	367	0.000192441	222	0.000161368	309	0.000155838	5	3.64982e-06	162	8.95889e-05	1	6.07439e-07	1	6.59863e-07	206	0.000123252	5	2.78193e-06	95	5.39861e-05	609	0.00036015	28	2.00176e-05	108	5.55696e-05	8	4.28371e-06	1214	0.000495291	867	0.000593269	123	6.70909e-05	357	0.000265037	88	4.83258e-05
TRBV6-2	TRBJ1-6	7	4.51908e-06	0	0	0	0	2	1.00866e-06	0	0	151	8.35057e-05	2	1.21488e-06	0	0	670	0.000400868	11	6.12024e-06	443	0.000251746	96	5.67723e-05	0	0	3	1.5436e-06	205	0.00010977	343	0.000139938	192	0.000131381	0	0	5	3.712e-06	8	4.39326e-06
TRBV6-2	TRBJ2-1	56	3.61527e-05	1434	0.000751937	219	0.000159187	1031	0.000519964	130	9.48953e-05	880	0.000486656	1	6.07439e-07	7	4.61904e-06	736	0.000440357	7	3.8947e-06	468	0.000265953	736	0.000435255	10	7.14913e-06	2193	0.00112837	199	0.000106557	2553	0.00104158	1797	0.00122965	464	0.000253091	365	0.000270976	1340	0.000735871
TRBV6-2	TRBJ2-2	2	1.29117e-06	854	0.000447806	27	1.96258e-05	975	0.000491722	5	3.64982e-06	485	0.000268214	0	0	39	2.57346e-05	812	0.000485828	22	1.22405e-05	91	5.1713e-05	125	7.39223e-05	3	2.14474e-06	645	0.000331874	19	1.01738e-05	728	0.000297011	203	0.000138908	81	4.41818e-05	194	0.000144026	110	6.04073e-05
TRBV6-2	TRBJ2-3	1	6.45583e-07	1417	0.000743023	144	0.000104671	213	0.000107422	45	3.28484e-05	485	0.000268214	94	5.70993e-05	8	5.2789e-06	419	0.000250692	62	3.44959e-05	723	0.000410863	540	0.000319344	36	2.57369e-05	1359	0.000699251	138	7.3894e-05	453	0.000184816	578	0.000395513	88	4.8e-05	49	3.63776e-05	825	0.000453055
TRBV6-2	TRBJ2-4	4	2.58233e-06	503	0.000263755	0	0	126	6.35456e-05	0	0	22	1.21664e-05	30	1.82232e-05	0	0	6	3.58986e-06	4	2.22554e-06	11	6.25102e-06	116	6.85999e-05	0	0	5	2.57267e-06	0	0	25	1.01996e-05	35	2.39497e-05	165	9e-05	1	7.42401e-07	261	0.00014333
TRBV6-2	TRBJ2-5	5	3.22792e-06	966	0.000506535	102	7.41419e-05	330	0.000166429	9	6.56967e-06	435	0.000240563	2	1.21488e-06	15	9.89794e-06	414	0.000247701	1	5.56386e-07	216	0.000122747	755	0.000446491	60	4.28948e-05	108	5.55696e-05	103	5.51528e-05	362	0.00014769	205	0.000140277	238	0.000129818	227	0.000168525	50	2.74579e-05
TRBV6-2	TRBJ2-6	0	0	157	8.23251e-05	16	1.16301e-05	98	4.94243e-05	1	7.29964e-07	13	7.18924e-06	0	0	0	0	21	1.25645e-05	1	5.56386e-07	18	1.02289e-05	26	1.53758e-05	0	0	151	7.76946e-05	3	1.60639e-06	15	6.11974e-06	228	0.000156015	13	7.09091e-06	7	5.19681e-06	7	3.8441e-06
TRBV6-2	TRBJ2-7	14	9.03816e-06	907	0.000475598	167	0.000121389	810	0.000408507	86	6.27769e-05	1842	0.00101866	5	3.0372e-06	157	0.000103598	733	0.000438562	11	6.12024e-06	1892	0.00107518	1617	0.000956259	203	0.000145127	738	0.000379726	80	4.28371e-05	1618	0.000660116	2324	0.00159026	386	0.000210545	960	0.000712705	691	0.000379468
TRBV6-3	TRBJ1-1	0	0	440	0.00023072	0	0	858	0.000432715	754	0.000550393	536	0.000296418	0	0	0	0	1922	0.00114995	0	0	1796	0.00102062	915	0.000541111	0	0	67	3.44737e-05	2135	0.00114322	1558	0.000635637	237	0.000162174	90	4.90909e-05	1243	0.000922804	1471	0.00080781
TRBV6-3	TRBJ1-2	806	0.00052034	690	0.000361811	0	0	59	2.97555e-05	0	0	184	0.000101755	51	3.09794e-05	0	0	4	2.39324e-06	0	0	31	1.76165e-05	706	0.000417513	0	0	0	0	50	2.67732e-05	1039	0.000423894	401	0.000274396	69	3.76364e-05	0	0	0	0
TRBV6-3	TRBJ1-3	0	0	0	0	0	0	0	0	0	0	177	9.78842e-05	0	0	0	0	0	0	0	0	0	0	15	8.87068e-06	0	0	0	0	709	0.000379644	0	0	0	0	0	0	0	0	50	2.74579e-05
TRBV6-3	TRBJ1-4	0	0	0	0	186	0.0001352	0	0	0	0	0	0	0	0	0	0	0	0	0	0	0	0	24	1.41931e-05	0	0	0	0	0	0	0	0	0	0	418	0.000228	0	0	0	0
TRBV6-3	TRBJ1-5	0	0	811	0.000425259	0	0	330	0.000166429	0	0	0	0	0	0	0	0	1436	0.000859174	0	0	0	0	1273	0.000752825	0	0	149	7.66655e-05	288	0.000154214	482	0.000196648	640	0.000437938	62	3.38182e-05	1661	0.00123313	1123	0.000616704
TRBV6-3	TRBJ1-6	0	0	0	0	0	0	0	0	74	5.40173e-05	15	8.29527e-06	0	0	0	0	0	0	0	0	0	0	517	0.000305743	0	0	0	0	314	0.000168136	561	0.000228878	0	0	0	0	0	0	0	0
TRBV6-3	TRBJ2-1	156	0.000100711	2645	0.00138694	156	0.000113393	1018	0.000513408	0	0	971	0.000536981	0	0	0	0	1302	0.000779	169	9.40292e-05	714	0.000405748	724	0.000428158	0	0	695	0.000357601	180	9.63835e-05	3288	0.00134145	1198	0.000819765	11	6e-06	712	0.000528589	1264	0.000694135
TRBV6-3	TRBJ2-2	0	0	1774	0.000930221	474	0.000344542	373	0.000188115	124	9.05155e-05	408	0.000225631	78	4.73803e-05	0	0	708	0.000423604	0	0	0	0	25	1.47845e-05	0	0	368	0.000189348	0	0	388	0.000158297	892	0.000610376	36	1.96364e-05	0	0	738	0.000405278
TRBV6-3	TRBJ2-3	0	0	227	0.000119031	0	0	52	2.62252e-05	0	0	1396	0.000772013	116	7.0463e-05	0	0	363	0.000217187	0	0	20	1.13655e-05	22	1.30103e-05	0	0	114	5.86568e-05	211	0.000112983	1498	0.000611158	48	3.28454e-05	0	0	801	0.000594663	807	0.00044317
TRBV6-3	TRBJ2-4	0	0	0	0	0	0	52	2.62252e-05	0	0	219	0.000121111	0	0	0	0	0	0	0	0	63	3.58013e-05	250	0.000147845	0	0	0	0	0	0	125	5.09978e-05	0	0	0	0	0	0	0	0
TRBV6-3	TRBJ2-5	34	2.19498e-05	188	9.85803e-05	0	0	116	5.85023e-05	0	0	229	0.000126641	0	0	0	0	76	4.54716e-05	22	1.22405e-05	527	0.000299481	45	2.6612e-05	0	0	0	0	56	2.9986e-05	378	0.000154217	1028	0.000703438	0	0	96	7.12705e-05	0	0
TRBV6-3	TRBJ2-6	0	0	0	0	48	3.48903e-05	412	0.000207784	0	0	0	0	0	0	0	0	0	0	0	0	0	0	284	0.000167952	0	0	674	0.000346796	0	0	0	0	311	0.000212811	0	0	0	0	0	0
TRBV6-3	TRBJ2-7	0	0	552	0.000289449	707	0.000513905	1077	0.000543163	49	3.57682e-05	1301	0.000719477	206	0.000125132	761	0.000502155	1141	0.000682672	838	0.000466251	1544	0.000877416	507	0.000299829	28	2.00176e-05	1418	0.000729609	64	3.42697e-05	1586	0.00064706	1260	0.00086219	215	0.000117273	2080	0.00154419	859	0.000471726
TRBV6-4	TRBJ1-1	1828	0.00118013	1899	0.000995766	711	0.000516812	1327	0.000669246	9	6.56967e-06	716	0.000395961	6002	0.00364585	1625	0.00107228	188	0.000112482	2646	0.0014722	2964	0.00168437	2033	0.00120227	385	0.000275242	25	1.28633e-05	2598	0.00139114	5867	0.00239363	576	0.000394144	1186	0.000646909	2193	0.00162809	848	0.000465685
TRBV6-4	TRBJ1-2	1396	0.000901234	1776	0.00093127	177	0.000128658	519	0.000261747	160	0.000116794	10	5.53018e-06	19	1.15413e-05	914	0.000603114	1819	0.00108833	3069	0.00170755	298	0.000169346	897	0.000530467	1324	0.000946545	1014	0.000521737	1177	0.000630241	1596	0.00065114	696	0.000476258	1987	0.00108382	1423	0.00105644	264	0.000144978
TRBV6-4	TRBJ1-3	1	6.45583e-07	6	3.14618e-06	8	5.81505e-06	446	0.000224931	1	7.29964e-07	5	2.76509e-06	6	3.64464e-06	0	0	3	1.79493e-06	6	3.33831e-06	7	3.97792e-06	5	2.95689e-06	1	7.14913e-07	13	6.68894e-06	22	1.17802e-05	5	2.03991e-06	224	0.000153278	3	1.63636e-06	0	0	5	2.74579e-06
TRBV6-4	TRBJ1-4	6	3.8735e-06	11	5.768e-06	5	3.63441e-06	5	2.52165e-06	1	7.29964e-07	5	2.76509e-06	5	3.0372e-06	3	1.97959e-06	4	2.39324e-06	24	1.33533e-05	141	8.01267e-05	124	7.3331e-05	131	9.36536e-05	12	6.1744e-06	427	0.000228643	474	0.000193384	405	0.000277133	217	0.000118364	5	3.712e-06	1896	0.0010412
TRBV6-4	TRBJ1-5	4284	0.00276568	1832	0.000960634	919	0.000668004	1369	0.000690428	7	5.10975e-06	1512	0.000836163	2067	0.00125558	395	0.000260646	1828	0.00109371	2262	0.00125854	1832	0.00104108	329	0.000194564	649	0.000463979	2307	0.00118703	745	0.000398921	532	0.000217047	68	4.65309e-05	613	0.000334364	1265	0.000939137	1642	0.000901716
TRBV6-4	TRBJ1-6	3	1.93675e-06	978	0.000512828	454	0.000330004	8	4.03464e-06	2	1.45993e-06	1826	0.00100981	2600	0.00157934	1573	0.00103796	1063	0.000636004	1723	0.000958653	923	0.000524518	1174	0.000694279	1013	0.000724207	790	0.000406481	3419	0.00183075	679	0.00027702	328	0.000224443	11	6e-06	6	4.45441e-06	852	0.000467882
TRBV6-4	TRBJ2-1	6167	0.00398131	13783	0.0072273	4353	0.00316411	4048	0.00204153	4530	0.00330674	6520	0.00360568	13017	0.00790704	2329	0.00153682	9411	0.0056307	17775	0.00988976	10851	0.00616635	3033	0.00179365	2970	0.00212329	20450	0.0105222	29184	0.015627	7243	0.00295502	3090	0.00211442	7868	0.00429164	2367	0.00175726	5972	0.00327957
TRBV6-4	TRBJ2-2	1173	0.000757269	4231	0.00221858	6996	0.00508526	1208	0.000609231	2283	0.00166651	3827	0.0021164	1726	0.00104844	5862	0.00386811	6983	0.004178	5160	0.00287095	8791	0.0049957	2053	0.0012141	3967	0.00283606	2232	0.00114844	4332	0.00231963	6501	0.00265229	5697	0.00389833	2597	0.00141655	5680	0.00421684	2939	0.00161397
TRBV6-4	TRBJ2-3	4718	0.00304586	24993	0.0131054	5298	0.00385102	3355	0.00169203	3858	0.0028162	7165	0.00396237	18320	0.0111283	3529	0.00232866	13693	0.00819267	32315	0.0179796	9955	0.00565718	3421	0.00202311	14444	0.0103262	11619	0.00597836	23879	0.0127863	14615	0.00596266	1524	0.00104284	1535	0.000837273	4250	0.0031552	5266	0.00289186
TRBV6-4	TRBJ2-4	320	0.000206587	725	0.000380164	132	9.59483e-05	141	7.11105e-05	5	3.64982e-06	3	1.65905e-06	21	1.27562e-05	7	4.61904e-06	1258	0.000752675	20	1.11277e-05	504	0.000286411	1013	0.000599067	429	0.000306698	1032	0.000530999	1433	0.00076732	868	0.000354129	56	3.83196e-05	3	1.63636e-06	210	0.000155904	200	0.000109831
TRBV6-4	TRBJ2-5	38	2.45322e-05	6664	0.00349436	518	0.000376524	103	5.1946e-05	381	0.000278116	23	1.27194e-05	1402	0.00085163	23	1.51768e-05	142	8.49601e-05	59	3.28268e-05	2619	0.00148831	830	0.000490844	326	0.000233062	559	0.000287624	816	0.000436939	388	0.000158297	245	0.000167648	571	0.000311455	939	0.000697115	46	2.52612e-05
TRBV6-4	TRBJ2-6	887	0.000572632	1522	0.000798081	610	0.000443397	1198	0.000604187	7	5.10975e-06	2501	0.0013831	656	0.00039848	2	1.31973e-06	1048	0.000627029	1395	0.000776158	2332	0.00132522	1193	0.000705515	6273	0.00448465	1042	0.000536144	2123	0.00113679	2509	0.00102363	488	0.000333928	324	0.000176727	1038	0.000770612	1178	0.000646907
TRBV6-4	TRBJ2-7	1332	0.000859917	1745	0.000915014	1495	0.00108669	494	0.000249139	1279	0.000933624	1351	0.000747127	60	3.64464e-05	22	1.4517e-05	1133	0.000677886	505	0.000280975	1503	0.000854117	744	0.000439986	1094	0.000782115	113	5.81423e-05	2923	0.00156516	2079	0.000848195	1169	0.000799921	1939	0.00105764	25	1.856e-05	5787	0.00317797
TRBV6-5	TRBJ1-1	2988	0.001929	8263	0.00433282	6854	0.00498204	13535	0.00682611	6769	0.00494112	8298	0.00458894	14929	0.00906846	7803	0.00514891	12298	0.00735802	20503	0.0114076	9693	0.00550829	13416	0.00793394	4327	0.00309343	7589	0.00390479	22588	0.0120951	18012	0.00734858	11880	0.00812922	14709	0.00802309	12476	0.00926219	8684	0.00476888
TRBV6-5	TRBJ1-2	6696	0.00432283	12196	0.00639514	4399	0.00319755	8142	0.00410625	418	0.000305125	8952	0.00495062	18827	0.0114363	4254	0.00280706	73226	0.0438119	8281	0.00460743	13471	0.00765523	15857	0.00937749	8494	0.00607247	11140	0.0057319	18769	0.0100501	23416	0.00955332	4098	0.00280417	8199	0.00447218	18796	0.0139542	9071	0.00498141
TRBV6-5	TRBJ1-3	690	0.000445452	1100	0.0005768	470	0.000341634	2212	0.00111558	32	2.33588e-05	1727	0.000955062	1260	0.000765374	316	0.000208517	2923	0.00174886	1383	0.000769482	3095	0.00175881	2787	0.00164817	908	0.000649141	1050	0.00054026	5628	0.00301359	3684	0.00150301	1174	0.000803343	3024	0.00164945	740	0.000549377	2422	0.00133006
TRBV6-5	TRBJ1-4	221	0.000142674	1767	0.00092655	1750	0.00127204	1819	0.000917376	404	0.000294905	2341	0.00129462	1687	0.00102475	2122	0.00140023	359	0.000214793	5108	0.00284202	1138	0.000646697	4160	0.00246014	2439	0.00174367	1951	0.00100385	2817	0.0015084	5294	0.00215986	1816	0.00124265	2757	0.00150382	3269	0.00242691	12489	0.00685843
TRBV6-5	TRBJ1-5	5096	0.00328989	5096	0.00267216	4420	0.00321281	7169	0.00361554	1690	0.00123364	7601	0.00420349	2747	0.00166864	3890	0.00256687	11577	0.00692664	9301	0.00517494	5312	0.00301868	9399	0.00555837	4166	0.00297833	7668	0.00394544	7225	0.00386873	14698	0.00599653	7365	0.00503971	8172	0.00445746	8183	0.00607507	8454	0.00464258
TRBV6-5	TRBJ1-6	3472	0.00224146	4347	0.00227941	1570	0.0011412	5710	0.00287972	14064	0.0102662	9567	0.00529072	3854	0.00234107	32267	0.0212918	4472	0.00267564	11495	0.00639565	4888	0.00277773	4881	0.00288652	2712	0.00193884	6198	0.00318908	7139	0.00382268	9495	0.00387379	1839	0.00125839	2253	0.00122891	2640	0.00195994	3504	0.00192425
TRBV6-5	TRBJ2-1	4038	0.00260687	21897	0.011482	4358	0.00316775	7308	0.00368564	12207	0.00891067	12044	0.00666055	3067	0.00186302	6175	0.00407465	11025	0.00659637	15282	0.00850269	11536	0.00655562	7740	0.00457727	6533	0.00467053	9700	0.00499098	22718	0.0121647	17858	0.00728575	8971	0.00613866	9100	0.00496364	10393	0.00771577	17231	0.00946253
TRBV6-5	TRBJ2-2	1979	0.00127761	13410	0.00703171	3554	0.00258334	4594	0.00231689	3394	0.0024775	5126	0.00283477	4073	0.0024741	3123	0.00206075	5863	0.00350789	4962	0.00276079	6747	0.00383415	4711	0.00278598	2969	0.00212258	6248	0.00321481	6261	0.00335254	10002	0.00408064	4595	0.00314426	16211	0.00884237	5827	0.00432597	11653	0.00639933
TRBV6-5	TRBJ2-3	5537	0.00357459	6875	0.003605	4563	0.00331676	2911	0.0014681	8593	0.00627258	7264	0.00401712	15189	0.0092264	11086	0.00731524	11265	0.00673997	2439	0.00135702	6956	0.00395292	5941	0.00351338	3671	0.00262445	8013	0.00412296	14312	0.00766356	14907	0.00608179	6616	0.00452718	6081	0.00331691	4435	0.00329255	9085	0.00498909
TRBV6-5	TRBJ2-4	513	0.000331184	2510	0.00131615	687	0.000499367	146	7.36322e-05	36	2.62787e-05	309	0.000170883	87	5.28472e-05	95	6.26869e-05	1600	0.000957297	3010	0.00167472	783	0.000444959	1780	0.00105265	349	0.000249505	1848	0.000950858	2613	0.00139917	1429	0.000583007	369	0.000252499	2897	0.00158018	8	5.93921e-06	2006	0.00110161
TRBV6-5	TRBJ2-5	5493	0.00354619	5352	0.00280639	3973	0.0028879	3375	0.00170211	378	0.000275926	13723	0.00758907	5509	0.00334638	4880	0.00322013	12683	0.00758837	3917	0.00217936	3147	0.00178836	3966	0.00234541	58137	0.0415629	3980	0.00204784	4816	0.00257879	13644	0.00556651	2377	0.00162653	4897	0.00267109	1895	0.00140685	4135	0.00227077
TRBV6-5	TRBJ2-6	1315	0.000848942	2480	0.00130042	230	0.000167183	1835	0.000925445	3618	0.00264101	2018	0.00111599	2849	0.00173059	2204	0.00145434	2974	0.00177938	210	0.000116841	9928	0.00564183	883	0.000522187	1942	0.00138836	1250	0.000643167	3884	0.00207974	3653	0.00149036	1840	0.00125907	2677	0.00146018	2114	0.00156944	2289	0.00125702
TRBV6-5	TRBJ2-7	12519	0.00808206	8069	0.00423109	8074	0.00586884	12539	0.00632379	14965	0.0109239	17501	0.00967837	14669	0.00891053	4451	0.00293705	19662	0.011764	8487	0.00472205	14331	0.00814395	28905	0.0170938	18325	0.0131008	19343	0.00995262	14876	0.00796556	23349	0.00952598	12337	0.00844194	13453	0.007338	9668	0.00717753	36486	0.0200366
TRBV6-6	TRBJ1-1	798	0.000515175	1021	0.000535375	672	0.000488464	923	0.000465497	77	5.62072e-05	731	0.000404256	206	0.000125132	382	0.000252068	562	0.00033625	545	0.00030323	2638	0.00149911	1118	0.000661161	196	0.000140123	1284	0.000660661	626	0.0003352	1635	0.000667051	526	0.00035993	434	0.000236727	478	0.000354868	228	0.000125208
TRBV6-6	TRBJ1-2	175	0.000112977	1987	0.00104191	650	0.000472473	394	0.000198706	0	0	1115	0.000616615	276	0.000167653	1677	0.00110659	865	0.000517539	430	0.000239246	1383	0.000785924	1728	0.0010219	179	0.000127969	1529	0.000786722	1468	0.000786061	1196	0.000487947	204	0.000139593	1070	0.000583636	1939	0.00143952	75	4.11868e-05
TRBV6-6	TRBJ1-3	290	0.000187219	127	6.65942e-05	6	4.36129e-06	156	7.86755e-05	40	2.91986e-05	378	0.000209041	0	0	402	0.000265265	127	7.59854e-05	481	0.000267622	494	0.000280728	296	0.000175048	203	0.000145127	327	0.000168252	162	8.67452e-05	302	0.000123211	407	0.000278501	158	8.61818e-05	301	0.000223463	11	6.04073e-06
TRBV6-6	TRBJ1-4	536	0.000346033	38	1.99258e-05	93	6.75999e-05	121	6.10239e-05	12	8.75957e-06	137	7.57635e-05	106	6.43886e-05	255	0.000168265	896	0.000536086	12	6.67663e-06	647	0.000367674	396	0.000234186	5503	0.00393417	576	0.000296371	574	0.000307356	592	0.000241526	368	0.000251814	273	0.000148909	149	0.000110618	0	0
TRBV6-6	TRBJ1-5	460	0.000296968	687	0.000360238	886	0.000644017	343	0.000172985	0	0	1159	0.000640948	522	0.000317083	412	0.000271863	527	0.00031531	375	0.000208645	931	0.000529064	1179	0.000697235	1915	0.00136906	511	0.000262927	1891	0.00101256	1360	0.000554856	260	0.000177912	646	0.000352364	1951	0.00144842	832	0.000456899
TRBV6-6	TRBJ1-6	71	4.58364e-05	345	0.000180905	418	0.000303836	162	8.17014e-05	647	0.000472287	738	0.000408127	489	0.000297038	0	0	127	7.59854e-05	1774	0.000987028	353	0.000200601	487	0.000288001	0	0	27	1.38924e-05	492	0.000263448	387	0.000157889	277	0.000189545	68	3.70909e-05	353	0.000262068	300	0.000164747
TRBV6-6	TRBJ2-1	517	0.000333767	599	0.000314094	445	0.000323462	836	0.00042162	734	0.000535793	809	0.000447392	155	9.41531e-05	447	0.000294959	1081	0.000646774	309	0.000171923	498	0.000283001	612	0.000361924	494	0.000353167	794	0.00040854	1321	0.000707348	2160	0.000881242	510	0.000348982	868	0.000473455	930	0.000690433	610	0.000334986
TRBV6-6	TRBJ2-2	157	0.000101357	55	2.884e-05	233	0.000169363	368	0.000185593	810	0.000591271	573	0.000316879	1027	0.00062384	581	0.00038338	583	0.000348815	1144	0.000636505	441	0.000250609	291	0.000172091	98	7.00615e-05	310	0.000159505	558	0.000298789	541	0.000220718	366	0.000250446	151	8.23637e-05	480	0.000356352	578	0.000317413
TRBV6-6	TRBJ2-3	609	0.00039316	207	0.000108543	309	0.000224606	383	0.000193158	340	0.000248188	1054	0.000582881	243	0.000147608	356	0.000234911	634	0.000379329	997	0.000554717	547	0.000310846	520	0.000307517	408	0.000291685	686	0.00035297	821	0.000439616	988	0.000403087	632	0.000432464	867	0.000472909	208	0.000154419	1241	0.000681504
TRBV6-6	TRBJ2-4	80	5.16467e-05	113	5.92531e-05	0	0	2	1.00866e-06	0	0	41	2.26737e-05	124	7.53225e-05	0	0	96	5.74378e-05	0	0	77	4.37572e-05	87	5.14499e-05	82	5.86229e-05	12	6.1744e-06	0	0	25	1.01996e-05	36	2.4634e-05	74	4.03636e-05	7	5.19681e-06	8	4.39326e-06
TRBV6-6	TRBJ2-5	1361	0.000878639	600	0.000314618	451	0.000327823	149	7.51452e-05	38	2.77386e-05	1180	0.000652561	1221	0.000741683	302	0.000199279	1078	0.000644979	2850	0.0015857	771	0.00043814	578	0.000341817	13	9.29387e-06	619	0.000318496	907	0.000485666	1055	0.000430421	609	0.000416725	460	0.000250909	148	0.000109875	552	0.000303135
TRBV6-6	TRBJ2-6	14	9.03816e-06	28	1.46822e-05	12	8.72257e-06	56	2.82425e-05	0	0	253	0.000139914	0	0	28	1.84762e-05	130	7.77804e-05	0	0	117	6.64882e-05	89	5.26327e-05	181	0.000129399	0	0	0	0	110	4.48781e-05	18	1.2317e-05	28	1.52727e-05	60	4.45441e-05	544	0.000298742
TRBV6-6	TRBJ2-7	1249	0.000806333	1225	0.000642345	591	0.000429587	554	0.000279399	81	5.91271e-05	1134	0.000627123	1097	0.000666361	811	0.000535149	1619	0.000968665	725	0.00040338	1387	0.000788197	703	0.000415739	182	0.000130114	1329	0.000683815	1144	0.000612571	2599	0.00106035	997	0.000682225	1618	0.000882546	985	0.000731265	792	0.000434933
TRBV6-7	TRBJ1-1	0	0	0	0	14	1.01763e-05	0	0	0	0	7	3.87113e-06	0	0	0	0	0	0	0	0	0	0	0	0	0	0	0	0	0	0	0	0	0	0	0	0	0	0	0	0
TRBV6-7	TRBJ1-2	0	0	0	0	0	0	0	0	0	0	0	0	0	0	0	0	8	4.78648e-06	11	6.12024e-06	9	5.11447e-06	17	1.00534e-05	0	0	0	0	5	2.67732e-06	0	0	3	2.05283e-06	1	5.45455e-07	0	0	9	4.94242e-06
TRBV6-7	TRBJ1-3	0	0	4	2.09745e-06	0	0	0	0	0	0	0	0	0	0	0	0	0	0	0	0	0	0	0	0	0	0	0	0	0	0	1	4.07982e-07	0	0	0	0	0	0	0	0
TRBV6-7	TRBJ1-4	0	0	0	0	0	0	0	0	0	0	0	0	0	0	0	0	0	0	0	0	0	0	0	0	0	0	0	0	0	0	6	2.44789e-06	0	0	0	0	0	0	0	0
TRBV6-7	TRBJ1-5	26	1.67852e-05	0	0	0	0	0	0	0	0	0	0	0	0	0	0	0	0	0	0	7	3.97792e-06	0	0	0	0	0	0	7	3.74825e-06	0	0	0	0	1	5.45455e-07	5	3.712e-06	0	0
TRBV6-7	TRBJ1-6	0	0	0	0	0	0	0	0	0	0	0	0	3	1.82232e-06	15	9.89794e-06	0	0	0	0	0	0	0	0	0	0	0	0	0	0	0	0	12	8.21134e-06	0	0	0	0	0	0
TRBV6-7	TRBJ2-1	0	0	0	0	0	0	0	0	0	0	3	1.65905e-06	0	0	0	0	5	2.99155e-06	0	0	0	0	0	0	2	1.42983e-06	0	0	21	1.12447e-05	1	4.07982e-07	0	0	6	3.27273e-06	3	2.2272e-06	1	5.49157e-07
TRBV6-7	TRBJ2-2	0	0	0	0	0	0	0	0	21	1.53292e-05	0	0	0	0	0	0	0	0	0	0	0	0	0	0	0	0	0	0	0	0	0	0	0	0	6	3.27273e-06	0	0	0	0
TRBV6-7	TRBJ2-3	0	0	0	0	0	0	6	3.02598e-06	0	0	0	0	0	0	0	0	0	0	0	0	2	1.13655e-06	0	0	0	0	0	0	8	4.28371e-06	0	0	0	0	3	1.63636e-06	0	0	6	3.29494e-06
TRBV6-7	TRBJ2-4	0	0	0	0	0	0	0	0	0	0	0	0	0	0	16	1.05578e-05	0	0	0	0	0	0	0	0	14	1.00088e-05	0	0	0	0	0	0	0	0	0	0	0	0	0	0
TRBV6-7	TRBJ2-5	9	5.81025e-06	0	0	0	0	0	0	0	0	4	2.21207e-06	9	5.46695e-06	0	0	0	0	0	0	0	0	0	0	0	0	6	3.0872e-06	0	0	0	0	0	0	0	0	0	0	0	0
TRBV6-7	TRBJ2-7	0	0	6	3.14618e-06	3	2.18064e-06	13	6.55629e-06	8	5.83971e-06	1	5.53018e-07	0	0	0	0	5	2.99155e-06	0	0	0	0	0	0	0	0	0	0	0	0	12	4.89579e-06	0	0	8	4.36364e-06	0	0	0	0
TRBV6-8	TRBJ1-1	4	2.58233e-06	51	2.67425e-05	67	4.8701e-05	3	1.51299e-06	0	0	7	3.87113e-06	2	1.21488e-06	35	2.30952e-05	64	3.82919e-05	220	0.000122405	17	9.66067e-06	6	3.54827e-06	82	5.86229e-05	103	5.2997e-05	2	1.07093e-06	1	4.07982e-07	0	0	105	5.72727e-05	52	3.86049e-05	35	1.92205e-05
TRBV6-8	TRBJ1-2	19	1.22661e-05	1	5.24364e-07	1	7.26881e-07	1	5.0433e-07	0	0	137	7.57635e-05	82	4.981e-05	0	0	2	1.19662e-06	203	0.000112946	33	1.87531e-05	43	2.54293e-05	2	1.42983e-06	330	0.000169796	3	1.60639e-06	61	2.48869e-05	0	0	2	1.09091e-06	1	7.42401e-07	0	0
TRBV6-8	TRBJ1-3	0	0	0	0	0	0	0	0	0	0	0	0	0	0	0	0	0	0	3	1.66916e-06	0	0	42	2.48379e-05	0	0	0	0	0	0	1	4.07982e-07	0	0	0	0	0	0	0	0
TRBV6-8	TRBJ1-4	2	1.29117e-06	1	5.24364e-07	0	0	0	0	0	0	0	0	0	0	0	0	0	0	0	0	38	2.15944e-05	0	0	44	3.14562e-05	0	0	0	0	1	4.07982e-07	11	7.52706e-06	0	0	1	7.42401e-07	43	2.36138e-05
TRBV6-8	TRBJ1-5	207	0.000133636	0	0	0	0	0	0	0	0	167	9.2354e-05	599	0.000363856	0	0	0	0	227	0.0001263	6	3.40965e-06	47	2.77948e-05	0	0	0	0	2	1.07093e-06	107	4.36541e-05	3	2.05283e-06	0	0	0	0	0	0
TRBV6-8	TRBJ1-6	9	5.81025e-06	2	1.04873e-06	0	0	1	5.0433e-07	0	0	38	2.10147e-05	0	0	14	9.23808e-06	0	0	2	1.11277e-06	9	5.11447e-06	86	5.08586e-05	0	0	4	2.05813e-06	0	0	2	8.15965e-07	0	0	52	2.83636e-05	0	0	0	0
TRBV6-8	TRBJ2-1	18	1.16205e-05	12	6.29236e-06	12	8.72257e-06	228	0.000114987	1	7.29964e-07	190	0.000105073	0	0	2	1.31973e-06	3	1.79493e-06	1	5.56386e-07	32	1.81848e-05	39	2.30638e-05	2	1.42983e-06	116	5.96859e-05	2	1.07093e-06	213	8.69003e-05	0	0	105	5.72727e-05	2	1.4848e-06	4	2.19663e-06
TRBV6-8	TRBJ2-2	109	7.03686e-05	2	1.04873e-06	55	3.99785e-05	1	5.0433e-07	0	0	191	0.000105626	80	4.85951e-05	1	6.59863e-07	0	0	3	1.66916e-06	2	1.13655e-06	68	4.02137e-05	43	3.07413e-05	25	1.28633e-05	0	0	135	5.50776e-05	9	6.1585e-06	13	7.09091e-06	0	0	2	1.09831e-06
TRBV6-8	TRBJ2-3	32	2.06587e-05	3	1.57309e-06	33	2.39871e-05	1	5.0433e-07	37	2.70087e-05	4	2.21207e-06	70	4.25208e-05	0	0	41	2.45307e-05	241	0.000134089	14	7.95585e-06	25	1.47845e-05	58	4.1465e-05	59	3.03575e-05	5	2.67732e-06	3	1.22395e-06	0	0	0	0	1	7.42401e-07	3	1.64747e-06
TRBV6-8	TRBJ2-4	1	6.45583e-07	0	0	6	4.36129e-06	0	0	0	0	0	0	0	0	0	0	106	6.34209e-05	3	1.66916e-06	36	2.04579e-05	0	0	19	1.35834e-05	0	0	1	5.35464e-07	23	9.3836e-06	9	6.1585e-06	0	0	0	0	0	0
TRBV6-8	TRBJ2-5	6	3.8735e-06	639	0.000335068	0	0	82	4.13551e-05	114	8.32159e-05	37	2.04617e-05	0	0	1	6.59863e-07	1	5.9831e-07	1	5.56386e-07	4	2.2731e-06	9	5.32241e-06	0	0	2	1.02907e-06	3	1.60639e-06	0	0	0	0	40	2.18182e-05	81	6.01345e-05	20	1.09831e-05
TRBV6-8	TRBJ2-6	0	0	0	0	0	0	0	0	0	0	1	5.53018e-07	0	0	0	0	0	0	0	0	0	0	1	5.91379e-07	0	0	11	5.65987e-06	3	1.60639e-06	0	0	0	0	0	0	0	0	0	0
TRBV6-8	TRBJ2-7	1184	0.000764371	122	6.39723e-05	355	0.000258043	36	1.81559e-05	0	0	67	3.70522e-05	0	0	59	3.89319e-05	18	1.07696e-05	11	6.12024e-06	43	2.44358e-05	3	1.77414e-06	152	0.000108667	26	1.33779e-05	261	0.000139756	26	1.06075e-05	12	8.21134e-06	154	8.4e-05	44	3.26656e-05	439	0.00024108
TRBV6-9	TRBJ1-1	0	0	0	0	80	5.81505e-05	20	1.00866e-05	0	0	0	0	0	0	0	0	0	0	1	5.56386e-07	0	0	36	2.12896e-05	87	6.21975e-05	0	0	0	0	0	0	0	0	1	5.45455e-07	0	0	0	0
TRBV6-9	TRBJ1-2	20	1.29117e-05	0	0	0	0	0	0	0	0	0	0	0	0	5	3.29931e-06	0	0	2	1.11277e-06	0	0	0	0	32	2.28772e-05	0	0	0	0	1	4.07982e-07	0	0	0	0	0	0	0	0
TRBV6-9	TRBJ1-4	0	0	0	0	0	0	0	0	0	0	0	0	0	0	3	1.97959e-06	0	0	0	0	0	0	0	0	0	0	0	0	0	0	0	0	0	0	0	0	0	0	0	0
TRBV6-9	TRBJ1-5	0	0	0	0	0	0	0	0	0	0	0	0	0	0	0	0	1	5.9831e-07	0	0	0	0	166	9.81689e-05	0	0	28	1.44069e-05	412	0.000220611	0	0	0	0	0	0	0	0	0	0
TRBV6-9	TRBJ1-6	0	0	0	0	0	0	0	0	0	0	0	0	0	0	0	0	0	0	0	0	0	0	2	1.18276e-06	0	0	0	0	0	0	0	0	0	0	0	0	0	0	0	0
TRBV6-9	TRBJ2-1	0	0	0	0	72	5.23354e-05	0	0	0	0	0	0	0	0	1	6.59863e-07	13	7.77804e-06	1	5.56386e-07	7	3.97792e-06	0	0	0	0	43	2.21249e-05	21	1.12447e-05	0	0	0	0	0	0	348	0.000258356	0	0
TRBV6-9	TRBJ2-2	4	2.58233e-06	0	0	0	0	0	0	0	0	18	9.95433e-06	0	0	0	0	0	0	0	0	0	0	0	0	0	0	0	0	9	4.81918e-06	11	4.48781e-06	0	0	0	0	0	0	298	0.000163649
TRBV6-9	TRBJ2-3	0	0	3	1.57309e-06	1	7.26881e-07	0	0	0	0	0	0	0	0	229	0.000151109	1	5.9831e-07	1	5.56386e-07	0	0	1	5.91379e-07	0	0	1	5.14534e-07	9	4.81918e-06	0	0	5	3.42139e-06	0	0	0	0	0	0
TRBV6-9	TRBJ2-4	0	0	0	0	0	0	0	0	0	0	0	0	1	6.07439e-07	0	0	0	0	0	0	0	0	0	0	0	0	0	0	0	0	0	0	0	0	67	3.65455e-05	0	0	0	0
TRBV6-9	TRBJ2-5	0	0	29	1.52065e-05	0	0	0	0	0	0	0	0	0	0	0	0	0	0	0	0	38	2.15944e-05	0	0	0	0	0	0	1	5.35464e-07	0	0	0	0	0	0	55	4.08321e-05	0	0
TRBV6-9	TRBJ2-7	1	6.45583e-07	23	1.20604e-05	0	0	16	8.06928e-06	7	5.10975e-06	6	3.31811e-06	0	0	0	0	38	2.27358e-05	2	1.11277e-06	18	1.02289e-05	1	5.91379e-07	18	1.28684e-05	0	0	1	5.35464e-07	0	0	10	6.84278e-06	0	0	0	0	0	0
TRBV7-1	TRBJ1-1	0	0	0	0	0	0	1	5.0433e-07	0	0	0	0	0	0	0	0	0	0	0	0	0	0	1	5.91379e-07	0	0	0	0	0	0	0	0	3	2.05283e-06	1	5.45455e-07	0	0	0	0
TRBV7-1	TRBJ1-2	0	0	0	0	0	0	1	5.0433e-07	0	0	0	0	0	0	1	6.59863e-07	1	5.9831e-07	0	0	2	1.13655e-06	2	1.18276e-06	0	0	1	5.14534e-07	1	5.35464e-07	0	0	0	0	0	0	0	0	0	0
TRBV7-1	TRBJ1-4	0	0	0	0	0	0	0	0	0	0	0	0	0	0	0	0	0	0	1	5.56386e-07	0	0	1	5.91379e-07	0	0	0	0	1	5.35464e-07	0	0	0	0	0	0	0	0	0	0
TRBV7-1	TRBJ1-5	0	0	2	1.04873e-06	0	0	0	0	0	0	0	0	0	0	0	0	2	1.19662e-06	0	0	0	0	0	0	0	0	0	0	0	0	0	0	0	0	1	5.45455e-07	0	0	0	0
TRBV7-1	TRBJ1-6	0	0	2	1.04873e-06	0	0	0	0	0	0	0	0	0	0	0	0	0	0	0	0	0	0	0	0	0	0	0	0	0	0	0	0	0	0	0	0	0	0	0	0
TRBV7-1	TRBJ2-1	0	0	1	5.24364e-07	0	0	1	5.0433e-07	2	1.45993e-06	0	0	0	0	3	1.97959e-06	3	1.79493e-06	0	0	3	1.70482e-06	1	5.91379e-07	0	0	0	0	2	1.07093e-06	1	4.07982e-07	0	0	4	2.18182e-06	0	0	0	0
TRBV7-1	TRBJ2-2	0	0	1	5.24364e-07	0	0	0	0	0	0	1	5.53018e-07	0	0	0	0	1	5.9831e-07	0	0	4	2.2731e-06	1	5.91379e-07	0	0	1	5.14534e-07	0	0	1	4.07982e-07	0	0	0	0	1	7.42401e-07	0	0
TRBV7-1	TRBJ2-3	0	0	3	1.57309e-06	1	7.26881e-07	0	0	0	0	1	5.53018e-07	0	0	2	1.31973e-06	1	5.9831e-07	0	0	3	1.70482e-06	1	5.91379e-07	0	0	0	0	0	0	1	4.07982e-07	0	0	0	0	0	0	0	0
TRBV7-1	TRBJ2-4	0	0	0	0	0	0	0	0	0	0	0	0	0	0	0	0	0	0	0	0	0	0	1	5.91379e-07	0	0	0	0	0	0	0	0	1	6.84278e-07	0	0	0	0	0	0
TRBV7-1	TRBJ2-5	0	0	1	5.24364e-07	1	7.26881e-07	1	5.0433e-07	0	0	4	2.21207e-06	0	0	1	6.59863e-07	1	5.9831e-07	0	0	1	5.68275e-07	0	0	1	7.14913e-07	1	5.14534e-07	2	1.07093e-06	0	0	0	0	0	0	0	0	0	0
TRBV7-1	TRBJ2-6	0	0	0	0	0	0	2	1.00866e-06	0	0	0	0	0	0	0	0	0	0	0	0	0	0	1	5.91379e-07	0	0	0	0	0	0	0	0	1	6.84278e-07	0	0	0	0	0	0
TRBV7-1	TRBJ2-7	2	1.29117e-06	1	5.24364e-07	0	0	3	1.51299e-06	0	0	0	0	3	1.82232e-06	0	0	1	5.9831e-07	0	0	3	1.70482e-06	1	5.91379e-07	0	0	2	1.02907e-06	1	5.35464e-07	1	4.07982e-07	1	6.84278e-07	4	2.18182e-06	0	0	0	0
TRBV7-2	IGHJ3	0	0	0	0	0	0	0	0	0	0	0	0	0	0	0	0	0	0	0	0	0	0	0	0	0	0	0	0	0	0	1	4.07982e-07	0	0	0	0	0	0	0	0
TRBV7-2	TRBJ1-1	765	0.000493871	2192	0.0011494	727	0.000528442	753	0.00037976	4785	0.00349288	1078	0.000596154	1178	0.000715564	1502	0.000991114	2642	0.00158074	341	0.000189728	1472	0.000836501	3957	0.00234009	1604	0.00114672	782	0.000402365	2953	0.00158123	1507	0.00061483	1925	0.00131724	1201	0.000655091	4234	0.00314333	1406	0.000772115
TRBV7-2	TRBJ1-2	1258	0.000812144	1451	0.000760851	1214	0.000882434	523	0.000263765	260	0.000189791	905	0.000500481	3378	0.00205193	933	0.000615652	1519	0.000908834	476	0.00026484	1043	0.000592711	4453	0.00263341	403	0.00028811	1302	0.000669923	886	0.000474421	3739	0.00152545	3319	0.00227112	555	0.000302727	967	0.000717902	817	0.000448661
TRBV7-2	TRBJ1-3	120	7.747e-05	269	0.000141054	190	0.000138107	165	8.32144e-05	56	4.0878e-05	432	0.000238904	134	8.13969e-05	98	6.46665e-05	465	0.000278214	65	3.61651e-05	431	0.000244926	782	0.000462458	85	6.07676e-05	189	9.72468e-05	77	4.12307e-05	670	0.000273348	511	0.000349666	442	0.000241091	268	0.000198963	565	0.000310274
TRBV7-2	TRBJ1-4	425	0.000274373	475	0.000249073	109	7.923e-05	207	0.000104396	103	7.51863e-05	424	0.00023448	103	6.25662e-05	178	0.000117456	212	0.000126842	91	5.06311e-05	315	0.000179007	989	0.000584873	108	7.72106e-05	156	8.02672e-05	266	0.000142433	1240	0.000505898	903	0.000617903	266	0.000145091	1467	0.0010891	150	8.23736e-05
TRBV7-2	TRBJ1-5	580	0.000374438	1362	0.000714183	797	0.000579324	569	0.000286964	49	3.57682e-05	1220	0.000674682	282	0.000171298	124	8.1823e-05	840	0.000502581	141	7.84504e-05	3542	0.00201283	1753	0.00103669	163	0.000116531	269	0.00013841	492	0.000263448	963	0.000392887	1993	0.00136377	542	0.000295636	1688	0.00125317	438	0.000240531
TRBV7-2	TRBJ1-6	91	5.87481e-05	1025	0.000537473	424	0.000308198	604	0.000304615	43	3.13884e-05	1475	0.000815702	1163	0.000706452	64	4.22312e-05	168	0.000100516	4748	0.00264172	777	0.00044155	1752	0.0010361	79	5.64782e-05	193	9.9305e-05	1016	0.000544031	870	0.000354945	380	0.000260026	670	0.000365455	538	0.000399412	314	0.000172435
TRBV7-2	TRBJ2-1	3932	0.00253843	5911	0.00309951	3202	0.00232747	1477	0.000744895	958	0.000699305	3277	0.00181224	1661	0.00100896	1047	0.000690876	3408	0.00203904	1591	0.00088521	3589	0.00203954	6268	0.00370676	2266	0.00161999	2671	0.00137432	3102	0.00166101	6045	0.00246625	7561	0.00517383	2947	0.00160745	2333	0.00173202	1068	0.0005865
TRBV7-2	TRBJ2-2	620	0.000400262	2967	0.00155579	1606	0.00116737	986	0.000497269	136	9.92751e-05	2457	0.00135877	653	0.000396658	335	0.000221054	912	0.000545659	171	9.5142e-05	1919	0.00109052	2266	0.00134006	463	0.000331005	1296	0.000666835	1783	0.000954732	2683	0.00109462	3278	0.00224306	2170	0.00118364	568	0.000421684	1281	0.00070347
TRBV7-2	TRBJ2-2P	0	0	0	0	1	7.26881e-07	0	0	0	0	0	0	0	0	0	0	0	0	0	0	0	0	0	0	0	0	0	0	0	0	1	4.07982e-07	0	0	0	0	0	0	0	0
TRBV7-2	TRBJ2-3	1041	0.000672052	4650	0.00243829	2153	0.00156497	743	0.000374717	251	0.000183221	2508	0.00138697	2910	0.00176765	579	0.00038206	1741	0.00104166	537	0.000298779	2997	0.00170312	3680	0.00217627	2952	0.00211042	1938	0.000997166	1472	0.000788203	4647	0.00189589	3068	0.00209937	2035	0.00111	1208	0.00089682	1373	0.000753993
TRBV7-2	TRBJ2-4	850	0.000548746	514	0.000269523	317	0.000230421	194	9.784e-05	44	3.21184e-05	759	0.000419741	26	1.57934e-05	180	0.000118775	602	0.000360183	123	6.84355e-05	1250	0.000710344	1412	0.000835027	114	8.15001e-05	171	8.79852e-05	119	6.37202e-05	1641	0.000669499	1481	0.00101342	1369	0.000746727	126	9.35425e-05	627	0.000344322
TRBV7-2	TRBJ2-5	3358	0.00216787	3374	0.0017692	1162	0.000844636	723	0.000364631	373	0.000272276	3149	0.00174145	1772	0.00107638	534	0.000352367	981	0.000586943	1135	0.000631498	1101	0.000625671	2821	0.00166828	761	0.000544049	1475	0.000758937	704	0.000376967	4115	0.00167885	3011	0.00206036	1789	0.000975818	1224	0.000908699	1146	0.000629334
TRBV7-2	TRBJ2-6	4113	0.00265528	717	0.000375969	569	0.000413595	126	6.35456e-05	250	0.000182491	155	8.57178e-05	33	2.00455e-05	209	0.000137911	636	0.000380525	48	2.67065e-05	111	6.30785e-05	593	0.000350688	845	0.000604102	156	8.02672e-05	84	4.4979e-05	1189	0.000485091	1379	0.00094362	162	8.83637e-05	82	6.08769e-05	379	0.000208131
TRBV7-2	TRBJ2-7	2826	0.00182442	5001	0.00262234	2978	0.00216465	1896	0.00095621	2484	0.00181323	4067	0.00224912	2789	0.00169415	844	0.000556924	2713	0.00162322	859	0.000477935	1601	0.000909808	4991	0.00295157	1626	0.00116245	2172	0.00111757	1283	0.000687	5392	0.00219984	4853	0.0033208	2482	0.00135382	2795	0.00207501	1681	0.000923133
TRBV7-3	IGHJ4	0	0	0	0	0	0	0	0	0	0	0	0	0	0	0	0	0	0	0	0	0	0	0	0	0	0	0	0	0	0	1	4.07982e-07	0	0	0	0	0	0	0	0
TRBV7-3	TRBJ1-1	931	0.000601038	1175	0.000616127	1632	0.00118627	1430	0.000721192	2186	0.0015957	861	0.000476149	2959	0.00179741	1203	0.000793815	1167	0.000698228	3526	0.00196182	982	0.000558046	1889	0.00111711	724	0.000517597	1434	0.000737841	1430	0.000765714	2400	0.000979158	824	0.000563845	1959	0.00106855	835	0.000619905	1495	0.00082099
TRBV7-3	TRBJ1-2	815	0.00052615	576	0.000302033	840	0.00061058	1021	0.000514921	95	6.93466e-05	1035	0.000572374	613	0.00037236	1250	0.000824828	607	0.000363174	600	0.000333831	9523	0.00541168	1019	0.000602615	304	0.000217334	684	0.000351941	684	0.000366257	1005	0.000410022	446	0.000305188	1148	0.000626182	681	0.000505575	587	0.000322355
TRBV7-3	TRBJ1-3	357	0.000230473	59	3.09374e-05	116	8.43182e-05	159	8.01885e-05	43	3.13884e-05	226	0.000124982	338	0.000205314	20	1.31973e-05	41	2.45307e-05	57	3.1714e-05	168	9.54702e-05	110	6.50517e-05	47	3.36009e-05	15	7.718e-06	62	3.31988e-05	103	4.20222e-05	97	6.6375e-05	246	0.000134182	3	2.2272e-06	375	0.000205934
TRBV7-3	TRBJ1-4	67	4.32541e-05	184	9.64829e-05	181	0.000131565	147	7.41365e-05	16	1.16794e-05	205	0.000113369	186	0.000112984	98	6.46665e-05	180	0.000107696	11	6.12024e-06	147	8.35364e-05	126	7.45137e-05	84	6.00527e-05	117	6.02004e-05	471	0.000252204	297	0.000121171	45	3.07925e-05	293	0.000159818	14	1.03936e-05	216	0.000118618
TRBV7-3	TRBJ1-5	290	0.000187219	254	0.000133188	362	0.000263131	255	0.000128604	1232	0.000899315	233	0.000128853	182	0.000110554	600	0.000395918	266	0.000159151	1146	0.000637618	376	0.000213671	428	0.00025311	180	0.000128684	758	0.000390016	319	0.000170813	361	0.000147282	673	0.000460519	484	0.000264	170	0.000126208	620	0.000340478
TRBV7-3	TRBJ1-6	149	9.61919e-05	361	0.000189295	477	0.000346722	734	0.000370178	456	0.000332863	345	0.000190791	462	0.000280637	448	0.000295618	392	0.000234538	322	0.000179156	485	0.000275613	492	0.000290958	120	8.57896e-05	323	0.000166194	301	0.000161175	501	0.000204399	130	8.89562e-05	362	0.000197455	377	0.000279885	294	0.000161452
TRBV7-3	TRBJ2-1	4470	0.00288576	2501	0.00131143	3779	0.00274688	2071	0.00104447	1654	0.00120736	2432	0.00134494	2691	0.00163462	1916	0.0012643	2240	0.00134022	1459	0.000811767	1806	0.0010263	1545	0.00091368	1016	0.000726352	3321	0.00170877	1805	0.000966513	4017	0.00163887	1927	0.0013186	4796	0.002616	1142	0.000847822	3837	0.00210712
TRBV7-3	TRBJ2-2	1614	0.00104197	574	0.000300985	1433	0.00104162	1202	0.000606205	275	0.00020074	1079	0.000596707	1379	0.000837659	1605	0.00105908	1024	0.00061267	829	0.000461244	700	0.000397792	743	0.000439394	355	0.000253794	1284	0.000660661	966	0.000517258	2147	0.000875938	1017	0.000695911	1644	0.000896727	498	0.000369716	1820	0.000999466
TRBV7-3	TRBJ2-3	1929	0.00124533	10038	0.00526356	1712	0.00124442	2952	0.00148878	1680	0.00122634	1772	0.000979948	1394	0.00084677	1430	0.000943604	1401	0.000838233	906	0.000504086	1215	0.000690454	1342	0.00079363	1149	0.000821435	1834	0.000943654	2082	0.00111484	3597	0.00146751	1629	0.00111469	5265	0.00287182	920	0.000683009	1343	0.000737518
TRBV7-3	TRBJ2-4	25	1.61396e-05	110	5.768e-05	105	7.63225e-05	153	7.71625e-05	3	2.18989e-06	10	5.53018e-06	292	0.000177372	127	8.38026e-05	84	5.02581e-05	166	9.236e-05	74	4.20523e-05	177	0.000104674	81	5.7908e-05	210	0.000108052	36	1.92767e-05	342	0.00013953	63	4.31095e-05	88	4.8e-05	35	2.5984e-05	14	7.6882e-06
TRBV7-3	TRBJ2-5	974	0.000628798	966	0.000506535	1098	0.000798115	986	0.000497269	906	0.000661347	817	0.000451816	1378	0.000837051	1196	0.000789196	625	0.000373944	1094	0.000608686	893	0.000507469	972	0.00057482	630	0.000450395	922	0.0004744	511	0.000273622	1305	0.000532417	828	0.000566582	1123	0.000612546	423	0.000314036	1397	0.000767173
TRBV7-3	TRBJ2-6	123	7.94067e-05	54	2.83156e-05	105	7.63225e-05	200	0.000100866	6	4.37978e-06	115	6.35971e-05	8	4.85951e-06	219	0.00014451	224	0.000134022	289	0.000160795	175	9.94481e-05	108	6.38689e-05	79	5.64782e-05	169	8.69562e-05	261	0.000139756	374	0.000152585	196	0.000134119	388	0.000211636	36	2.67264e-05	103	5.65632e-05
TRBV7-3	TRBJ2-7	1869	0.0012066	1143	0.000599347	1795	0.00130475	1272	0.000641508	973	0.000710255	599	0.000331258	1539	0.000934849	1316	0.000868379	864	0.00051694	1688	0.000939179	1361	0.000773422	576	0.000340634	1088	0.000777826	1649	0.000848466	1753	0.000938668	1434	0.000585047	882	0.000603533	1779	0.000970364	664	0.000492954	1284	0.000705118
TRBV7-4	TRBJ1-1	44	2.84057e-05	76	3.98516e-05	107	7.77763e-05	171	8.62404e-05	67	4.89076e-05	57	3.1522e-05	7	4.25208e-06	251	0.000165626	162	9.69263e-05	440	0.00024481	96	5.45544e-05	138	8.16103e-05	86	6.14825e-05	365	0.000187805	547	0.000292899	224	9.13881e-05	92	6.29536e-05	233	0.000127091	29	2.15296e-05	97	5.32683e-05
TRBV7-4	TRBJ1-2	51	3.29247e-05	34	1.78284e-05	18	1.30839e-05	237	0.000119526	22	1.60592e-05	38	2.10147e-05	12	7.28927e-06	521	0.000343788	27	1.61544e-05	83	4.618e-05	132	7.50123e-05	72	4.25793e-05	132	9.43686e-05	31	1.59505e-05	127	6.80039e-05	84	3.42705e-05	42	2.87397e-05	169	9.21818e-05	31	2.30144e-05	27	1.48272e-05
TRBV7-4	TRBJ1-3	2	1.29117e-06	6	3.14618e-06	20	1.45376e-05	21	1.05909e-05	8	5.83971e-06	47	2.59919e-05	22	1.33637e-05	26	1.71564e-05	0	0	15	8.34579e-06	11	6.25102e-06	34	2.01069e-05	1	7.14913e-07	16	8.23254e-06	0	0	14	5.71175e-06	21	1.43698e-05	71	3.87273e-05	0	0	97	5.32683e-05
TRBV7-4	TRBJ1-4	23	1.48484e-05	7	3.67054e-06	23	1.67183e-05	339	0.000170968	145	0.000105845	17	9.40131e-06	20	1.21488e-05	119	7.85236e-05	30	1.79493e-05	170	9.45856e-05	14	7.95585e-06	17	1.00534e-05	30	2.14474e-05	72	3.70464e-05	14	7.4965e-06	7	2.85588e-06	16	1.09485e-05	8	4.36364e-06	1	7.42401e-07	37	2.03188e-05
TRBV7-4	TRBJ1-5	223	0.000143965	25	1.31091e-05	24	1.74451e-05	164	8.27101e-05	135	9.85451e-05	4	2.21207e-06	35	2.12604e-05	20	1.31973e-05	28	1.67527e-05	28	1.55788e-05	41	2.32993e-05	83	4.90844e-05	51	3.64606e-05	39	2.00668e-05	100	5.35464e-05	76	3.10067e-05	44	3.01082e-05	77	4.2e-05	79	5.86497e-05	191	0.000104889
TRBV7-4	TRBJ1-6	29	1.87219e-05	3	1.57309e-06	17	1.2357e-05	43	2.16862e-05	169	0.000123364	34	1.88026e-05	27	1.64009e-05	71	4.68502e-05	21	1.25645e-05	126	7.01046e-05	14	7.95585e-06	43	2.54293e-05	14	1.00088e-05	43	2.21249e-05	13	6.96103e-06	6	2.44789e-06	3	2.05283e-06	39	2.12727e-05	13	9.65121e-06	41	2.25154e-05
TRBV7-4	TRBJ2-1	340	0.000219498	143	7.4984e-05	230	0.000167183	509	0.000256704	690	0.000503675	727	0.000402044	43	2.61199e-05	131	8.6442e-05	88	5.26513e-05	417	0.000232013	134	7.61488e-05	99	5.85465e-05	104	7.4351e-05	195	0.000100334	262	0.000140292	347	0.00014157	159	0.0001088	361	0.000196909	4	2.9696e-06	205	0.000112577
TRBV7-4	TRBJ2-2	45	2.90512e-05	83	4.35222e-05	45	3.27096e-05	141	7.11105e-05	126	9.19754e-05	57	3.1522e-05	22	1.33637e-05	102	6.7306e-05	42	2.5129e-05	136	7.56685e-05	62	3.5233e-05	35	2.06983e-05	87	6.21975e-05	101	5.19679e-05	62	3.31988e-05	154	6.28293e-05	60	4.10567e-05	95	5.18182e-05	67	4.97409e-05	68	3.73427e-05
TRBV7-4	TRBJ2-3	135	8.71537e-05	209	0.000109592	93	6.75999e-05	767	0.000386821	587	0.000428489	25	1.38255e-05	65	3.94836e-05	214	0.000141211	28	1.67527e-05	75	4.17289e-05	1285	0.000730233	113	6.68258e-05	168	0.000120105	312	0.000160534	237	0.000126905	278	0.000113419	105	7.18492e-05	352	0.000192	15	1.1136e-05	243	0.000133445
TRBV7-4	TRBJ2-4	11	7.10142e-06	13	6.81673e-06	2	1.45376e-06	64	3.22771e-05	12	8.75957e-06	16	8.84829e-06	2	1.21488e-06	11	7.25849e-06	11	6.58142e-06	8	4.45109e-06	0	0	6	3.54827e-06	592	0.000423229	5	2.57267e-06	24	1.28511e-05	0	0	40	2.73711e-05	19	1.03636e-05	0	0	3	1.64747e-06
TRBV7-4	TRBJ2-5	258	0.00016656	76	3.98516e-05	36	2.61677e-05	235	0.000118518	366	0.000267167	28	1.54845e-05	242	0.000147	60	3.95918e-05	77	4.60699e-05	72	4.00598e-05	125	7.10344e-05	220	0.000130103	105	7.50659e-05	180	9.2616e-05	143	7.65714e-05	143	5.83415e-05	27	1.84755e-05	180	9.81818e-05	14	1.03936e-05	872	0.000478865
TRBV7-4	TRBJ2-6	52	3.35703e-05	5	2.62182e-06	5	3.63441e-06	52	2.62252e-05	0	0	15	8.29527e-06	35	2.12604e-05	11	7.25849e-06	13	7.77804e-06	1	5.56386e-07	15	8.52412e-06	39	2.30638e-05	9	6.43422e-06	16	8.23254e-06	54	2.89151e-05	0	0	9	6.1585e-06	22	1.2e-05	7	5.19681e-06	15	8.23736e-06
TRBV7-4	TRBJ2-7	374	0.000241448	59	3.09374e-05	65	4.72473e-05	533	0.000268808	497	0.000362792	160	8.84829e-05	72	4.37356e-05	90	5.93876e-05	101	6.04294e-05	683	0.000380012	191	0.00010854	161	9.5212e-05	215	0.000153706	464	0.000238744	257	0.000137614	331	0.000135042	74	5.06366e-05	951	0.000518727	6	4.45441e-06	390	0.000214171
TRBV7-5	TRBJ1-1	2	1.29117e-06	0	0	0	0	2	1.00866e-06	2	1.45993e-06	1	5.53018e-07	1	6.07439e-07	0	0	0	0	2	1.11277e-06	0	0	5	2.95689e-06	1	7.14913e-07	2	1.02907e-06	1	5.35464e-07	1	4.07982e-07	0	0	0	0	3	2.2272e-06	1	5.49157e-07
TRBV7-5	TRBJ1-2	0	0	0	0	1	7.26881e-07	1	5.0433e-07	0	0	0	0	0	0	0	0	1	5.9831e-07	0	0	0	0	2	1.18276e-06	0	0	2	1.02907e-06	0	0	0	0	1	6.84278e-07	0	0	0	0	1	5.49157e-07
TRBV7-5	TRBJ1-3	0	0	0	0	0	0	0	0	0	0	0	0	0	0	0	0	0	0	1	5.56386e-07	1	5.68275e-07	0	0	0	0	0	0	0	0	0	0	0	0	1	5.45455e-07	0	0	0	0
TRBV7-5	TRBJ1-4	0	0	1	5.24364e-07	0	0	0	0	0	0	0	0	70	4.25208e-05	0	0	1	5.9831e-07	0	0	0	0	0	0	0	0	0	0	0	0	0	0	1	6.84278e-07	0	0	0	0	0	0
TRBV7-5	TRBJ1-5	0	0	1	5.24364e-07	0	0	0	0	0	0	85	4.70065e-05	2	1.21488e-06	1	6.59863e-07	0	0	1	5.56386e-07	0	0	2	1.18276e-06	0	0	3	1.5436e-06	0	0	1	4.07982e-07	0	0	1	5.45455e-07	0	0	1	5.49157e-07
TRBV7-5	TRBJ1-6	0	0	2	1.04873e-06	0	0	0	0	0	0	1	5.53018e-07	0	0	0	0	0	0	0	0	0	0	1	5.91379e-07	0	0	0	0	1	5.35464e-07	1	4.07982e-07	0	0	0	0	0	0	1	5.49157e-07
TRBV7-5	TRBJ2-1	1	6.45583e-07	0	0	2	1.45376e-06	4	2.01732e-06	0	0	0	0	5	3.0372e-06	17	1.12177e-05	3	1.79493e-06	2	1.11277e-06	3	1.70482e-06	2	1.18276e-06	5	3.57457e-06	16	8.23254e-06	2	1.07093e-06	3	1.22395e-06	4	2.73711e-06	2	1.09091e-06	1	7.42401e-07	0	0
TRBV7-5	TRBJ2-2	2	1.29117e-06	2	1.04873e-06	0	0	1	5.0433e-07	0	0	0	0	1	6.07439e-07	0	0	0	0	0	0	1	5.68275e-07	1	5.91379e-07	3	2.14474e-06	0	0	0	0	2	8.15965e-07	0	0	0	0	1	7.42401e-07	0	0
TRBV7-5	TRBJ2-3	1	6.45583e-07	11	5.768e-06	0	0	1	5.0433e-07	3	2.18989e-06	5	2.76509e-06	2	1.21488e-06	5	3.29931e-06	7	4.18817e-06	2	1.11277e-06	38	2.15944e-05	23	1.36017e-05	0	0	0	0	2	1.07093e-06	2	8.15965e-07	0	0	2	1.09091e-06	1	7.42401e-07	0	0
TRBV7-5	TRBJ2-4	0	0	0	0	0	0	0	0	0	0	0	0	0	0	0	0	1	5.9831e-07	0	0	0	0	0	0	0	0	0	0	0	0	0	0	0	0	3	1.63636e-06	0	0	0	0
TRBV7-5	TRBJ2-5	1	6.45583e-07	0	0	0	0	0	0	4	2.91986e-06	0	0	0	0	3	1.97959e-06	1	5.9831e-07	1	5.56386e-07	1	5.68275e-07	166	9.81689e-05	0	0	1	5.14534e-07	3	1.60639e-06	2	8.15965e-07	0	0	0	0	1	7.42401e-07	4	2.19663e-06
TRBV7-5	TRBJ2-6	0	0	0	0	7	5.08817e-06	2	1.00866e-06	0	0	0	0	0	0	0	0	0	0	0	0	1	5.68275e-07	1	5.91379e-07	0	0	0	0	0	0	0	0	0	0	0	0	0	0	0	0
TRBV7-5	TRBJ2-7	2	1.29117e-06	0	0	2	1.45376e-06	1	5.0433e-07	1	7.29964e-07	2	1.10604e-06	1	6.07439e-07	0	0	1	5.9831e-07	2	1.11277e-06	0	0	4	2.36551e-06	2	1.42983e-06	0	0	4	2.14186e-06	1	4.07982e-07	0	0	5	2.72727e-06	3	2.2272e-06	0	0
TRBV7-6	TRBJ1-1	1240	0.000800523	796	0.000417393	775	0.000563333	506	0.000255191	22	1.60592e-05	1903	0.00105239	337	0.000204707	218	0.00014385	546	0.000326678	715	0.000397816	823	0.00046769	1325	0.000783577	6122	0.0043767	1066	0.000548493	869	0.000465318	2158	0.000880426	648	0.000443412	744	0.000405818	641	0.000475879	397	0.000218015
TRBV7-6	TRBJ1-2	383	0.000247258	176	9.2288e-05	170	0.00012357	295	0.000148777	301	0.000219719	536	0.000296418	592	0.000359604	219	0.00014451	424	0.000253684	269	0.000149668	3093	0.00175767	493	0.00029155	61	4.36097e-05	346	0.000178029	987	0.000528503	336	0.000137082	90	6.1585e-05	529	0.000288546	180	0.000133632	787	0.000432187
TRBV7-6	TRBJ1-3	242	0.000156231	167	8.75687e-05	177	0.000128658	77	3.88334e-05	157	0.000114604	97	5.36428e-05	7928	0.00481578	182	0.000120095	198	0.000118465	4	2.22554e-06	78	4.43254e-05	581	0.000343591	38	2.71667e-05	104	5.35115e-05	327	0.000175097	357	0.00014565	122	8.34819e-05	130	7.09091e-05	136	0.000100967	239	0.000131249
TRBV7-6	TRBJ1-4	146	9.42551e-05	89	4.66684e-05	367	0.000266765	124	6.25369e-05	270	0.00019709	330	0.000182496	9	5.46695e-06	70	4.61904e-05	125	7.47888e-05	7	3.8947e-06	238	0.000135249	258	0.000152576	287	0.00020518	1119	0.000575763	168	8.9958e-05	714	0.000291299	151	0.000103326	351	0.000191455	354	0.00026281	17	9.33567e-06
TRBV7-6	TRBJ1-5	787	0.000508074	263	0.000137908	574	0.00041723	277	0.000139699	464	0.000338703	411	0.00022729	1404	0.000852845	766	0.000505455	309	0.000184878	248	0.000137984	419	0.000238107	874	0.000516865	7638	0.00546051	317	0.000163107	899	0.000481382	1513	0.000617277	271	0.000185439	260	0.000141818	769	0.000570906	375	0.000205934
TRBV7-6	TRBJ1-6	2773	0.0017902	359	0.000188246	319	0.000231875	72	3.63118e-05	147	0.000107305	492	0.000272085	8	4.85951e-06	373	0.000246129	531	0.000317703	449	0.000249817	202	0.000114792	464	0.0002744	89	6.36273e-05	352	0.000181116	886	0.000474421	743	0.000303131	102	6.97964e-05	322	0.000175636	6	4.45441e-06	152	8.34719e-05
TRBV7-6	TRBJ2-1	2639	0.00170369	1749	0.000917112	742	0.000539346	727	0.000366648	2651	0.00193513	6302	0.00348512	1421	0.000863171	983	0.000648645	771	0.000461297	831	0.000462357	1264	0.000718299	2352	0.00139092	1031	0.000737076	2140	0.0011011	1087	0.000582049	3495	0.0014259	1031	0.000705491	905	0.000493636	517	0.000383821	914	0.00050193
TRBV7-6	TRBJ2-2	665	0.000429313	819	0.000429454	421	0.000306017	313	0.000157855	5437	0.00396881	1289	0.00071284	756	0.000459224	791	0.000521951	79	4.72665e-05	688	0.000382793	460	0.000261406	306	0.000180962	624	0.000446106	844	0.000434266	834	0.000446577	1089	0.000444293	457	0.000312715	565	0.000308182	362	0.000268749	431	0.000236687
TRBV7-6	TRBJ2-3	1255	0.000810207	2510	0.00131615	686	0.00049864	660	0.000332858	982	0.000716824	1612	0.000891465	459	0.000278815	754	0.000497536	685	0.000409843	211	0.000117397	1018	0.000578504	956	0.000565358	780	0.000557632	1170	0.000602004	426	0.000228108	1404	0.000572807	477	0.000326401	912	0.000497455	658	0.0004885	613	0.000336633
TRBV7-6	TRBJ2-4	78	5.03555e-05	96	5.03389e-05	1	7.26881e-07	65	3.27814e-05	9	6.56967e-06	335	0.000185261	150	9.11159e-05	5	3.29931e-06	107	6.40192e-05	2	1.11277e-06	33	1.87531e-05	53	3.13431e-05	15	1.07237e-05	122	6.27731e-05	1	5.35464e-07	54	2.20311e-05	1	6.84278e-07	9	4.90909e-06	7	5.19681e-06	7	3.8441e-06
TRBV7-6	TRBJ2-5	1907	0.00123113	867	0.000454623	488	0.000354718	514	0.000259226	2622	0.00191397	1079	0.000596707	378	0.000229612	811	0.000535149	476	0.000284796	201	0.000111834	1561	0.000887077	1204	0.00071202	289	0.00020661	1654	0.000851038	600	0.000321278	1752	0.000714785	622	0.000425621	747	0.000407455	299	0.000221978	10133	0.00556461
TRBV7-6	TRBJ2-6	211	0.000136218	116	6.08262e-05	97	7.05075e-05	349	0.000176011	934	0.000681786	131	7.24454e-05	248	0.000150645	264	0.000174204	284	0.00016992	381	0.000211983	167	9.49019e-05	88	5.20413e-05	87	6.21975e-05	331	0.000170311	170	9.10289e-05	389	0.000158705	103	7.04807e-05	174	9.49091e-05	0	0	63	3.45969e-05
TRBV7-6	TRBJ2-7	3016	0.00194708	1045	0.00054796	702	0.00051027	1321	0.00066622	1535	0.00112049	1277	0.000706204	1262	0.000766588	1434	0.000946243	1554	0.000929775	1894	0.00105379	986	0.000560319	1325	0.000783577	1243	0.000888637	3081	0.00158528	1979	0.00105968	4461	0.00182001	1109	0.000758864	1911	0.00104236	1560	0.00115815	682	0.000374525
TRBV7-7	TRBJ1-1	27	1.74307e-05	91	4.77171e-05	0	0	25	1.26082e-05	0	0	30	1.65905e-05	0	0	72	4.75101e-05	0	0	1	5.56386e-07	10	5.68275e-06	49	2.89776e-05	0	0	0	0	50	2.67732e-05	93	3.79424e-05	0	0	0	0	61	4.52865e-05	0	0
TRBV7-7	TRBJ1-2	0	0	0	0	0	0	0	0	0	0	0	0	88	5.34547e-05	0	0	0	0	0	0	23	1.30703e-05	0	0	0	0	0	0	0	0	42	1.71353e-05	0	0	0	0	0	0	0	0
TRBV7-7	TRBJ1-3	0	0	0	0	1	7.26881e-07	0	0	0	0	0	0	0	0	19	1.25374e-05	0	0	0	0	18	1.02289e-05	0	0	0	0	0	0	0	0	27	1.10155e-05	10	6.84278e-06	11	6e-06	0	0	3	1.64747e-06
TRBV7-7	TRBJ1-4	21	1.35572e-05	55	2.884e-05	18	1.30839e-05	0	0	0	0	0	0	0	0	0	0	41	2.45307e-05	0	0	0	0	0	0	0	0	0	0	0	0	0	0	0	0	9	4.90909e-06	45	3.3408e-05	0	0
TRBV7-7	TRBJ1-5	40	2.58233e-05	1	5.24364e-07	24	1.74451e-05	0	0	0	0	0	0	2	1.21488e-06	1	6.59863e-07	0	0	0	0	0	0	37	2.1881e-05	0	0	0	0	0	0	2	8.15965e-07	13	8.89562e-06	0	0	27	2.00448e-05	25	1.37289e-05
TRBV7-7	TRBJ1-6	0	0	0	0	0	0	6	3.02598e-06	0	0	0	0	2	1.21488e-06	0	0	0	0	0	0	0	0	13	7.68792e-06	0	0	0	0	0	0	0	0	0	0	0	0	0	0	0	0
TRBV7-7	TRBJ2-1	252	0.000162687	161	8.44225e-05	61	4.43397e-05	195	9.83443e-05	47	3.43083e-05	108	5.9726e-05	319	0.000193773	122	8.05032e-05	210	0.000125645	99	5.50822e-05	153	8.6946e-05	51	3.01603e-05	23	1.6443e-05	314	0.000161564	134	7.17522e-05	284	0.000115867	96	6.56907e-05	100	5.45455e-05	71	5.27105e-05	348	0.000191107
TRBV7-7	TRBJ2-2	88	5.68113e-05	136	7.13134e-05	0	0	67	3.37901e-05	259	0.000189061	53	2.931e-05	153	9.29382e-05	136	8.97413e-05	23	1.37611e-05	0	0	40	2.2731e-05	67	3.96224e-05	13	9.29387e-06	264	0.000135837	0	0	360	0.000146874	56	3.83196e-05	42	2.29091e-05	101	7.49825e-05	62	3.40478e-05
TRBV7-7	TRBJ2-3	70	4.51908e-05	113	5.92531e-05	22	1.59914e-05	16	8.06928e-06	0	0	34	1.88026e-05	83	5.04175e-05	68	4.48707e-05	124	7.41905e-05	137	7.62249e-05	16	9.0924e-06	100	5.91379e-05	28	2.00176e-05	138	7.10056e-05	0	0	125	5.09978e-05	61	4.1741e-05	21	1.14545e-05	0	0	13	7.13904e-06
TRBV7-7	TRBJ2-4	2	1.29117e-06	0	0	0	0	0	0	0	0	23	1.27194e-05	0	0	0	0	0	0	0	0	0	0	0	0	0	0	0	0	0	0	0	0	0	0	26	1.41818e-05	0	0	0	0
TRBV7-7	TRBJ2-5	53	3.42159e-05	159	8.33738e-05	68	4.94279e-05	112	5.6485e-05	48	3.50383e-05	49	2.70979e-05	99	6.01365e-05	261	0.000172224	12	7.17973e-06	0	0	79	4.48937e-05	161	9.5212e-05	40	2.85965e-05	261	0.000134293	34	1.82058e-05	242	9.87317e-05	117	8.00605e-05	257	0.000140182	63	4.67713e-05	21	1.15323e-05
TRBV7-7	TRBJ2-6	0	0	0	0	0	0	0	0	0	0	0	0	0	0	52	3.43129e-05	0	0	0	0	0	0	0	0	12	8.57896e-06	0	0	2	1.07093e-06	66	2.69268e-05	1	6.84278e-07	0	0	0	0	0	0
TRBV7-7	TRBJ2-7	187	0.000120724	173	9.07149e-05	21	1.52645e-05	26	1.31126e-05	0	0	16	8.84829e-06	163	9.90126e-05	1	6.59863e-07	15	8.97466e-06	58	3.22704e-05	70	3.97792e-05	42	2.48379e-05	34	2.43071e-05	100	5.14534e-05	195	0.000104415	164	6.69091e-05	104	7.11649e-05	27	1.47273e-05	1	7.42401e-07	34	1.86713e-05
TRBV7-8	TRBJ1-1	14593	0.009421	15851	0.00831169	14195	0.0103181	15695	0.00791546	15438	0.0112692	19029	0.0105234	11334	0.00688472	17300	0.0114156	16475	0.00985717	25648	0.0142702	18139	0.0103079	33423	0.0197656	16383	0.0117124	19959	0.0102696	29597	0.0158481	26377	0.0107614	18508	0.0126646	24274	0.0132404	21859	0.0162281	23505	0.0129079
TRBV7-8	TRBJ1-2	13093	0.00845262	10925	0.00572867	12160	0.00883887	11575	0.00583762	8669	0.00632806	14998	0.00829417	9409	0.0057154	9358	0.00617499	12886	0.00770983	14438	0.0080331	43535	0.0247398	24689	0.0146005	9844	0.00703761	13690	0.00704396	21901	0.0117272	22742	0.00927834	12005	0.00821476	12580	0.00686182	10503	0.00779744	32780	0.0180014
TRBV7-8	TRBJ1-3	4562	0.00294515	4331	0.00227102	1433	0.00104162	3948	0.00199109	762	0.000556232	1480	0.000818467	1866	0.00113348	2210	0.0014583	1644	0.000983622	3824	0.00212762	4414	0.00250837	6520	0.00385579	2151	0.00153778	3265	0.00167995	1482	0.000793558	6379	0.00260252	3347	0.00229028	3359	0.00183218	1451	0.00107722	2838	0.00155851
TRBV7-8	TRBJ1-4	8154	0.00526409	5035	0.00264017	3129	0.00227441	4869	0.00245558	4046	0.00295343	6111	0.00337949	6629	0.00402672	2143	0.00141409	33586	0.0200949	3522	0.00195959	7240	0.00411431	7537	0.00445722	2118	0.00151419	6008	0.00309132	7554	0.0040449	9853	0.00401985	2252	0.00154099	3326	0.00181418	12329	0.00915306	4374	0.00240201
TRBV7-8	TRBJ1-5	8402	0.00542419	27807	0.014581	13888	0.0100949	6976	0.00351821	1006	0.000734344	13259	0.00733247	9740	0.00591646	3864	0.00254971	7801	0.00466742	5257	0.00292492	11173	0.00634933	11473	0.00678489	6603	0.00472057	8426	0.00433546	11352	0.00607859	14261	0.00581824	12275	0.00839951	7721	0.00421146	7525	0.00558657	8110	0.00445367
TRBV7-8	TRBJ1-6	2849	0.00183927	6291	0.00329877	6130	0.00445578	4524	0.00228159	4457	0.00325345	10058	0.00556226	5092	0.00309308	7470	0.00492917	5734	0.00343071	8887	0.0049446	5178	0.00294253	7690	0.0045477	3995	0.00285608	5198	0.00267455	96132	0.0514752	11063	0.00451351	3816	0.00261121	2940	0.00160364	1409	0.00104604	5096	0.00279851
TRBV7-8	TRBJ2-1	50881	0.0328479	66697	0.0349735	24461	0.0177802	22231	0.0112118	17457	0.012743	39787	0.0220029	29391	0.0178532	56736	0.037438	26883	0.0160844	30407	0.016918	28747	0.0163362	31446	0.0185965	27535	0.0196851	60705	0.0312348	52488	0.0281054	58263	0.0237703	37026	0.0253361	43718	0.0238462	13879	0.0103038	29019	0.015936
TRBV7-8	TRBJ2-2	11388	0.0073519	18648	0.00977833	11474	0.00834023	13374	0.00674491	8728	0.00637112	34241	0.0189359	10911	0.00662777	16974	0.0112005	13090	0.00783188	13016	0.00724192	17951	0.0102011	14667	0.00867375	8641	0.00617757	23284	0.0119804	20299	0.0108694	30186	0.0123154	11996	0.0082086	19078	0.0104062	8934	0.00663261	13489	0.00740758
TRBV7-8	TRBJ2-3	27486	0.0177445	30754	0.0161263	16962	0.0123294	9038	0.00455813	12878	0.00940047	25396	0.0140444	20010	0.0121549	22741	0.0150059	17296	0.0103484	16887	0.00939569	21254	0.0120781	58612	0.0346619	25627	0.0183211	31045	0.0159737	60451	0.0323693	39741	0.0162136	19548	0.0133763	25659	0.0139958	10901	0.00809291	12414	0.00681724
TRBV7-8	TRBJ2-4	3190	0.00205941	3804	0.00199468	2149	0.00156207	2218	0.0011186	2172	0.00158548	7215	0.00399003	1656	0.00100592	4359	0.00287634	2737	0.00163758	1897	0.00105546	4089	0.00232368	4537	0.00268308	1011	0.000722777	5841	0.00300539	3290	0.00176168	8408	0.00343032	3199	0.00218901	4858	0.00264982	1023	0.000759476	4325	0.00237511
TRBV7-8	TRBJ2-5	14921	0.00963275	14971	0.00785025	20480	0.0148865	9862	0.0049737	8462	0.00617695	16794	0.00928739	20061	0.0121858	16071	0.0106047	36218	0.0216696	9601	0.00534186	14451	0.00821214	23676	0.0140015	10102	0.00722205	32843	0.0168988	21513	0.0115194	31369	0.012798	14136	0.00967296	14607	0.00796746	14971	0.0111145	25673	0.0140985
TRBV7-8	TRBJ2-6	1338	0.00086379	2671	0.00140057	1201	0.000872984	2465	0.00124317	3917	0.00285927	4519	0.00249909	4953	0.00300865	1002	0.000661182	2690	0.00160946	3120	0.00173592	2057	0.00116894	3503	0.0020716	574	0.00041036	3696	0.00190172	2795	0.00149662	5447	0.00222228	4605	0.0031511	3152	0.00171927	2317	0.00172014	4227	0.00232129
TRBV7-8	TRBJ2-7	22778	0.0147051	15831	0.0083012	25172	0.018297	51148	0.0257955	14024	0.010237	42508	0.0235077	32914	0.0199933	33821	0.0223172	27056	0.0161879	21203	0.011797	28044	0.0159367	23678	0.0140027	30009	0.0214538	55505	0.0285592	35314	0.0189094	57489	0.0234545	26612	0.01821	31602	0.0172375	15804	0.0117329	23999	0.0131792
TRBV7-9	IGHJ6	0	0	0	0	0	0	0	0	0	0	0	0	0	0	0	0	0	0	0	0	1	5.68275e-07	0	0	0	0	0	0	0	0	0	0	0	0	0	0	0	0	0	0
TRBV7-9	TRBJ1-1	21537	0.0139039	24057	0.0126146	20222	0.014699	19923	0.0100478	18776	0.0137058	28671	0.0158556	15342	0.00931933	26931	0.0177708	32508	0.0194499	30667	0.0170627	22161	0.0125935	41740	0.0246841	32689	0.0233698	22922	0.0117941	32269	0.0172789	32584	0.0132937	30169	0.020644	40127	0.0218875	32760	0.0243211	41555	0.0228202
TRBV7-9	TRBJ1-2	18128	0.0117031	20216	0.0106005	13911	0.0101116	15241	0.00768649	16065	0.0117269	18023	0.00996705	22203	0.013487	64582	0.0426152	26192	0.0156709	27013	0.0150296	23622	0.0134238	29813	0.0176308	17521	0.012526	24088	0.0123941	25158	0.0134712	26690	0.0108891	14022	0.00959495	28094	0.015324	26594	0.0197434	21570	0.0118453
TRBV7-9	TRBJ1-3	1991	0.00128536	2209	0.00115832	3242	0.00235655	3364	0.00169657	2335	0.00170447	20779	0.0114912	10475	0.00636293	5835	0.0038503	8139	0.00486965	1476	0.000821225	4544	0.00258224	8036	0.00475232	2507	0.00179229	4432	0.00228041	3116	0.00166851	4992	0.00203665	3909	0.00267484	27688	0.0151025	4733	0.00351378	4708	0.00258543
TRBV7-9	TRBJ1-4	5613	0.00362366	8916	0.00467522	4922	0.00357771	5157	0.00260083	7023	0.00512654	6501	0.00359517	5723	0.00347638	5894	0.00388923	8036	0.00480802	6559	0.00364933	6425	0.00365117	9842	0.00582035	5396	0.00385767	9515	0.00489579	19396	0.0103859	10918	0.00445435	5492	0.00375806	21465	0.0117082	5550	0.00412033	6388	0.00350802
TRBV7-9	TRBJ1-5	16360	0.0105617	9758	0.00511674	7319	0.00532004	11253	0.00567522	7614	0.00555794	7374	0.00407796	7708	0.00468214	6708	0.00442636	14284	0.00854627	38952	0.0216723	8680	0.00493263	14435	0.00853655	13971	0.00998805	9168	0.00471724	21766	0.0116549	13171	0.00537354	8881	0.00607707	12846	0.00700691	8128	0.00603424	27443	0.0150705
TRBV7-9	TRBJ1-6	4139	0.00267207	7799	0.00408951	5190	0.00377251	6079	0.00306582	2418	0.00176505	9780	0.00540852	7915	0.00480788	2772	0.00182914	8874	0.00530941	18960	0.0105491	5672	0.00322325	8668	0.00512607	4235	0.00302766	4192	0.00215692	11703	0.00626654	9544	0.00389378	6005	0.00410909	9280	0.00506182	5724	0.0042495	8934	0.00490617
TRBV7-9	TRBJ2-1	43697	0.02821	39294	0.0206043	28859	0.0209771	193414	0.0975445	24612	0.0179659	62374	0.034494	83129	0.0504958	13161	0.00868445	36191	0.0216535	35551	0.0197801	39902	0.0226753	25173	0.0148868	26996	0.0192998	47512	0.0244465	31823	0.0170401	35762	0.0145903	36259	0.0248112	52551	0.0286642	20222	0.0150128	52637	0.028906
TRBV7-9	TRBJ2-2	8149	0.00526086	15979	0.0083788	13302	0.00966897	9965	0.00502565	16506	0.0120488	8474	0.00468628	8042	0.00488503	7980	0.0052657	8409	0.00503119	10602	0.0058988	22952	0.013043	12065	0.00713498	14980	0.0107094	15851	0.00815587	9486	0.00507941	15077	0.00615115	13619	0.00931918	17818	0.00971891	16968	0.0125971	16700	0.00917093
TRBV7-9	TRBJ2-3	15913	0.0102732	26657	0.013978	12300	0.00894064	247086	0.124613	15903	0.0116086	14467	0.00800051	42289	0.025688	20871	0.013772	19578	0.0117137	5667	0.00315304	13643	0.00775297	18932	0.011196	27116	0.0193856	21457	0.0110403	21283	0.0113963	18695	0.00762723	18710	0.0128028	23993	0.0130871	10103	0.00750048	12711	0.00698034
TRBV7-9	TRBJ2-4	5218	0.00336865	2908	0.00152485	2186	0.00158896	1939	0.000977896	4033	0.00294394	2470	0.00136595	903	0.000548518	1138	0.000750924	5544	0.00331703	682	0.000379455	2852	0.00162072	3339	0.00197461	3422	0.00244643	4485	0.00230768	1936	0.00103666	3968	0.00161887	4361	0.00298414	3668	0.00200073	2435	0.00180775	1629	0.000894577
TRBV7-9	TRBJ2-5	14323	0.00924669	36800	0.0192966	19822	0.0144082	17214	0.00868154	40756	0.0297504	16019	0.0088588	11779	0.00715503	16316	0.0107663	14733	0.00881491	9709	0.00540195	13782	0.00783196	18879	0.0111646	15896	0.0113643	26579	0.0136758	28602	0.0153153	20368	0.00830979	18260	0.0124949	27891	0.0152133	8673	0.00643884	18101	0.0099403
TRBV7-9	TRBJ2-6	1896	0.00122403	5189	0.00272092	4049	0.00294314	1766	0.000890647	2977	0.0021731	3031	0.0016762	4868	0.00295701	1905	0.00125704	3480	0.00208212	715	0.000397816	1847	0.0010496	3894	0.00230283	3221	0.00230274	2890	0.001487	3942	0.0021108	4261	0.00173841	3105	0.00212468	4676	0.00255055	1578	0.00117151	3138	0.00172326
TRBV7-9	TRBJ2-7	27461	0.0177284	26463	0.0138762	23324	0.0169538	29884	0.0150714	32885	0.0240049	31639	0.0174969	31917	0.0193876	23941	0.0157978	46303	0.0277036	37786	0.0210236	72174	0.0410147	25024	0.0147987	34659	0.0247782	44581	0.0229384	33505	0.0179407	39102	0.0159529	33091	0.0226434	98490	0.0537218	19761	0.0146706	36524	0.0200574
TRBV9	TRBJ1-1	73	4.71276e-05	237	0.000124274	20	1.45376e-05	131	6.60672e-05	27	1.9709e-05	155	8.57178e-05	186	0.000112984	29	1.9136e-05	293	0.000175305	153	8.5127e-05	268	0.000152298	218	0.000128921	119	8.50747e-05	63	3.24156e-05	120	6.42557e-05	170	6.9357e-05	284	0.000194335	60	3.27273e-05	1194	0.000886427	21	1.15323e-05
TRBV9	TRBJ1-2	78	5.03555e-05	186	9.75316e-05	84	6.1058e-05	54	2.72338e-05	16	1.16794e-05	133	7.35514e-05	65	3.94836e-05	35	2.30952e-05	168	0.000100516	399	0.000221998	319	0.00018128	380	0.000224724	100	7.14913e-05	123	6.32876e-05	113	6.05074e-05	122	4.97739e-05	191	0.000130697	189	0.000103091	94	6.97857e-05	41	2.25154e-05
TRBV9	TRBJ1-3	24	1.5494e-05	18	9.43854e-06	14	1.01763e-05	40	2.01732e-05	27	1.9709e-05	60	3.31811e-05	0	0	31	2.04557e-05	41	2.45307e-05	9	5.00747e-06	49	2.78455e-05	89	5.26327e-05	18	1.28684e-05	52	2.67557e-05	23	1.23157e-05	100	4.07982e-05	49	3.35296e-05	28	1.52727e-05	12	8.90881e-06	25	1.37289e-05
TRBV9	TRBJ1-4	24	1.5494e-05	47	2.46451e-05	4	2.90752e-06	33	1.66429e-05	68	4.96375e-05	26	1.43785e-05	13	7.89671e-06	0	0	37	2.21375e-05	330	0.000183607	360	0.000204579	100	5.91379e-05	17	1.21535e-05	33	1.69796e-05	23	1.23157e-05	113	4.6102e-05	17	1.16327e-05	9	4.90909e-06	36	2.67264e-05	7	3.8441e-06
TRBV9	TRBJ1-5	51	3.29247e-05	197	0.0001033	4	2.90752e-06	19	9.58227e-06	0	0	77	4.25824e-05	32	1.94381e-05	14	9.23808e-06	38	2.27358e-05	12	6.67663e-06	598	0.000339828	98	5.79551e-05	28	2.00176e-05	65	3.34447e-05	74	3.96243e-05	53	2.16231e-05	28	1.91598e-05	1092	0.000595636	56	4.15745e-05	15	8.23736e-06
TRBV9	TRBJ1-6	78	5.03555e-05	14646	0.00767983	45	3.27096e-05	27	1.36169e-05	25	1.82491e-05	97	5.36428e-05	33	2.00455e-05	106	6.99454e-05	37	2.21375e-05	53	2.94884e-05	77	4.37572e-05	98	5.79551e-05	16	1.14386e-05	33	1.69796e-05	24	1.28511e-05	151	6.16053e-05	38	2.60026e-05	21	1.14545e-05	1192	0.000884942	33	1.81222e-05
TRBV9	TRBJ2-1	178	0.000114914	260	0.000136335	77	5.59698e-05	101	5.09373e-05	286	0.00020877	1557	0.000861049	212	0.000128777	76	5.01496e-05	350	0.000209409	158	8.7909e-05	303	0.000172187	211	0.000124781	84	6.00527e-05	355	0.000182659	333	0.00017831	363	0.000148098	165	0.000112906	144	7.85455e-05	448	0.000332596	84	4.61292e-05
TRBV9	TRBJ2-2	183	0.000118142	179	9.38611e-05	71	5.16086e-05	55	2.77381e-05	70	5.10975e-05	144	7.96346e-05	31	1.88306e-05	52	3.43129e-05	1079	0.000645577	149	8.29015e-05	195	0.000110814	94	5.55896e-05	73	5.21887e-05	155	7.97527e-05	174	9.31707e-05	238	9.70998e-05	404	0.000276448	60	3.27273e-05	61	4.52865e-05	66	3.62444e-05
TRBV9	TRBJ2-3	54	3.48615e-05	120	6.29236e-05	1110	0.000806838	49	2.47122e-05	11	8.0296e-06	253	0.000139914	261	0.000158542	45	2.96938e-05	85	5.08564e-05	143	7.95632e-05	208	0.000118201	165	9.75775e-05	92	6.5772e-05	114	5.86568e-05	195	0.000104415	322	0.00013137	102	6.97964e-05	83	4.52727e-05	91	6.75585e-05	74	4.06376e-05
TRBV9	TRBJ2-4	22	1.42028e-05	5	2.62182e-06	10	7.26881e-06	9	4.53897e-06	5	3.64982e-06	21	1.16134e-05	80	4.85951e-05	0	0	21	1.25645e-05	0	0	44	2.50041e-05	66	3.9031e-05	25	1.78728e-05	7	3.60173e-06	17	9.10289e-06	78	3.18226e-05	32	2.18969e-05	3	1.63636e-06	0	0	0	0
TRBV9	TRBJ2-5	194	0.000125243	115	6.03018e-05	37	2.68946e-05	47	2.37035e-05	0	0	105	5.80669e-05	33	2.00455e-05	45	2.96938e-05	59	3.53003e-05	57	3.1714e-05	89	5.05765e-05	154	9.10723e-05	28	2.00176e-05	86	4.42499e-05	61	3.26633e-05	199	8.11885e-05	109	7.45863e-05	188	0.000102545	29	2.15296e-05	21	1.15323e-05
TRBV9	TRBJ2-6	8	5.16467e-06	11	5.768e-06	8	5.81505e-06	20	1.00866e-05	38	2.77386e-05	50	2.76509e-05	10	6.07439e-06	0	0	28	1.67527e-05	28	1.55788e-05	12	6.8193e-06	22	1.30103e-05	18	1.28684e-05	142	7.30638e-05	14	7.4965e-06	55	2.2439e-05	46	3.14768e-05	8	4.36364e-06	12	8.90881e-06	17	9.33567e-06
TRBV9	TRBJ2-7	124	8.00523e-05	124	6.50211e-05	56	4.07053e-05	104	5.24503e-05	17	1.24094e-05	179	9.89902e-05	141	8.56489e-05	104	6.86257e-05	108	6.46175e-05	136	7.56685e-05	253	0.000143774	673	0.000397998	91	6.50571e-05	237	0.000121944	572	0.000306285	336	0.000137082	173	0.00011838	82	4.47273e-05	89	6.60737e-05	108	5.9309e-05
	1		10		12		13		2		1548987	567	1907074	599	1375741	569	1982829	603	1369931	489	1808259	601	1646255	535	1515467	535	1671373	581	1797314	539	1759712	602	1690964	618	1398771	538	1943508	592	1867539	592	2451086	617	1461394	583	1833333	590	1346981	547	1820972
[truncated: 1 more columns]

## Sheet: VDJ
			1		10		12		13		2		25		27		3		31		32		34		39		4		41		43		45		49		5		51		7
TRBV10-1	.	TRBJ1-1	0	0	0	0	5	3.63441e-06	43	2.16862e-05	3	2.18989e-06	0	0	0	0	234	0.000154408	0	0	0	0	89	5.05765e-05	13	7.68792e-06	4	2.85965e-06	0	0	111	5.94365e-05	112	4.5694e-05	0	0	4	2.18182e-06	5	3.712e-06	0	0
TRBV10-1	.	TRBJ1-2	0	0	0	0	3	2.18064e-06	0	0	0	0	0	0	0	0	0	0	0	0	7	3.8947e-06	0	0	12	7.09654e-06	0	0	0	0	0	0	28	1.14235e-05	0	0	0	0	0	0	0	0
TRBV10-1	.	TRBJ1-3	0	0	0	0	0	0	0	0	0	0	0	0	0	0	0	0	0	0	0	0	0	0	0	0	0	0	0	0	0	0	0	0	0	0	25	1.36364e-05	3	2.2272e-06	0	0
TRBV10-1	.	TRBJ1-4	0	0	0	0	0	0	0	0	0	0	1	5.53018e-07	9	5.46695e-06	0	0	0	0	0	0	0	0	0	0	0	0	0	0	0	0	27	1.10155e-05	0	0	0	0	0	0	0	0
TRBV10-1	.	TRBJ1-5	0	0	0	0	0	0	0	0	0	0	6	3.31811e-06	14	8.50415e-06	0	0	0	0	0	0	4	2.2731e-06	9	5.32241e-06	0	0	0	0	0	0	75	3.05987e-05	0	0	5	2.72727e-06	0	0	0	0
TRBV10-1	.	TRBJ1-6	3	1.93675e-06	0	0	0	0	0	0	0	0	0	0	198	0.000120273	0	0	0	0	0	0	0	0	0	0	0	0	0	0	0	0	21	8.56763e-06	0	0	0	0	0	0	0	0
TRBV10-1	.	TRBJ2-1	130	8.39258e-05	0	0	0	0	5	2.52165e-06	0	0	5	2.76509e-06	0	0	104	6.86257e-05	54	3.23088e-05	184	0.000102375	16	9.0924e-06	2	1.18276e-06	0	0	14	7.20347e-06	10	5.35464e-06	46	1.87672e-05	2	1.36856e-06	71	3.87273e-05	0	0	16	8.78652e-06
TRBV10-1	.	TRBJ2-2	0	0	0	0	0	0	0	0	0	0	21	1.16134e-05	12	7.28927e-06	0	0	0	0	2	1.11277e-06	8	4.5462e-06	24	1.41931e-05	55	3.93202e-05	0	0	0	0	189	7.71087e-05	0	0	6	3.27273e-06	21	1.55904e-05	5	2.74579e-06
TRBV10-1	.	TRBJ2-3	1	6.45583e-07	0	0	0	0	0	0	0	0	264	0.000145997	0	0	93	6.13672e-05	6	3.58986e-06	159	8.84653e-05	0	0	0	0	0	0	59	3.03575e-05	0	0	33	1.34634e-05	0	0	35	1.90909e-05	0	0	8	4.39326e-06
TRBV10-1	.	TRBJ2-4	0	0	0	0	4	2.90752e-06	0	0	0	0	4	2.21207e-06	13	7.89671e-06	0	0	0	0	0	0	3	1.70482e-06	0	0	0	0	0	0	0	0	17	6.9357e-06	0	0	0	0	0	0	0	0
TRBV10-1	.	TRBJ2-5	8	5.16467e-06	0	0	0	0	0	0	0	0	143	7.90816e-05	0	0	0	0	3	1.79493e-06	0	0	2	1.13655e-06	13	7.68792e-06	6	4.28948e-06	0	0	6	3.21278e-06	13	5.30377e-06	31	2.12126e-05	13	7.09091e-06	0	0	16	8.78652e-06
TRBV10-1	.	TRBJ2-6	0	0	1	5.24364e-07	0	0	0	0	1	7.29964e-07	0	0	0	0	0	0	11	6.58142e-06	0	0	3	1.70482e-06	0	0	0	0	0	0	19	1.01738e-05	0	0	0	0	0	0	0	0	0	0
TRBV10-1	.	TRBJ2-7	3	1.93675e-06	0	0	6	4.36129e-06	1	5.0433e-07	0	0	2	1.10604e-06	21	1.27562e-05	85	5.60883e-05	52	3.11121e-05	2	1.11277e-06	16	9.0924e-06	54	3.19344e-05	0	0	0	0	38	2.03476e-05	20	8.15965e-06	36	2.4634e-05	15	8.18182e-06	0	0	3	1.64747e-06
TRBV10-1	TRBD1	TRBJ1-1	73	4.71276e-05	30	1.57309e-05	0	0	54	2.72338e-05	0	0	45	2.48858e-05	0	0	280	0.000184762	1	5.9831e-07	0	0	15	8.52412e-06	64	3.78482e-05	3	2.14474e-06	24	1.23488e-05	0	0	296	0.000120763	0	0	80	4.36364e-05	0	0	0	0
TRBV10-1	TRBD1	TRBJ1-2	2	1.29117e-06	0	0	0	0	0	0	0	0	0	0	0	0	0	0	105	6.28226e-05	0	0	37	2.10262e-05	28	1.65586e-05	0	0	0	0	0	0	0	0	0	0	10	5.45455e-06	52	3.86049e-05	0	0
TRBV10-1	TRBD1	TRBJ1-3	1	6.45583e-07	6	3.14618e-06	0	0	3	1.51299e-06	0	0	0	0	0	0	0	0	0	0	0	0	0	0	0	0	0	0	0	0	9	4.81918e-06	0	0	0	0	0	0	0	0	0	0
TRBV10-1	TRBD1	TRBJ1-4	22	1.42028e-05	0	0	0	0	58	2.92511e-05	0	0	0	0	0	0	0	0	0	0	0	0	0	0	35	2.06983e-05	3	2.14474e-06	0	0	0	0	54	2.20311e-05	0	0	0	0	0	0	0	0
TRBV10-1	TRBD1	TRBJ1-5	0	0	0	0	1	7.26881e-07	0	0	0	0	86	4.75596e-05	28	1.70083e-05	0	0	0	0	0	0	0	0	87	5.14499e-05	0	0	0	0	0	0	92	3.75344e-05	0	0	0	0	23	1.70752e-05	1	5.49157e-07
TRBV10-1	TRBD1	TRBJ1-6	0	0	0	0	0	0	0	0	0	0	0	0	0	0	5	3.29931e-06	0	0	0	0	17	9.66067e-06	0	0	0	0	0	0	0	0	141	5.75255e-05	0	0	0	0	0	0	0	0
TRBV10-1	TRBD1	TRBJ2-1	32	2.06587e-05	0	0	8	5.81505e-06	9	4.53897e-06	61	4.45278e-05	253	0.000139914	131	7.95745e-05	3	1.97959e-06	7	4.18817e-06	376	0.000209201	62	3.5233e-05	11	6.50517e-06	60	4.28948e-05	18	9.2616e-06	115	6.15784e-05	85	3.46785e-05	0	0	7	3.81818e-06	92	6.83009e-05	63	3.45969e-05
TRBV10-1	TRBD1	TRBJ2-2	22	1.42028e-05	0	0	25	1.8172e-05	5	2.52165e-06	1	7.29964e-07	18	9.95433e-06	0	0	25	1.64966e-05	1	5.9831e-07	64	3.56087e-05	80	4.5462e-05	118	6.97827e-05	106	7.57808e-05	2	1.02907e-06	10	5.35464e-06	97	3.95743e-05	0	0	31	1.69091e-05	0	0	0	0
TRBV10-1	TRBD1	TRBJ2-3	14	9.03816e-06	30	1.57309e-05	5	3.63441e-06	5	2.52165e-06	0	0	11	6.0832e-06	27	1.64009e-05	175	0.000115476	10	5.9831e-06	51	2.83757e-05	88	5.00082e-05	6	3.54827e-06	3	2.14474e-06	1	5.14534e-07	228	0.000122086	83	3.38625e-05	55	3.76353e-05	6	3.27273e-06	7	5.19681e-06	15	8.23736e-06
TRBV10-1	TRBD1	TRBJ2-4	0	0	0	0	0	0	0	0	0	0	0	0	27	1.64009e-05	8	5.2789e-06	0	0	0	0	0	0	0	0	0	0	0	0	0	0	47	1.91752e-05	0	0	0	0	0	0	0	0
TRBV10-1	TRBD1	TRBJ2-5	8	5.16467e-06	81	4.24734e-05	6	4.36129e-06	53	2.67295e-05	5	3.64982e-06	0	0	163	9.90126e-05	76	5.01496e-05	0	0	129	7.17738e-05	6	3.40965e-06	152	8.98896e-05	0	0	108	5.55696e-05	26	1.39221e-05	59	2.4071e-05	37	2.53183e-05	5	2.72727e-06	0	0	41	2.25154e-05
TRBV10-1	TRBD1	TRBJ2-6	0	0	0	0	0	0	0	0	0	0	0	0	0	0	0	0	1	5.9831e-07	0	0	12	6.8193e-06	1	5.91379e-07	0	0	0	0	2	1.07093e-06	0	0	0	0	0	0	0	0	0	0
TRBV10-1	TRBD1	TRBJ2-7	2	1.29117e-06	6	3.14618e-06	65	4.72473e-05	0	0	0	0	94	5.19837e-05	13	7.89671e-06	61	4.02516e-05	131	7.83787e-05	3	1.66916e-06	243	0.000138091	99	5.85465e-05	0	0	107	5.50551e-05	262	0.000140292	192	7.83326e-05	46	3.14768e-05	19	1.03636e-05	1	7.42401e-07	1	5.49157e-07
TRBV10-1	TRBD2	TRBJ1-1	0	0	0	0	0	0	0	0	0	0	0	0	0	0	0	0	0	0	0	0	0	0	92	5.44068e-05	0	0	0	0	0	0	0	0	0	0	7	3.81818e-06	0	0	0	0
TRBV10-1	TRBD2	TRBJ1-3	2	1.29117e-06	0	0	0	0	0	0	0	0	0	0	0	0	0	0	0	0	0	0	0	0	0	0	0	0	0	0	27	1.44575e-05	0	0	0	0	0	0	0	0	0	0
TRBV10-1	TRBD2	TRBJ1-4	0	0	0	0	1	7.26881e-07	0	0	0	0	0	0	0	0	0	0	0	0	0	0	0	0	0	0	0	0	0	0	0	0	30	1.22395e-05	0	0	0	0	0	0	0	0
TRBV10-1	TRBD2	TRBJ1-5	0	0	0	0	0	0	2	1.00866e-06	0	0	0	0	0	0	0	0	0	0	0	0	1	5.68275e-07	0	0	0	0	0	0	87	4.65854e-05	0	0	0	0	0	0	0	0	0	0
TRBV10-1	TRBD2	TRBJ1-6	0	0	0	0	0	0	0	0	0	0	0	0	0	0	0	0	144	8.61567e-05	0	0	0	0	0	0	0	0	0	0	0	0	0	0	0	0	0	0	0	0	0	0
TRBV10-1	TRBD2	TRBJ2-1	10	6.45583e-06	87	4.56196e-05	88	6.39655e-05	11	5.54763e-06	28	2.0439e-05	9	4.97716e-06	0	0	48	3.16734e-05	0	0	24	1.33533e-05	93	5.28496e-05	67	3.96224e-05	8	5.71931e-06	27	1.38924e-05	71	3.80179e-05	226	9.2204e-05	11	7.52706e-06	138	7.52727e-05	17	1.26208e-05	3	1.64747e-06
TRBV10-1	TRBD2	TRBJ2-2	0	0	71	3.72298e-05	0	0	2	1.00866e-06	2	1.45993e-06	0	0	10	6.07439e-06	0	0	19	1.13679e-05	0	0	2	1.13655e-06	0	0	0	0	15	7.718e-06	11	5.8901e-06	121	4.93659e-05	13	8.89562e-06	7	3.81818e-06	0	0	96	5.27191e-05
TRBV10-1	TRBD2	TRBJ2-3	21	1.35572e-05	39	2.04502e-05	90	6.54193e-05	15	7.56495e-06	3	2.18989e-06	31	1.71436e-05	0	0	0	0	23	1.37611e-05	0	0	20	1.13655e-05	25	1.47845e-05	19	1.35834e-05	37	1.90377e-05	16	8.56742e-06	26	1.06075e-05	19	1.30013e-05	34	1.85455e-05	13	9.65121e-06	11	6.04073e-06
TRBV10-1	TRBD2	TRBJ2-4	0	0	108	5.66313e-05	18	1.30839e-05	0	0	0	0	0	0	0	0	0	0	0	0	0	0	0	0	0	0	0	0	0	0	0	0	67	2.73348e-05	0	0	5	2.72727e-06	0	0	0	0
TRBV10-1	TRBD2	TRBJ2-5	0	0	11	5.768e-06	15	1.09032e-05	6	3.02598e-06	0	0	0	0	0	0	0	0	0	0	0	0	87	4.94399e-05	0	0	1	7.14913e-07	61	3.13865e-05	106	5.67592e-05	12	4.89579e-06	0	0	31	1.69091e-05	1	7.42401e-07	0	0
TRBV10-1	TRBD2	TRBJ2-6	0	0	0	0	0	0	0	0	0	0	0	0	0	0	61	4.02516e-05	0	0	0	0	0	0	0	0	0	0	0	0	0	0	4	1.63193e-06	0	0	0	0	0	0	0	0
TRBV10-1	TRBD2	TRBJ2-7	1	6.45583e-07	0	0	28	2.03527e-05	14	7.06062e-06	0	0	119	6.58092e-05	0	0	0	0	11	6.58142e-06	0	0	72	4.09158e-05	17	1.00534e-05	1	7.14913e-07	44	2.26395e-05	60	3.21278e-05	161	6.56852e-05	13	8.89562e-06	13	7.09091e-06	0	0	0	0
TRBV10-2	.	TRBJ1-1	561	0.000362172	143	7.4984e-05	8	5.81505e-06	60	3.02598e-05	0	0	1	5.53018e-07	10	6.07439e-06	3	1.97959e-06	0	0	25	1.39096e-05	1	5.68275e-07	110	6.50517e-05	1	7.14913e-07	10	5.14534e-06	0	0	348	0.000141978	2	1.36856e-06	108	5.89091e-05	23	1.70752e-05	174	9.55534e-05
TRBV10-2	.	TRBJ1-2	143	9.23184e-05	156	8.18007e-05	3	2.18064e-06	20	1.00866e-05	2	1.45993e-06	1	5.53018e-07	0	0	19795	0.013062	1	5.9831e-07	1	5.56386e-07	0	0	96	5.67723e-05	35	2.5022e-05	0	0	0	0	10	4.07982e-06	0	0	90	4.90909e-05	0	0	216	0.000118618
TRBV10-2	.	TRBJ1-3	0	0	0	0	0	0	62	3.12685e-05	0	0	4	2.21207e-06	0	0	0	0	0	0	0	0	1	5.68275e-07	2	1.18276e-06	0	0	0	0	0	0	11	4.48781e-06	1	6.84278e-07	57	3.10909e-05	47	3.48928e-05	0	0
TRBV10-2	.	TRBJ1-4	0	0	0	0	2	1.45376e-06	55	2.77381e-05	0	0	0	0	0	0	0	0	0	0	0	0	2	1.13655e-06	0	0	0	0	0	0	161	8.62097e-05	6	2.44789e-06	0	0	23	1.25455e-05	0	0	0	0
TRBV10-2	.	TRBJ1-5	129	8.32802e-05	3	1.57309e-06	8	5.81505e-06	14	7.06062e-06	1	7.29964e-07	1	5.53018e-07	0	0	0	0	49	2.93172e-05	250	0.000139096	92	5.22813e-05	11	6.50517e-06	0	0	2	1.02907e-06	363	0.000194373	655	0.000267228	54	3.6951e-05	22	1.2e-05	222	0.000164813	509	0.000279521
TRBV10-2	.	TRBJ1-6	0	0	1	5.24364e-07	12	8.72257e-06	0	0	0	0	2	1.10604e-06	0	0	0	0	2	1.19662e-06	0	0	55	3.12551e-05	58	3.43e-05	0	0	9	4.6308e-06	0	0	0	0	0	0	0	0	0	0	0	0
TRBV10-2	.	TRBJ2-1	0	0	13	6.81673e-06	2	1.45376e-06	7	3.53031e-06	0	0	7	3.87113e-06	0	0	9	5.93876e-06	11	6.58142e-06	18	1.00149e-05	25	1.42069e-05	13	7.68792e-06	2	1.42983e-06	245	0.000126061	11	5.8901e-06	315	0.000128514	0	0	37	2.01818e-05	0	0	0	0
TRBV10-2	.	TRBJ2-2	3	1.93675e-06	40	2.09745e-05	100	7.26881e-05	88	4.4381e-05	0	0	53	2.931e-05	0	0	0	0	0	0	0	0	3	1.70482e-06	0	0	2	1.42983e-06	202	0.000103936	25	1.33866e-05	28	1.14235e-05	14	9.57989e-06	0	0	0	0	5	2.74579e-06
TRBV10-2	.	TRBJ2-3	2	1.29117e-06	0	0	0	0	0	0	0	0	6	3.31811e-06	15	9.11159e-06	71	4.68502e-05	0	0	28	1.55788e-05	25	1.42069e-05	130	7.68792e-05	7	5.00439e-06	275	0.000141497	10	5.35464e-06	6	2.44789e-06	8	5.47423e-06	0	0	0	0	0	0
TRBV10-2	.	TRBJ2-4	0	0	0	0	0	0	3	1.51299e-06	0	0	2	1.10604e-06	0	0	0	0	0	0	0	0	3	1.70482e-06	0	0	78	5.57632e-05	0	0	0	0	0	0	0	0	2	1.09091e-06	0	0	0	0
TRBV10-2	.	TRBJ2-5	4	2.58233e-06	3	1.57309e-06	52	3.77978e-05	0	0	1	7.29964e-07	10	5.53018e-06	0	0	0	0	0	0	0	0	17	9.66067e-06	54	3.19344e-05	0	0	172	8.84998e-05	84	4.4979e-05	16	6.52772e-06	0	0	24	1.30909e-05	10	7.42401e-06	160	8.78652e-05
TRBV10-2	.	TRBJ2-6	2	1.29117e-06	11	5.768e-06	14	1.01763e-05	0	0	0	0	0	0	1	6.07439e-07	0	0	0	0	0	0	14	7.95585e-06	0	0	20	1.42983e-05	0	0	2	1.07093e-06	56	2.2847e-05	0	0	1	5.45455e-07	0	0	3	1.64747e-06
TRBV10-2	.	TRBJ2-7	59	3.80894e-05	28	1.46822e-05	430	0.000312559	80	4.03464e-05	1	7.29964e-07	71	3.92643e-05	8	4.85951e-06	120	7.91835e-05	28	1.67527e-05	57	3.1714e-05	7	3.97792e-06	56	3.31172e-05	171	0.00012225	22	1.13197e-05	52	2.78441e-05	286	0.000116683	5	3.42139e-06	18	9.81818e-06	0	0	3	1.64747e-06
TRBV10-2	TRBD1	TRBJ1-1	530	0.000342159	2	1.04873e-06	154	0.00011194	244	0.000123057	405	0.000295635	100	5.53018e-05	0	0	45	2.96938e-05	0	0	40	2.22554e-05	96	5.45544e-05	183	0.000108222	7	5.00439e-06	6	3.0872e-06	33	1.76703e-05	534	0.000217863	0	0	232	0.000126545	30	2.2272e-05	183	0.000100496
TRBV10-2	TRBD1	TRBJ1-2	48	3.0988e-05	1773	0.000929696	109	7.923e-05	332	0.000167438	2	1.45993e-06	90	4.97716e-05	17	1.03265e-05	53	3.49727e-05	0	0	260	0.00014466	22	1.2502e-05	283	0.00016736	48	3.43158e-05	116	5.96859e-05	0	0	83	3.38625e-05	21	1.43698e-05	17	9.27273e-06	17	1.26208e-05	123	6.75463e-05
TRBV10-2	TRBD1	TRBJ1-3	0	0	0	0	0	0	0	0	0	0	15	8.29527e-06	0	0	52	3.43129e-05	0	0	0	0	11	6.25102e-06	20	1.18276e-05	0	0	0	0	0	0	21	8.56763e-06	97	6.6375e-05	0	0	0	0	0	0
TRBV10-2	TRBD1	TRBJ1-4	0	0	0	0	2	1.45376e-06	9	4.53897e-06	0	0	3	1.65905e-06	10	6.07439e-06	14	9.23808e-06	20	1.19662e-05	303	0.000168585	40	2.2731e-05	11	6.50517e-06	34	2.43071e-05	0	0	12	6.42557e-06	21	8.56763e-06	1	6.84278e-07	0	0	0	0	0	0
TRBV10-2	TRBD1	TRBJ1-5	10	6.45583e-06	128	6.71185e-05	43	3.12559e-05	144	7.26235e-05	0	0	240	0.000132724	0	0	0	0	185	0.000110687	0	0	11	6.25102e-06	161	9.5212e-05	3	2.14474e-06	6	3.0872e-06	3	1.60639e-06	183	7.46608e-05	15	1.02642e-05	51	2.78182e-05	29	2.15296e-05	3	1.64747e-06
TRBV10-2	TRBD1	TRBJ1-6	0	0	137	7.18378e-05	3	2.18064e-06	211	0.000106414	0	0	159	8.79299e-05	0	0	285	0.000188061	73	4.36767e-05	0	0	0	0	132	7.8062e-05	98	7.00615e-05	65	3.34447e-05	247	0.00013226	59	2.4071e-05	0	0	0	0	2	1.4848e-06	0	0
TRBV10-2	TRBD1	TRBJ2-1	28	1.80763e-05	35	1.83527e-05	32	2.32602e-05	294	0.000148273	0	0	70	3.87113e-05	84	5.10249e-05	173	0.000114156	33	1.97442e-05	38	2.11427e-05	10	5.68275e-06	62	3.66655e-05	5	3.57457e-06	6	3.0872e-06	18	9.63835e-06	288	0.000117499	13	8.89562e-06	3	1.63636e-06	54	4.00897e-05	0	0
TRBV10-2	TRBD1	TRBJ2-2	3	1.93675e-06	7	3.67054e-06	0	0	12	6.05196e-06	0	0	52	2.87569e-05	0	0	126	8.31427e-05	6	3.58986e-06	0	0	46	2.61406e-05	2	1.18276e-06	0	0	17	8.74707e-06	0	0	235	9.58759e-05	100	6.84278e-05	5	2.72727e-06	19	1.41056e-05	13	7.13904e-06
TRBV10-2	TRBD1	TRBJ2-3	260	0.000167852	109	5.71556e-05	61	4.43397e-05	120	6.05196e-05	16	1.16794e-05	114	6.30441e-05	11	6.68183e-06	5	3.29931e-06	0	0	6	3.33831e-06	3	1.70482e-06	106	6.26861e-05	69	4.9329e-05	710	0.000365319	66	3.53406e-05	5	2.03991e-06	7	4.78995e-06	44	2.4e-05	9	6.68161e-06	12	6.58989e-06
TRBV10-2	TRBD1	TRBJ2-4	8	5.16467e-06	0	0	0	0	11	5.54763e-06	0	0	0	0	0	0	198	0.000130653	5	2.99155e-06	5	2.78193e-06	2	1.13655e-06	0	0	0	0	52	2.67557e-05	0	0	3	1.22395e-06	15	1.02642e-05	17	9.27273e-06	0	0	1	5.49157e-07
TRBV10-2	TRBD1	TRBJ2-5	16	1.03293e-05	24	1.25847e-05	3	2.18064e-06	142	7.16148e-05	4	2.91986e-06	12	6.63622e-06	127	7.71448e-05	64	4.22312e-05	0	0	23	1.27969e-05	643	0.000365401	143	8.45671e-05	12	8.57896e-06	191	9.82759e-05	0	0	323	0.000131778	48	3.28454e-05	85	4.63636e-05	4	2.9696e-06	66	3.62444e-05
TRBV10-2	TRBD1	TRBJ2-6	0	0	0	0	0	0	6	3.02598e-06	15	1.09495e-05	0	0	184	0.000111769	0	0	0	0	0	0	8	4.5462e-06	0	0	0	0	163	8.3869e-05	413	0.000221147	6	2.44789e-06	0	0	0	0	14	1.03936e-05	0	0
TRBV10-2	TRBD1	TRBJ2-7	100	6.45583e-05	97	5.08633e-05	124	9.01332e-05	20	1.00866e-05	45	3.28484e-05	9796	0.00541737	244	0.000148215	41	2.70544e-05	97	5.80361e-05	31	1.7248e-05	1836	0.00104335	190	0.000112362	177	0.00012654	232	0.000119372	89	4.76563e-05	169	6.8949e-05	46	3.14768e-05	92	5.01818e-05	19	1.41056e-05	534	0.00029325
TRBV10-2	TRBD2	TRBJ1-1	67	4.32541e-05	0	0	1	7.26881e-07	2	1.00866e-06	499	0.000364252	0	0	11	6.68183e-06	5	3.29931e-06	1	5.9831e-07	0	0	8	4.5462e-06	50	2.95689e-05	1	7.14913e-07	0	0	0	0	6	2.44789e-06	9	6.1585e-06	1	5.45455e-07	0	0	0	0
TRBV10-2	TRBD2	TRBJ1-2	0	0	3	1.57309e-06	0	0	19	9.58227e-06	144	0.000105115	1	5.53018e-07	0	0	4	2.63945e-06	0	0	0	0	2	1.13655e-06	3	1.77414e-06	0	0	0	0	0	0	9	3.67184e-06	2	1.36856e-06	0	0	0	0	0	0
TRBV10-2	TRBD2	TRBJ1-3	0	0	0	0	0	0	4	2.01732e-06	0	0	0	0	0	0	0	0	0	0	0	0	24	1.36386e-05	0	0	0	0	0	0	0	0	20	8.15965e-06	0	0	0	0	0	0	0	0
TRBV10-2	TRBD2	TRBJ1-4	6	3.8735e-06	2	1.04873e-06	40	2.90752e-05	0	0	0	0	0	0	0	0	0	0	0	0	0	0	0	0	0	0	0	0	0	0	0	0	0	0	0	0	60	3.27273e-05	0	0	0	0
TRBV10-2	TRBD2	TRBJ1-5	0	0	0	0	20	1.45376e-05	0	0	0	0	4	2.21207e-06	0	0	1	6.59863e-07	162	9.69263e-05	0	0	39	2.21627e-05	0	0	0	0	281	0.000144584	17	9.10289e-06	1	4.07982e-07	0	0	60	3.27273e-05	1	7.42401e-07	45	2.47121e-05
TRBV10-2	TRBD2	TRBJ1-6	87	5.61657e-05	44	2.3072e-05	4	2.90752e-06	0	0	0	0	7	3.87113e-06	0	0	1	6.59863e-07	0	0	0	0	3	1.70482e-06	0	0	0	0	0	0	0	0	17	6.9357e-06	0	0	1	5.45455e-07	23	1.70752e-05	0	0
TRBV10-2	TRBD2	TRBJ2-1	72	4.6482e-05	523	0.000274242	217	0.000157733	113	5.69893e-05	0	0	66	3.64992e-05	186	0.000112984	102	6.7306e-05	13	7.77804e-06	270	0.000150224	43	2.44358e-05	12	7.09654e-06	84	6.00527e-05	542	0.000278877	2	1.07093e-06	195	7.95566e-05	181	0.000123854	70	3.81818e-05	418	0.000310324	167	9.17093e-05
TRBV10-2	TRBD2	TRBJ2-2	77	4.97099e-05	85	4.45709e-05	2	1.45376e-06	72	3.63118e-05	3	2.18989e-06	71	3.92643e-05	170	0.000103265	0	0	11	6.58142e-06	0	0	5	2.84137e-06	45	2.6612e-05	4	2.85965e-06	31	1.59505e-05	0	0	70	2.85588e-05	0	0	18	9.81818e-06	0	0	98	5.38174e-05
TRBV10-2	TRBD2	TRBJ2-3	6	3.8735e-06	55	2.884e-05	102	7.41419e-05	35	1.76515e-05	0	0	206	0.000113922	0	0	22	1.4517e-05	18	1.07696e-05	484	0.000269291	79	4.48937e-05	8	4.73103e-06	0	0	21	1.08052e-05	115	6.15784e-05	41	1.67273e-05	3	2.05283e-06	145	7.90909e-05	0	0	27	1.48272e-05
TRBV10-2	TRBD2	TRBJ2-4	0	0	0	0	0	0	0	0	0	0	0	0	0	0	0	0	0	0	0	0	1	5.68275e-07	0	0	0	0	0	0	0	0	0	0	0	0	1	5.45455e-07	0	0	0	0
TRBV10-2	TRBD2	TRBJ2-5	177	0.000114268	22	1.1536e-05	18	1.30839e-05	187	9.43097e-05	0	0	51	2.82039e-05	1	6.07439e-07	0	0	13	7.77804e-06	12	6.67663e-06	188	0.000106836	10	5.91379e-06	0	0	216	0.000111139	117	6.26493e-05	240	9.79158e-05	26	1.77912e-05	594	0.000324	45	3.3408e-05	3	1.64747e-06
TRBV10-2	TRBD2	TRBJ2-6	0	0	0	0	3	2.18064e-06	0	0	3	2.18989e-06	0	0	1	6.07439e-07	0	0	0	0	0	0	0	0	0	0	0	0	0	0	0	0	19	7.75167e-06	0	0	0	0	3	2.2272e-06	0	0
TRBV10-2	TRBD2	TRBJ2-7	218	0.000140737	205	0.000107495	87	6.32386e-05	104	5.24503e-05	187	0.000136503	145	8.01876e-05	306	0.000185876	234	0.000154408	341	0.000204024	314	0.000174705	81	4.60303e-05	24	1.41931e-05	0	0	551	0.000283508	160	8.56742e-05	36	1.46874e-05	43	2.9424e-05	126	6.87273e-05	0	0	7	3.8441e-06
TRBV10-3	.	TRBJ1-1	83	5.35834e-05	110	5.768e-05	89	6.46924e-05	128	6.45542e-05	0	0	152	8.40588e-05	903	0.000548518	35	2.30952e-05	270	0.000161544	143	7.95632e-05	156	8.86509e-05	397	0.000234777	106	7.57808e-05	211	0.000108567	46	2.46313e-05	151	6.16053e-05	163	0.000111537	151	8.23637e-05	1655	0.00122867	92	5.05225e-05
TRBV10-3	.	TRBJ1-2	22	1.42028e-05	127	6.65942e-05	184	0.000133746	140	7.06062e-05	0	0	64	3.53932e-05	96	5.83142e-05	15	9.89794e-06	29	1.7351e-05	187	0.000104044	38	2.15944e-05	217	0.000128329	160	0.000114386	67	3.44737e-05	182	9.74545e-05	123	5.01818e-05	88	6.02165e-05	45	2.45455e-05	208	0.000154419	282	0.000154862
TRBV10-3	.	TRBJ1-3	2	1.29117e-06	7	3.67054e-06	149	0.000108305	0	0	0	0	96	5.30897e-05	7	4.25208e-06	44	2.9034e-05	0	0	37	2.05863e-05	13	7.38757e-06	186	0.000109996	4	2.85965e-06	15	7.718e-06	0	0	201	8.20045e-05	52	3.55825e-05	22	1.2e-05	28	2.07872e-05	97	5.32683e-05
TRBV10-3	.	TRBJ1-4	0	0	0	0	0	0	16	8.06928e-06	0	0	23	1.27194e-05	0	0	0	0	71	4.248e-05	0	0	83	4.71668e-05	38	2.24724e-05	8	5.71931e-06	138	7.10056e-05	254	0.000136008	0	0	41	2.80554e-05	6	3.27273e-06	127	9.42849e-05	9	4.94242e-06
TRBV10-3	.	TRBJ1-5	121	7.81156e-05	134	7.02647e-05	287	0.000208615	104	5.24503e-05	0	0	96	5.30897e-05	94	5.70993e-05	0	0	40	2.39324e-05	0	0	54	3.06868e-05	165	9.75775e-05	14	1.00088e-05	212	0.000109081	336	0.000179916	520	0.000212151	112	7.66392e-05	155	8.45455e-05	16	1.18784e-05	121	6.6448e-05
TRBV10-3	.	TRBJ1-6	0	0	53	2.77913e-05	97	7.05075e-05	5	2.52165e-06	0	0	92	5.08777e-05	88	5.34547e-05	0	0	0	0	301	0.000167472	14	7.95585e-06	43	2.54293e-05	5	3.57457e-06	0	0	0	0	55	2.2439e-05	6	4.10567e-06	2	1.09091e-06	183	0.000135859	12	6.58989e-06
TRBV10-3	.	TRBJ2-1	327	0.000211106	133	6.97403e-05	139	0.000101036	37	1.86602e-05	44	3.21184e-05	119	6.58092e-05	88	5.34547e-05	194	0.000128013	115	6.88057e-05	18	1.00149e-05	132	7.50123e-05	190	0.000112362	53	3.78904e-05	137	7.04911e-05	7	3.74825e-06	426	0.000173801	1083	0.000741073	94	5.12727e-05	93	6.90433e-05	142	7.79803e-05
TRBV10-3	.	TRBJ2-2	9	5.81025e-06	102	5.34851e-05	32	2.32602e-05	86	4.33724e-05	16	1.16794e-05	137	7.57635e-05	73	4.43431e-05	75	4.94897e-05	24	1.43595e-05	120	6.67663e-05	51	2.8982e-05	87	5.14499e-05	0	0	17	8.74707e-06	106	5.67592e-05	289	0.000117907	280	0.000191598	32	1.74545e-05	109	8.09217e-05	60	3.29494e-05
TRBV10-3	.	TRBJ2-3	81	5.22922e-05	76	3.98516e-05	58	4.21591e-05	26	1.31126e-05	31	2.26289e-05	255	0.00014102	192	0.000116628	15	9.89794e-06	5	2.99155e-06	154	8.56834e-05	251	0.000142637	114	6.74172e-05	77	5.50483e-05	56	2.88139e-05	174	9.31707e-05	277	0.000113011	226	0.000154647	110	6e-05	1	7.42401e-07	12	6.58989e-06
TRBV10-3	.	TRBJ2-4	8	5.16467e-06	15	7.86545e-06	17	1.2357e-05	34	1.71472e-05	0	0	4	2.21207e-06	68	4.13059e-05	0	0	73	4.36767e-05	0	0	111	6.30785e-05	14	8.2793e-06	0	0	0	0	51	2.73087e-05	4	1.63193e-06	5	3.42139e-06	3	1.63636e-06	0	0	75	4.11868e-05
TRBV10-3	.	TRBJ2-5	295	0.000190447	171	8.96662e-05	169	0.000122843	122	6.15283e-05	18	1.31393e-05	161	8.90359e-05	0	0	58	3.8272e-05	36	2.15392e-05	8	4.45109e-06	55	3.12551e-05	187	0.000110588	8	5.71931e-06	116	5.96859e-05	242	0.000129582	148	6.03814e-05	162	0.000110853	112	6.10909e-05	0	0	57	3.1302e-05
TRBV10-3	.	TRBJ2-6	74	4.77732e-05	0	0	31	2.25333e-05	0	0	0	0	83	4.59005e-05	0	0	0	0	172	0.000102909	0	0	0	0	24	1.41931e-05	0	0	34	1.74941e-05	1	5.35464e-07	80	3.26386e-05	0	0	84	4.58182e-05	0	0	12	6.58989e-06
TRBV10-3	.	TRBJ2-7	50	3.22792e-05	200	0.000104873	152	0.000110486	121	6.10239e-05	4	2.91986e-06	384	0.000212359	107	6.4996e-05	155	0.000102279	290	0.00017351	91	5.06311e-05	296	0.000168209	340	0.000201069	122	8.72194e-05	213	0.000109596	215	0.000115125	337	0.00013749	471	0.000322295	320	0.000174545	69	5.12257e-05	199	0.000109282
TRBV10-3	TRBD1	TRBJ1-1	225	0.000145256	259	0.00013581	626	0.000455028	512	0.000258217	182	0.000132853	546	0.000301948	371	0.00022536	38	2.50748e-05	302	0.00018069	624	0.000347185	837	0.000475646	1141	0.000674763	68	4.86141e-05	316	0.000162593	699	0.000374289	615	0.000250909	501	0.000342823	424	0.000231273	868	0.000644404	484	0.000265792
TRBV10-3	TRBD1	TRBJ1-2	164	0.000105876	241	0.000126372	189	0.000137381	342	0.000172481	1011	0.000737993	361	0.00019964	256	0.000155504	228	0.000150449	645	0.00038591	291	0.000161908	643	0.000365401	862	0.000509768	26	1.85877e-05	245	0.000126061	329	0.000176168	763	0.000311291	294	0.000201178	374	0.000204	827	0.000613966	396	0.000217466
TRBV10-3	TRBD1	TRBJ1-3	29	1.87219e-05	39	2.04502e-05	1357	0.000986378	157	7.91798e-05	0	0	161	8.90359e-05	0	0	2	1.31973e-06	0	0	90	5.00747e-05	33	1.87531e-05	34	2.01069e-05	106	7.57808e-05	63	3.24156e-05	13	6.96103e-06	359	0.000146466	27	1.84755e-05	30	1.63636e-05	89	6.60737e-05	6	3.29494e-06
TRBV10-3	TRBD1	TRBJ1-4	133	8.58626e-05	32	1.67796e-05	135	9.81289e-05	87	4.38767e-05	0	0	271	0.000149868	0	0	9	5.93876e-06	89	5.32496e-05	4	2.22554e-06	297	0.000168778	224	0.000132469	14	1.00088e-05	58	2.98429e-05	25	1.33866e-05	392	0.000159929	28	1.91598e-05	90	4.90909e-05	63	4.67713e-05	147	8.07261e-05
TRBV10-3	TRBD1	TRBJ1-5	233	0.000150421	270	0.000141578	229	0.000166456	476	0.000240061	0	0	550	0.00030416	201	0.000122095	1	6.59863e-07	338	0.000202229	325	0.000180825	244	0.000138659	510	0.000301603	31	2.21623e-05	41	2.10959e-05	418	0.000223824	584	0.000238262	237	0.000162174	122	6.65455e-05	264	0.000195994	340	0.000186713
TRBV10-3	TRBD1	TRBJ1-6	83	5.35834e-05	110	5.768e-05	184	0.000133746	84	4.23637e-05	15	1.09495e-05	162	8.95889e-05	0	0	0	0	59	3.53003e-05	40	2.22554e-05	238	0.000135249	158	9.34378e-05	65	4.64694e-05	56	2.88139e-05	297	0.000159033	256	0.000104443	43	2.9424e-05	157	8.56364e-05	82	6.08769e-05	308	0.00016914
TRBV10-3	TRBD1	TRBJ2-1	422	0.000272436	469	0.000245926	664	0.000482649	341	0.000171977	8	5.83971e-06	503	0.000278168	144	8.74713e-05	4	2.63945e-06	337	0.000201631	72	4.00598e-05	411	0.000233561	320	0.000189241	43	3.07413e-05	396	0.000203755	519	0.000277906	605	0.000246829	343	0.000234707	815	0.000444546	84	6.23617e-05	256	0.000140584
TRBV10-3	TRBD1	TRBJ2-2	127	8.19891e-05	272	0.000142627	239	0.000173725	136	6.85889e-05	0	0	149	8.23997e-05	474	0.000287926	95	6.26869e-05	3	1.79493e-06	90	5.00747e-05	229	0.000130135	178	0.000105265	87	6.21975e-05	292	0.000150244	230	0.000123157	149	6.07894e-05	151	0.000103326	95	5.18182e-05	213	0.000158131	159	8.7316e-05
TRBV10-3	TRBD1	TRBJ2-3	139	8.97361e-05	619	0.000324581	342	0.000248593	382	0.000192654	8	5.83971e-06	773	0.000427483	1129	0.000685799	323	0.000213136	107	6.40192e-05	171	9.5142e-05	270	0.000153434	495	0.000292732	17	1.21535e-05	306	0.000157447	217	0.000116196	519	0.000211743	304	0.000208021	50	2.72727e-05	254	0.00018857	384	0.000210876
TRBV10-3	TRBD1	TRBJ2-4	25	1.61396e-05	2	1.04873e-06	14	1.01763e-05	4	2.01732e-06	0	0	148	8.18467e-05	78	4.73803e-05	0	0	36	2.15392e-05	98	5.45258e-05	118	6.70564e-05	101	5.97292e-05	0	0	0	0	165	8.83516e-05	48	1.95832e-05	6	4.10567e-06	77	4.2e-05	22	1.63328e-05	27	1.48272e-05
TRBV10-3	TRBD1	TRBJ2-5	92	5.93937e-05	109	5.71556e-05	235	0.000170817	280	0.000141212	0	0	481	0.000266002	477	0.000289749	243	0.000160347	155	9.27381e-05	198	0.000110164	480	0.000272772	411	0.000243057	217	0.000155136	571	0.000293799	465	0.000248991	321	0.000130962	484	0.000331191	121	6.6e-05	15	1.1136e-05	519	0.000285013
TRBV10-3	TRBD1	TRBJ2-6	45	2.90512e-05	54	2.83156e-05	27	1.96258e-05	6	3.02598e-06	0	0	97	5.36428e-05	59	3.58389e-05	79	5.21291e-05	8	4.78648e-06	67	3.72778e-05	43	2.44358e-05	25	1.47845e-05	8	5.71931e-06	247	0.00012709	55	2.94505e-05	128	5.22217e-05	197	0.000134803	92	5.01818e-05	4	2.9696e-06	0	0
TRBV10-3	TRBD1	TRBJ2-7	405	0.000261461	355	0.000186149	373	0.000271127	1439	0.000725731	70	5.10975e-05	767	0.000424165	443	0.000269096	136	8.97413e-05	667	0.000399073	450	0.000250374	599	0.000340397	906	0.000535789	171	0.00012225	697	0.00035863	792	0.000424088	1507	0.00061483	589	0.00040304	400	0.000218182	307	0.000227917	431	0.000236687
TRBV10-3	TRBD2	TRBJ1-1	27	1.74307e-05	216	0.000113263	68	4.94279e-05	30	1.51299e-05	0	0	42	2.32268e-05	84	5.10249e-05	1	6.59863e-07	128	7.65837e-05	0	0	106	6.02371e-05	121	7.15568e-05	10	7.14913e-06	80	4.11627e-05	55	2.94505e-05	52	2.12151e-05	94	6.43221e-05	222	0.000121091	110	8.16641e-05	26	1.42781e-05
TRBV10-3	TRBD2	TRBJ1-2	0	0	36	1.88771e-05	35	2.54408e-05	46	2.31992e-05	0	0	18	9.95433e-06	0	0	0	0	44	2.63257e-05	71	3.95034e-05	129	7.33075e-05	50	2.95689e-05	0	0	143	7.35783e-05	41	2.1954e-05	77	3.14146e-05	25	1.7107e-05	11	6e-06	0	0	95	5.21699e-05
TRBV10-3	TRBD2	TRBJ1-3	1	6.45583e-07	0	0	12	8.72257e-06	0	0	0	0	0	0	0	0	0	0	0	0	0	0	0	0	10	5.91379e-06	0	0	0	0	2	1.07093e-06	1	4.07982e-07	30	2.05283e-05	0	0	0	0	0	0
TRBV10-3	TRBD2	TRBJ1-4	19	1.22661e-05	0	0	10	7.26881e-06	0	0	0	0	27	1.49315e-05	53	3.21943e-05	0	0	0	0	229	0.000127412	22	1.2502e-05	125	7.39223e-05	0	0	0	0	0	0	1	4.07982e-07	33	2.25812e-05	0	0	13	9.65121e-06	2	1.09831e-06
TRBV10-3	TRBD2	TRBJ1-5	20	1.29117e-05	66	3.4608e-05	30	2.18064e-05	160	8.06928e-05	0	0	12	6.63622e-06	0	0	0	0	81	4.84631e-05	65	3.61651e-05	78	4.43254e-05	133	7.86534e-05	6	4.28948e-06	24	1.23488e-05	19	1.01738e-05	32	1.30554e-05	57	3.90039e-05	15	8.18182e-06	47	3.48928e-05	4	2.19663e-06
TRBV10-3	TRBD2	TRBJ1-6	1	6.45583e-07	13	6.81673e-06	8	5.81505e-06	17	8.57361e-06	2	1.45993e-06	59	3.26281e-05	0	0	0	0	0	0	0	0	167	9.49019e-05	33	1.95155e-05	0	0	0	0	0	0	0	0	45	3.07925e-05	76	4.14546e-05	32	2.37568e-05	0	0
TRBV10-3	TRBD2	TRBJ2-1	781	0.0005042	519	0.000272145	361	0.000262404	565	0.000284946	47	3.43083e-05	573	0.000316879	674	0.000409414	474	0.000312775	634	0.000379329	531	0.000295441	759	0.000431321	189	0.000111771	214	0.000152991	977	0.000502699	1463	0.000783384	626	0.000255397	1076	0.000736283	649	0.000354	212	0.000157389	13909	0.00763823
TRBV10-3	TRBD2	TRBJ2-2	65	4.19629e-05	217	0.000113787	271	0.000196985	23	1.15996e-05	0	0	158	8.73769e-05	516	0.000313439	69	4.55305e-05	26	1.55561e-05	85	4.72928e-05	24	1.36386e-05	33	1.95155e-05	0	0	0	0	52	2.78441e-05	61	2.48869e-05	392	0.000268237	111	6.05455e-05	28	2.07872e-05	98	5.38174e-05
TRBV10-3	TRBD2	TRBJ2-3	284	0.000183346	486	0.000254841	389	0.000282757	193	9.73357e-05	1	7.29964e-07	461	0.000254941	154	9.35457e-05	151	9.96393e-05	139	8.31652e-05	209	0.000116285	417	0.000236971	340	0.000201069	509	0.000363891	774	0.000398249	371	0.000198657	488	0.000199095	531	0.000363352	476	0.000259636	67	4.97409e-05	391	0.00021472
TRBV10-3	TRBD2	TRBJ2-4	11	7.10142e-06	1	5.24364e-07	52	3.77978e-05	0	0	0	0	29	1.60375e-05	0	0	0	0	187	0.000111884	0	0	9287	0.00527757	0	0	0	0	1	5.14534e-07	28	1.4993e-05	76	3.10067e-05	52	3.55825e-05	6	3.27273e-06	0	0	20	1.09831e-05
TRBV10-3	TRBD2	TRBJ2-5	183	0.000118142	213	0.000111689	312	0.000226787	63	3.17728e-05	4	2.91986e-06	253	0.000139914	126	7.65374e-05	268	0.000176843	69	4.12834e-05	8	4.45109e-06	193	0.000109677	147	8.69327e-05	0	0	469	0.000241316	92	4.92627e-05	202	8.24124e-05	333	0.000227865	88	4.8e-05	160	0.000118784	166	9.11601e-05
TRBV10-3	TRBD2	TRBJ2-6	0	0	0	0	114	8.28644e-05	11	5.54763e-06	0	0	1	5.53018e-07	0	0	24	1.58367e-05	0	0	0	0	105	5.96689e-05	2	1.18276e-06	12	8.57896e-06	0	0	0	0	182	7.42528e-05	27	1.84755e-05	64	3.49091e-05	0	0	0	0
TRBV10-3	TRBD2	TRBJ2-7	295	0.000190447	187	9.8056e-05	443	0.000322008	295	0.000148777	266	0.00019417	462	0.000255494	490	0.000297645	20	1.31973e-05	474	0.000283599	616	0.000342734	782	0.000444391	260	0.000153758	146	0.000104377	822	0.000422947	494	0.000264519	542	0.000221126	497	0.000340086	502	0.000273818	65	4.82561e-05	357	0.000196049
TRBV11-1	.	TRBJ1-1	0	0	4	2.09745e-06	0	0	2	1.00866e-06	0	0	1	5.53018e-07	0	0	0	0	2	1.19662e-06	4	2.22554e-06	8	4.5462e-06	6	3.54827e-06	1	7.14913e-07	1	5.14534e-07	0	0	5	2.03991e-06	2	1.36856e-06	4	2.18182e-06	2	1.4848e-06	3	1.64747e-06
TRBV11-1	.	TRBJ1-2	2	1.29117e-06	4	2.09745e-06	0	0	2	1.00866e-06	0	0	0	0	0	0	1	6.59863e-07	4	2.39324e-06	1	5.56386e-07	2	1.13655e-06	3	1.77414e-06	2	1.42983e-06	0	0	3	1.60639e-06	9	3.67184e-06	2	1.36856e-06	3	1.63636e-06	2	1.4848e-06	3	1.64747e-06
TRBV11-1	.	TRBJ1-3	0	0	6	3.14618e-06	0	0	0	0	0	0	1	5.53018e-07	1	6.07439e-07	0	0	1	5.9831e-07	0	0	0	0	2	1.18276e-06	1	7.14913e-07	1	5.14534e-07	0	0	1	4.07982e-07	3	2.05283e-06	1	5.45455e-07	0	0	0	0
TRBV11-1	.	TRBJ1-4	0	0	0	0	0	0	0	0	0	0	0	0	0	0	2	1.31973e-06	0	0	0	0	0	0	4	2.36551e-06	0	0	1	5.14534e-07	0	0	0	0	1	6.84278e-07	2	1.09091e-06	0	0	1	5.49157e-07
TRBV11-1	.	TRBJ1-5	0	0	0	0	3	2.18064e-06	1	5.0433e-07	0	0	3	1.65905e-06	0	0	1	6.59863e-07	2	1.19662e-06	4	2.22554e-06	1	5.68275e-07	5	2.95689e-06	2	1.42983e-06	1	5.14534e-07	1	5.35464e-07	4	1.63193e-06	0	0	2	1.09091e-06	2	1.4848e-06	0	0
TRBV11-1	.	TRBJ1-6	0	0	1	5.24364e-07	0	0	1	5.0433e-07	0	0	2	1.10604e-06	1	6.07439e-07	0	0	0	0	0	0	0	0	0	0	0	0	1	5.14534e-07	0	0	1	4.07982e-07	0	0	1	5.45455e-07	0	0	0	0
TRBV11-1	.	TRBJ2-1	3	1.93675e-06	7	3.67054e-06	4	2.90752e-06	6	3.02598e-06	0	0	2	1.10604e-06	2	1.21488e-06	0	0	7	4.18817e-06	1	5.56386e-07	6	3.40965e-06	10	5.91379e-06	0	0	5	2.57267e-06	2	1.07093e-06	10	4.07982e-06	8	5.47423e-06	6	3.27273e-06	0	0	0	0
TRBV11-1	.	TRBJ2-2	0	0	1	5.24364e-07	4	2.90752e-06	0	0	0	0	2	1.10604e-06	0	0	0	0	1	5.9831e-07	0	0	2	1.13655e-06	1	5.91379e-07	1	7.14913e-07	1	5.14534e-07	1	5.35464e-07	4	1.63193e-06	1	6.84278e-07	0	0	0	0	0	0
TRBV11-1	.	TRBJ2-3	3	1.93675e-06	1	5.24364e-07	1	7.26881e-07	2	1.00866e-06	0	0	1	5.53018e-07	0	0	4	2.63945e-06	3	1.79493e-06	1	5.56386e-07	0	0	5	2.95689e-06	0	0	5	2.57267e-06	0	0	3	1.22395e-06	3	2.05283e-06	2	1.09091e-06	1	7.42401e-07	0	0
TRBV11-1	.	TRBJ2-4	0	0	0	0	0	0	0	0	0	0	0	0	0	0	0	0	0	0	0	0	0	0	1	5.91379e-07	1	7.14913e-07	0	0	0	0	1	4.07982e-07	0	0	0	0	0	0	0	0
TRBV11-1	.	TRBJ2-5	112	7.23053e-05	7	3.67054e-06	0	0	3	1.51299e-06	0	0	3	1.65905e-06	0	0	0	0	1	5.9831e-07	0	0	3	1.70482e-06	4	2.36551e-06	1	7.14913e-07	2	1.02907e-06	0	0	4	1.63193e-06	1	6.84278e-07	0	0	1	7.42401e-07	2	1.09831e-06
TRBV11-1	.	TRBJ2-6	0	0	0	0	0	0	1	5.0433e-07	0	0	0	0	0	0	2	1.31973e-06	1	5.9831e-07	0	0	0	0	3	1.77414e-06	0	0	0	0	0	0	1	4.07982e-07	0	0	0	0	0	0	1	5.49157e-07
TRBV11-1	.	TRBJ2-7	3	1.93675e-06	5	2.62182e-06	7	5.08817e-06	5	2.52165e-06	1	7.29964e-07	3	1.65905e-06	1	6.07439e-07	1	6.59863e-07	10	5.9831e-06	4	2.22554e-06	9	5.11447e-06	7	4.13965e-06	4	2.85965e-06	5	2.57267e-06	0	0	14	5.71175e-06	7	4.78995e-06	6	3.27273e-06	2	1.4848e-06	1	5.49157e-07
TRBV11-1	TRBD1	TRBJ1-1	3	1.93675e-06	13	6.81673e-06	6	4.36129e-06	6	3.02598e-06	3	2.18989e-06	12	6.63622e-06	3	1.82232e-06	5	3.29931e-06	1	5.9831e-07	8	4.45109e-06	9	5.11447e-06	15	8.87068e-06	0	0	15	7.718e-06	7	3.74825e-06	16	6.52772e-06	7	4.78995e-06	16	8.72727e-06	9	6.68161e-06	12	6.58989e-06
TRBV11-1	TRBD1	TRBJ1-2	7	4.51908e-06	14	7.34109e-06	4	2.90752e-06	5	2.52165e-06	11	8.0296e-06	11	6.0832e-06	10	6.07439e-06	8	5.2789e-06	15	8.97466e-06	6	3.33831e-06	21	1.19338e-05	19	1.12362e-05	7	5.00439e-06	7	3.60173e-06	5	2.67732e-06	15	6.11974e-06	11	7.52706e-06	18	9.81818e-06	5	3.712e-06	12	6.58989e-06
TRBV11-1	TRBD1	TRBJ1-3	1	6.45583e-07	1	5.24364e-07	0	0	0	0	0	0	7	3.87113e-06	3	1.82232e-06	0	0	0	0	0	0	0	0	4	2.36551e-06	0	0	1	5.14534e-07	2	1.07093e-06	4	1.63193e-06	1	6.84278e-07	7	3.81818e-06	4	2.9696e-06	3	1.64747e-06
TRBV11-1	TRBD1	TRBJ1-4	1	6.45583e-07	8	4.19491e-06	1	7.26881e-07	0	0	0	0	4	2.21207e-06	3	1.82232e-06	2	1.31973e-06	1	5.9831e-07	0	0	3	1.70482e-06	3	1.77414e-06	0	0	3	1.5436e-06	4	2.14186e-06	3	1.22395e-06	4	2.73711e-06	10	5.45455e-06	3	2.2272e-06	2	1.09831e-06
TRBV11-1	TRBD1	TRBJ1-5	7	4.51908e-06	6	3.14618e-06	2	1.45376e-06	4	2.01732e-06	2	1.45993e-06	6	3.31811e-06	5	3.0372e-06	2	1.31973e-06	9	5.38479e-06	6	3.33831e-06	10	5.68275e-06	6	3.54827e-06	4	2.85965e-06	3	1.5436e-06	7	3.74825e-06	12	4.89579e-06	5	3.42139e-06	14	7.63637e-06	4	2.9696e-06	8	4.39326e-06
TRBV11-1	TRBD1	TRBJ1-6	0	0	5	2.62182e-06	4	2.90752e-06	2	1.00866e-06	1	7.29964e-07	2	1.10604e-06	0	0	0	0	0	0	2	1.11277e-06	2	1.13655e-06	4	2.36551e-06	1	7.14913e-07	8	4.11627e-06	4	2.14186e-06	2	8.15965e-07	0	0	4	2.18182e-06	2	1.4848e-06	0	0
TRBV11-1	TRBD1	TRBJ2-1	12	7.747e-06	16	8.38982e-06	7	5.08817e-06	10	5.0433e-06	0	0	25	1.38255e-05	2	1.21488e-06	3	1.97959e-06	4	2.39324e-06	4	2.22554e-06	9	5.11447e-06	12	7.09654e-06	4	2.85965e-06	13	6.68894e-06	8	4.28371e-06	15	6.11974e-06	12	8.21134e-06	17	9.27273e-06	5	3.712e-06	13	7.13904e-06
TRBV11-1	TRBD1	TRBJ2-2	6	3.8735e-06	9	4.71927e-06	2	1.45376e-06	4	2.01732e-06	2	1.45993e-06	6	3.31811e-06	2	1.21488e-06	1	6.59863e-07	1	5.9831e-07	1	5.56386e-07	5	2.84137e-06	9	5.32241e-06	12	8.57896e-06	2	1.02907e-06	1	5.35464e-07	7	2.85588e-06	5	3.42139e-06	4	2.18182e-06	1	7.42401e-07	4	2.19663e-06
TRBV11-1	TRBD1	TRBJ2-3	3	1.93675e-06	14	7.34109e-06	3	2.18064e-06	6	3.02598e-06	0	0	10	5.53018e-06	3	1.82232e-06	5	3.29931e-06	6	3.58986e-06	0	0	7	3.97792e-06	10	5.91379e-06	7	5.00439e-06	10	5.14534e-06	0	0	9	3.67184e-06	2	1.36856e-06	6	3.27273e-06	2	1.4848e-06	3	1.64747e-06
TRBV11-1	TRBD1	TRBJ2-4	9	5.81025e-06	0	0	1	7.26881e-07	1	5.0433e-07	0	0	1	5.53018e-07	3	1.82232e-06	1	6.59863e-07	0	0	1	5.56386e-07	2	1.13655e-06	2	1.18276e-06	0	0	4	2.05813e-06	2	1.07093e-06	4	1.63193e-06	1	6.84278e-07	2	1.09091e-06	0	0	2	1.09831e-06
TRBV11-1	TRBD1	TRBJ2-5	1	6.45583e-07	25	1.31091e-05	5	3.63441e-06	6	3.02598e-06	1	7.29964e-07	3	1.65905e-06	2	1.21488e-06	4	2.63945e-06	1	5.9831e-07	12	6.67663e-06	6	3.40965e-06	8	4.73103e-06	2	1.42983e-06	8	4.11627e-06	7	3.74825e-06	9	3.67184e-06	5	3.42139e-06	9	4.90909e-06	4	2.9696e-06	3	1.64747e-06
TRBV11-1	TRBD1	TRBJ2-6	0	0	0	0	0	0	1	5.0433e-07	0	0	2	1.10604e-06	2	1.21488e-06	1	6.59863e-07	2	1.19662e-06	0	0	8	4.5462e-06	0	0	4	2.85965e-06	3	1.5436e-06	0	0	2	8.15965e-07	2	1.36856e-06	2	1.09091e-06	0	0	2	1.09831e-06
TRBV11-1	TRBD1	TRBJ2-7	8	5.16467e-06	17	8.91418e-06	6	4.36129e-06	15	7.56495e-06	3	2.18989e-06	17	9.40131e-06	6	3.64464e-06	9	5.93876e-06	9	5.38479e-06	10	5.56386e-06	16	9.0924e-06	10	5.91379e-06	16	1.14386e-05	24	1.23488e-05	2	1.07093e-06	23	9.3836e-06	6	4.10567e-06	30	1.63636e-05	13	9.65121e-06	9	4.94242e-06
TRBV11-1	TRBD2	TRBJ1-1	2	1.29117e-06	1	5.24364e-07	0	0	3	1.51299e-06	1	7.29964e-07	3	1.65905e-06	0	0	1	6.59863e-07	0	0	3	1.66916e-06	0	0	3	1.77414e-06	0	0	3	1.5436e-06	0	0	4	1.63193e-06	1	6.84278e-07	1	5.45455e-07	2	1.4848e-06	3	1.64747e-06
TRBV11-1	TRBD2	TRBJ1-2	2	1.29117e-06	0	0	0	0	0	0	3	2.18989e-06	0	0	0	0	3	1.97959e-06	1	5.9831e-07	2	1.11277e-06	3	1.70482e-06	5	2.95689e-06	2	1.42983e-06	0	0	0	0	3	1.22395e-06	0	0	4	2.18182e-06	2	1.4848e-06	1	5.49157e-07
TRBV11-1	TRBD2	TRBJ1-3	0	0	2	1.04873e-06	0	0	0	0	1	7.29964e-07	3	1.65905e-06	2	1.21488e-06	0	0	1	5.9831e-07	0	0	0	0	0	0	0	0	0	0	0	0	0	0	0	0	0	0	0	0	0	0
TRBV11-1	TRBD2	TRBJ1-4	1	6.45583e-07	0	0	0	0	1	5.0433e-07	0	0	1	5.53018e-07	0	0	0	0	0	0	0	0	0	0	1	5.91379e-07	0	0	2	1.02907e-06	2	1.07093e-06	2	8.15965e-07	0	0	0	0	0	0	0	0
TRBV11-1	TRBD2	TRBJ1-5	0	0	1	5.24364e-07	0	0	0	0	2	1.45993e-06	0	0	0	0	0	0	1	5.9831e-07	1	5.56386e-07	0	0	1	5.91379e-07	8	5.71931e-06	0	0	1	5.35464e-07	0	0	1	6.84278e-07	0	0	0	0	0	0
TRBV11-1	TRBD2	TRBJ1-6	0	0	1	5.24364e-07	0	0	1	5.0433e-07	0	0	0	0	0	0	0	0	0	0	1	5.56386e-07	0	0	0	0	1	7.14913e-07	0	0	1	5.35464e-07	0	0	0	0	0	0	1	7.42401e-07	1	5.49157e-07
TRBV11-1	TRBD2	TRBJ2-1	5	3.22792e-06	19	9.96291e-06	3	2.18064e-06	25	1.26082e-05	4	2.91986e-06	21	1.16134e-05	5	3.0372e-06	5	3.29931e-06	15	8.97466e-06	6	3.33831e-06	18	1.02289e-05	10	5.91379e-06	4	2.85965e-06	19	9.77614e-06	7	3.74825e-06	22	8.97561e-06	20	1.36856e-05	16	8.72727e-06	5	3.712e-06	12	6.58989e-06
TRBV11-1	TRBD2	TRBJ2-2	0	0	4	2.09745e-06	3	2.18064e-06	6	3.02598e-06	1	7.29964e-07	4	2.21207e-06	0	0	0	0	2	1.19662e-06	0	0	19	1.07972e-05	3	1.77414e-06	25	1.78728e-05	4	2.05813e-06	2	1.07093e-06	6	2.44789e-06	4	2.73711e-06	11	6e-06	7	5.19681e-06	2	1.09831e-06
TRBV11-1	TRBD2	TRBJ2-3	8	5.16467e-06	15	7.86545e-06	3	2.18064e-06	7	3.53031e-06	1	7.29964e-07	1	5.53018e-07	1	6.07439e-07	8	5.2789e-06	8	4.78648e-06	2	1.11277e-06	17	9.66067e-06	4	2.36551e-06	6	4.28948e-06	11	5.65987e-06	3	1.60639e-06	12	4.89579e-06	7	4.78995e-06	5	2.72727e-06	0	0	3	1.64747e-06
TRBV11-1	TRBD2	TRBJ2-4	0	0	0	0	1	7.26881e-07	2	1.00866e-06	1	7.29964e-07	0	0	0	0	0	0	0	0	0	0	0	0	1	5.91379e-07	0	0	2	1.02907e-06	0	0	1	4.07982e-07	1	6.84278e-07	0	0	0	0	0	0
TRBV11-1	TRBD2	TRBJ2-5	6	3.8735e-06	8	4.19491e-06	1	7.26881e-07	14	7.06062e-06	10	7.29964e-06	3	1.65905e-06	1	6.07439e-07	3	1.97959e-06	5	2.99155e-06	6	3.33831e-06	1	5.68275e-07	17	1.00534e-05	9	6.43422e-06	8	4.11627e-06	6	3.21278e-06	5	2.03991e-06	8	5.47423e-06	3	1.63636e-06	2	1.4848e-06	3	1.64747e-06
TRBV11-1	TRBD2	TRBJ2-6	0	0	0	0	0	0	0	0	0	0	0	0	0	0	0	0	0	0	0	0	1	5.68275e-07	0	0	0	0	0	0	0	0	1	4.07982e-07	0	0	0	0	0	0	0	0
TRBV11-1	TRBD2	TRBJ2-7	4	2.58233e-06	4	2.09745e-06	3	2.18064e-06	7	3.53031e-06	5	3.64982e-06	14	7.74225e-06	2	1.21488e-06	0	0	9	5.38479e-06	1	5.56386e-07	8	4.5462e-06	5	2.95689e-06	7	5.00439e-06	28	1.44069e-05	2	1.07093e-06	20	8.15965e-06	17	1.16327e-05	30	1.63636e-05	0	0	4	2.19663e-06
TRBV11-2	.	TRBJ1-1	1	6.45583e-07	4	2.09745e-06	4	2.90752e-06	110	5.54763e-05	1	7.29964e-07	1	5.53018e-07	0	0	456	0.000300897	192	0.000114876	295	0.000164134	4	2.2731e-06	893	0.000528101	0	0	894	0.000459993	10	5.35464e-06	4	1.63193e-06	14	9.57989e-06	5	2.72727e-06	3	2.2272e-06	12	6.58989e-06
TRBV11-2	.	TRBJ1-2	3	1.93675e-06	8	4.19491e-06	2	1.45376e-06	3	1.51299e-06	0	0	4	2.21207e-06	4	2.42976e-06	9	5.93876e-06	2	1.19662e-06	498	0.00027708	3	1.70482e-06	147	8.69327e-05	1	7.14913e-07	5	2.57267e-06	0	0	19	7.75167e-06	2	1.36856e-06	7	3.81818e-06	1	7.42401e-07	4	2.19663e-06
TRBV11-2	.	TRBJ1-3	1	6.45583e-07	1	5.24364e-07	182	0.000132292	90	4.53897e-05	0	0	1	5.53018e-07	0	0	0	0	0	0	0	0	0	0	6	3.54827e-06	0	0	0	0	0	0	1	4.07982e-07	2	1.36856e-06	16	8.72727e-06	0	0	0	0
TRBV11-2	.	TRBJ1-4	324	0.000209169	0	0	2	1.45376e-06	3	1.51299e-06	0	0	0	0	0	0	417	0.000275163	0	0	0	0	27	1.53434e-05	0	0	0	0	2	1.02907e-06	0	0	3	1.22395e-06	0	0	10	5.45455e-06	1	7.42401e-07	0	0
TRBV11-2	.	TRBJ1-5	1	6.45583e-07	2	1.04873e-06	2	1.45376e-06	8	4.03464e-06	0	0	0	0	0	0	0	0	0	0	1	5.56386e-07	1	5.68275e-07	9	5.32241e-06	1	7.14913e-07	3	1.5436e-06	4	2.14186e-06	3	1.22395e-06	3	2.05283e-06	1	5.45455e-07	2	1.4848e-06	0	0
TRBV11-2	.	TRBJ1-6	0	0	3	1.57309e-06	1	7.26881e-07	3	1.51299e-06	1	7.29964e-07	2	1.10604e-06	0	0	3	1.97959e-06	4	2.39324e-06	0	0	3	1.70482e-06	24	1.41931e-05	0	0	4	2.05813e-06	1	5.35464e-07	2	8.15965e-07	12	8.21134e-06	3	1.63636e-06	0	0	5	2.74579e-06
TRBV11-2	.	TRBJ2-1	390	0.000251777	210	0.000110116	196	0.000142469	615	0.000310163	176	0.000128474	3	1.65905e-06	578	0.0003511	277	0.000182782	342	0.000204622	5	2.78193e-06	461	0.000261975	162	9.58033e-05	6	4.28948e-06	995	0.000511961	994	0.000532251	471	0.00019216	407	0.000278501	197	0.000107455	370	0.000274688	7	3.8441e-06
TRBV11-2	.	TRBJ2-2	141	9.10272e-05	3	1.57309e-06	4	2.90752e-06	0	0	238	0.000173731	2	1.10604e-06	1	6.07439e-07	3	1.97959e-06	2	1.19662e-06	326	0.000181382	4	2.2731e-06	230	0.000136017	0	0	596	0.000306662	2	1.07093e-06	425	0.000173393	150	0.000102642	193	0.000105273	2	1.4848e-06	0	0
TRBV11-2	.	TRBJ2-3	89	5.74569e-05	6	3.14618e-06	147	0.000106852	179	9.02751e-05	81	5.91271e-05	8	4.42414e-06	0	0	3	1.97959e-06	0	0	877	0.00048795	220	0.00012502	616	0.000364289	185	0.000132259	312	0.000160534	712	0.00038125	916	0.000373712	72	4.9268e-05	3	1.63636e-06	3	2.2272e-06	712	0.000391
TRBV11-2	.	TRBJ2-4	2	1.29117e-06	0	0	0	0	0	0	1	7.29964e-07	1	5.53018e-07	0	0	0	0	0	0	0	0	0	0	1	5.91379e-07	2	1.42983e-06	0	0	0	0	0	0	246	0.000168332	0	0	0	0	1	5.49157e-07
TRBV11-2	.	TRBJ2-5	134	8.65082e-05	7	3.67054e-06	117	8.50451e-05	59	2.97555e-05	2	1.45993e-06	623	0.00034453	2	1.21488e-06	723	0.000477081	0	0	198	0.000110164	1	5.68275e-07	226	0.000133652	405	0.00028954	202	0.000103936	555	0.000297183	481	0.00019624	422	0.000288765	440	0.00024	1	7.42401e-07	2	1.09831e-06
TRBV11-2	.	TRBJ2-6	2	1.29117e-06	2	1.04873e-06	0	0	5	2.52165e-06	2	1.45993e-06	1	5.53018e-07	1	6.07439e-07	0	0	2	1.19662e-06	0	0	0	0	1	5.91379e-07	0	0	2	1.02907e-06	0	0	1	4.07982e-07	1	6.84278e-07	0	0	1	7.42401e-07	1	5.49157e-07
TRBV11-2	.	TRBJ2-7	174	0.000112331	627	0.000328776	98	7.12343e-05	402	0.000202741	250	0.000182491	359	0.000198534	512	0.000311009	10	6.59863e-06	218	0.000130432	356	0.000198073	8	4.5462e-06	647	0.000382622	753	0.00053833	670	0.000344737	508	0.000272016	853	0.000348009	452	0.000309294	207	0.000112909	1	7.42401e-07	720	0.000395393
TRBV11-2	TRBD1	TRBJ1-1	12	7.747e-06	30	1.57309e-05	11	7.99569e-06	12	6.05196e-06	8	5.83971e-06	10	5.53018e-06	25	1.5186e-05	10	6.59863e-06	5	2.99155e-06	285	0.00015857	23	1.30703e-05	89	5.26327e-05	11	7.86405e-06	34	1.74941e-05	21	1.12447e-05	205	8.36364e-05	13	8.89562e-06	130	7.09091e-05	7	5.19681e-06	9	4.94242e-06
TRBV11-2	TRBD1	TRBJ1-2	8	5.16467e-06	9	4.71927e-06	13	9.44945e-06	17	8.57361e-06	5	3.64982e-06	10	5.53018e-06	8	4.85951e-06	13	8.57821e-06	8	4.78648e-06	6	3.33831e-06	15	8.52412e-06	126	7.45137e-05	9	6.43422e-06	13	6.68894e-06	26	1.39221e-05	30	1.22395e-05	13	8.89562e-06	25	1.36364e-05	4	2.9696e-06	30	1.64747e-05
TRBV11-2	TRBD1	TRBJ1-3	2	1.29117e-06	1	5.24364e-07	1	7.26881e-07	4	2.01732e-06	0	0	0	0	0	0	2	1.31973e-06	3	1.79493e-06	4	2.22554e-06	20	1.13655e-05	5	2.95689e-06	0	0	5	2.57267e-06	1	5.35464e-07	7	2.85588e-06	1	6.84278e-07	0	0	0	0	8	4.39326e-06
TRBV11-2	TRBD1	TRBJ1-4	7	4.51908e-06	5	2.62182e-06	2	1.45376e-06	10	5.0433e-06	4	2.91986e-06	3	1.65905e-06	3	1.82232e-06	3	1.97959e-06	4	2.39324e-06	5	2.78193e-06	113	6.42151e-05	9	5.32241e-06	0	0	9	4.6308e-06	4	2.14186e-06	4	1.63193e-06	1	6.84278e-07	6	3.27273e-06	3	2.2272e-06	1	5.49157e-07
TRBV11-2	TRBD1	TRBJ1-5	14	9.03816e-06	2	1.04873e-06	6	4.36129e-06	12	6.05196e-06	1	7.29964e-07	7	3.87113e-06	6	3.64464e-06	2	1.31973e-06	5	2.99155e-06	4	2.22554e-06	20	1.13655e-05	10	5.91379e-06	4	2.85965e-06	7	3.60173e-06	9	4.81918e-06	9	3.67184e-06	3	2.05283e-06	2	1.09091e-06	3	2.2272e-06	8	4.39326e-06
TRBV11-2	TRBD1	TRBJ1-6	3	1.93675e-06	4	2.09745e-06	7	5.08817e-06	21	1.05909e-05	1	7.29964e-07	8	4.42414e-06	3	1.82232e-06	1	6.59863e-07	3	1.79493e-06	9	5.00747e-06	3	1.70482e-06	10	5.91379e-06	5	3.57457e-06	6	3.0872e-06	14	7.4965e-06	16	6.52772e-06	8	5.47423e-06	4	2.18182e-06	0	0	0	0
TRBV11-2	TRBD1	TRBJ2-1	176	0.000113623	18	9.43854e-06	12	8.72257e-06	21	1.05909e-05	5	3.64982e-06	30	1.65905e-05	6	3.64464e-06	24	1.58367e-05	11	6.58142e-06	6	3.33831e-06	18	1.02289e-05	156	9.22551e-05	135	9.65133e-05	38	1.95523e-05	17	9.10289e-06	387	0.000157889	23	1.57384e-05	21	1.14545e-05	2	1.4848e-06	10	5.49157e-06
TRBV11-2	TRBD1	TRBJ2-2	9	5.81025e-06	13	6.81673e-06	5	3.63441e-06	11	5.54763e-06	3	2.18989e-06	11	6.0832e-06	6	3.64464e-06	8	5.2789e-06	6	3.58986e-06	6	3.33831e-06	17	9.66067e-06	9	5.32241e-06	3	2.14474e-06	21	1.08052e-05	6	3.21278e-06	212	8.64923e-05	8	5.47423e-06	10	5.45455e-06	1	7.42401e-07	7	3.8441e-06
TRBV11-2	TRBD1	TRBJ2-3	8	5.16467e-06	612	0.00032091	274	0.000199165	11	5.54763e-06	0	0	14	7.74225e-06	7	4.25208e-06	12	7.91835e-06	7	4.18817e-06	5	2.78193e-06	221	0.000125589	31	1.83327e-05	12	8.57896e-06	22	1.13197e-05	23	1.23157e-05	36	1.46874e-05	22	1.50541e-05	22	1.2e-05	4	2.9696e-06	6	3.29494e-06
TRBV11-2	TRBD1	TRBJ2-4	2	1.29117e-06	5	2.62182e-06	2	1.45376e-06	2	1.00866e-06	0	0	5	2.76509e-06	2	1.21488e-06	13	8.57821e-06	2	1.19662e-06	0	0	14	7.95585e-06	18	1.06448e-05	1	7.14913e-07	5	2.57267e-06	626	0.0003352	13	5.30377e-06	5	3.42139e-06	156	8.50909e-05	0	0	2	1.09831e-06
TRBV11-2	TRBD1	TRBJ2-5	13	8.39258e-06	15	7.86545e-06	14	1.01763e-05	23	1.15996e-05	7	5.10975e-06	16	8.84829e-06	5	3.0372e-06	7	4.61904e-06	3	1.79493e-06	8	4.45109e-06	220	0.00012502	34	2.01069e-05	8	5.71931e-06	230	0.000118343	15	8.03196e-06	597	0.000243566	11	7.52706e-06	25	1.36364e-05	6	4.45441e-06	19	1.0434e-05
TRBV11-2	TRBD1	TRBJ2-6	1	6.45583e-07	2	1.04873e-06	2	1.45376e-06	3	1.51299e-06	0	0	3	1.65905e-06	1	6.07439e-07	0	0	5	2.99155e-06	0	0	4	2.2731e-06	1	5.91379e-07	3	2.14474e-06	2	1.02907e-06	1	5.35464e-07	6	2.44789e-06	3	2.05283e-06	5	2.72727e-06	0	0	0	0
TRBV11-2	TRBD1	TRBJ2-7	24	1.5494e-05	22	1.1536e-05	23	1.67183e-05	34	1.71472e-05	17	1.24094e-05	160	8.84829e-05	10	6.07439e-06	24	1.58367e-05	15	8.97466e-06	309	0.000171923	23	1.30703e-05	32	1.89241e-05	28	2.00176e-05	321	0.000165165	17	9.10289e-06	169	6.8949e-05	175	0.000119749	184	0.000100364	54	4.00897e-05	9	4.94242e-06
TRBV11-2	TRBD2	TRBJ1-1	2	1.29117e-06	1	5.24364e-07	6	4.36129e-06	5	2.52165e-06	2	1.45993e-06	3	1.65905e-06	0	0	279	0.000184102	4	2.39324e-06	367	0.000204194	0	0	13	7.68792e-06	4	2.85965e-06	11	5.65987e-06	7	3.74825e-06	7	2.85588e-06	4	2.73711e-06	3	1.63636e-06	4	2.9696e-06	0	0
TRBV11-2	TRBD2	TRBJ1-2	2	1.29117e-06	4	2.09745e-06	1	7.26881e-07	3	1.51299e-06	7	5.10975e-06	1	5.53018e-07	3	1.82232e-06	2	1.31973e-06	3	1.79493e-06	1	5.56386e-07	4	2.2731e-06	215	0.000127146	1	7.14913e-07	5	2.57267e-06	1	5.35464e-07	14	5.71175e-06	1	6.84278e-07	0	0	1	7.42401e-07	1	5.49157e-07
TRBV11-2	TRBD2	TRBJ1-3	0	0	2	1.04873e-06	0	0	1	5.0433e-07	0	0	1	5.53018e-07	1	6.07439e-07	0	0	0	0	0	0	0	0	0	0	0	0	1	5.14534e-07	0	0	0	0	0	0	0	0	0	0	1	5.49157e-07
TRBV11-2	TRBD2	TRBJ1-4	1	6.45583e-07	2	1.04873e-06	0	0	2	1.00866e-06	0	0	0	0	1	6.07439e-07	1	6.59863e-07	1	5.9831e-07	0	0	1	5.68275e-07	6	3.54827e-06	0	0	2	1.02907e-06	0	0	1	4.07982e-07	0	0	1	5.45455e-07	3	2.2272e-06	0	0
TRBV11-2	TRBD2	TRBJ1-5	3	1.93675e-06	0	0	4	2.90752e-06	0	0	0	0	1	5.53018e-07	1	6.07439e-07	1	6.59863e-07	0	0	0	0	2	1.13655e-06	2	1.18276e-06	0	0	1	5.14534e-07	2	1.07093e-06	3	1.22395e-06	3	2.05283e-06	0	0	0	0	0	0
TRBV11-2	TRBD2	TRBJ1-6	0	0	1	5.24364e-07	0	0	2	1.00866e-06	2	1.45993e-06	1	5.53018e-07	0	0	0	0	1	5.9831e-07	0	0	0	0	4	2.36551e-06	0	0	1	5.14534e-07	0	0	1	4.07982e-07	0	0	0	0	0	0	3	1.64747e-06
TRBV11-2	TRBD2	TRBJ2-1	38	2.45322e-05	37	1.94014e-05	68	4.94279e-05	48	2.42078e-05	9	6.56967e-06	12	6.63622e-06	10	6.07439e-06	25	1.64966e-05	24	1.43595e-05	14	7.7894e-06	21	1.19338e-05	195	0.000115319	6	4.28948e-06	100	5.14534e-05	29	1.55285e-05	271	0.000110563	324	0.000221706	52	2.83636e-05	5	3.712e-06	12	6.58989e-06
TRBV11-2	TRBD2	TRBJ2-2	0	0	8	4.19491e-06	7	5.08817e-06	3	1.51299e-06	6	4.37978e-06	1	5.53018e-07	2	1.21488e-06	8	5.2789e-06	1	5.9831e-07	2	1.11277e-06	3	1.70482e-06	6	3.54827e-06	5	3.57457e-06	5	2.57267e-06	6	3.21278e-06	91	3.71264e-05	7	4.78995e-06	8	4.36364e-06	2	1.4848e-06	0	0
TRBV11-2	TRBD2	TRBJ2-2P	0	0	0	0	0	0	0	0	0	0	0	0	0	0	0	0	0	0	0	0	0	0	0	0	0	0	0	0	0	0	0	0	0	0	2	1.09091e-06	0	0	0	0
TRBV11-2	TRBD2	TRBJ2-3	3	1.93675e-06	17	8.91418e-06	11	7.99569e-06	12	6.05196e-06	8	5.83971e-06	13	7.18924e-06	10	6.07439e-06	12	7.91835e-06	12	7.17973e-06	1	5.56386e-07	14	7.95585e-06	18	1.06448e-05	12	8.57896e-06	27	1.38924e-05	230	0.000123157	17	6.9357e-06	23	1.57384e-05	17	9.27273e-06	7	5.19681e-06	10	5.49157e-06
TRBV11-2	TRBD2	TRBJ2-4	1	6.45583e-07	0	0	0	0	4	2.01732e-06	0	0	1	5.53018e-07	3	1.82232e-06	1	6.59863e-07	0	0	0	0	2	1.13655e-06	1	5.91379e-07	2	1.42983e-06	2	1.02907e-06	4	2.14186e-06	4	1.63193e-06	4	2.73711e-06	5	2.72727e-06	0	0	2	1.09831e-06
TRBV11-2	TRBD2	TRBJ2-5	14	9.03816e-06	6	3.14618e-06	9	6.54193e-06	41	2.06775e-05	3	2.18989e-06	3	1.65905e-06	5	3.0372e-06	19	1.25374e-05	7	4.18817e-06	3	1.66916e-06	15	8.52412e-06	10	5.91379e-06	2	1.42983e-06	27	1.38924e-05	3	1.60639e-06	19	7.75167e-06	17	1.16327e-05	10	5.45455e-06	11	8.16641e-06	15	8.23736e-06
TRBV11-2	TRBD2	TRBJ2-6	1	6.45583e-07	0	0	1	7.26881e-07	1	5.0433e-07	0	0	0	0	0	0	0	0	3	1.79493e-06	0	0	2	1.13655e-06	2	1.18276e-06	1	7.14913e-07	2	1.02907e-06	3	1.60639e-06	4	1.63193e-06	0	0	2	1.09091e-06	0	0	0	0
TRBV11-2	TRBD2	TRBJ2-7	37	2.38866e-05	21	1.10116e-05	9	6.54193e-06	149	7.51452e-05	14	1.02195e-05	30	1.65905e-05	6	3.64464e-06	4	2.63945e-06	12	7.17973e-06	367	0.000204194	23	1.30703e-05	24	1.41931e-05	8	5.71931e-06	43	2.21249e-05	13	6.96103e-06	39	1.59113e-05	21	1.43698e-05	19	1.03636e-05	6	4.45441e-06	1	5.49157e-07
TRBV11-3	.	TRBJ1-1	1	6.45583e-07	0	0	0	0	0	0	0	0	3	1.65905e-06	0	0	0	0	0	0	0	0	0	0	45	2.6612e-05	0	0	0	0	0	0	0	0	0	0	0	0	0	0	0	0
TRBV11-3	.	TRBJ1-2	0	0	0	0	0	0	0	0	0	0	0	0	0	0	0	0	0	0	0	0	2	1.13655e-06	3	1.77414e-06	0	0	1	5.14534e-07	0	0	0	0	1	6.84278e-07	0	0	0	0	0	0
TRBV11-3	.	TRBJ1-3	1	6.45583e-07	0	0	0	0	0	0	0	0	0	0	0	0	0	0	0	0	0	0	0	0	0	0	0	0	0	0	0	0	0	0	0	0	0	0	0	0	0	0
TRBV11-3	.	TRBJ1-4	0	0	0	0	0	0	51	2.57208e-05	0	0	0	0	0	0	0	0	0	0	0	0	0	0	0	0	0	0	35	1.80087e-05	0	0	2	8.15965e-07	0	0	0	0	0	0	0	0
TRBV11-3	.	TRBJ1-5	1	6.45583e-07	0	0	3	2.18064e-06	0	0	0	0	0	0	0	0	0	0	0	0	0	0	0	0	1	5.91379e-07	0	0	1	5.14534e-07	0	0	17	6.9357e-06	0	0	0	0	0	0	0	0
TRBV11-3	.	TRBJ1-6	0	0	0	0	0	0	0	0	0	0	0	0	0	0	0	0	0	0	0	0	0	0	1	5.91379e-07	0	0	0	0	0	0	0	0	0	0	4	2.18182e-06	0	0	0	0
TRBV11-3	.	TRBJ2-1	1	6.45583e-07	0	0	0	0	0	0	2	1.45993e-06	0	0	0	0	0	0	0	0	0	0	3	1.70482e-06	1	5.91379e-07	0	0	0	0	2	1.07093e-06	2	8.15965e-07	0	0	0	0	2	1.4848e-06	1	5.49157e-07
TRBV11-3	.	TRBJ2-2	0	0	0	0	0	0	0	0	0	0	0	0	0	0	0	0	0	0	1	5.56386e-07	1	5.68275e-07	0	0	0	0	0	0	2	1.07093e-06	1	4.07982e-07	0	0	0	0	1	7.42401e-07	0	0
TRBV11-3	.	TRBJ2-3	2	1.29117e-06	6	3.14618e-06	0	0	55	2.77381e-05	0	0	0	0	0	0	0	0	0	0	0	0	0	0	3	1.77414e-06	0	0	0	0	1	5.35464e-07	2	8.15965e-07	0	0	0	0	0	0	0	0
TRBV11-3	.	TRBJ2-4	0	0	0	0	0	0	0	0	0	0	0	0	0	0	0	0	0	0	0	0	0	0	0	0	0	0	3	1.5436e-06	0	0	0	0	0	0	0	0	0	0	0	0
TRBV11-3	.	TRBJ2-5	1	6.45583e-07	0	0	1	7.26881e-07	1	5.0433e-07	0	0	0	0	0	0	0	0	1	5.9831e-07	0	0	0	0	7	4.13965e-06	0	0	1	5.14534e-07	0	0	0	0	0	0	0	0	1	7.42401e-07	3	1.64747e-06
TRBV11-3	.	TRBJ2-6	0	0	2	1.04873e-06	0	0	0	0	0	0	0	0	0	0	0	0	0	0	0	0	0	0	2	1.18276e-06	0	0	1	5.14534e-07	0	0	2	8.15965e-07	2	1.36856e-06	0	0	0	0	0	0
TRBV11-3	.	TRBJ2-7	0	0	2	1.04873e-06	0	0	0	0	0	0	7	3.87113e-06	1	6.07439e-07	0	0	0	0	0	0	0	0	2	1.18276e-06	0	0	1	5.14534e-07	0	0	2	8.15965e-07	0	0	0	0	0	0	0	0
TRBV11-3	TRBD1	TRBJ1-1	3	1.93675e-06	4	2.09745e-06	0	0	2	1.00866e-06	0	0	2	1.10604e-06	2	1.21488e-06	1	6.59863e-07	2	1.19662e-06	0	0	0	0	14	8.2793e-06	0	0	1	5.14534e-07	8	4.28371e-06	0	0	1	6.84278e-07	4	2.18182e-06	1	7.42401e-07	0	0
TRBV11-3	TRBD1	TRBJ1-2	2	1.29117e-06	0	0	1	7.26881e-07	0	0	0	0	2	1.10604e-06	5	3.0372e-06	0	0	5	2.99155e-06	0	0	6	3.40965e-06	6	3.54827e-06	0	0	1	5.14534e-07	4	2.14186e-06	4	1.63193e-06	0	0	2	1.09091e-06	0	0	2	1.09831e-06
TRBV11-3	TRBD1	TRBJ1-3	0	0	1	5.24364e-07	0	0	0	0	0	0	0	0	2	1.21488e-06	0	0	0	0	0	0	0	0	0	0	0	0	1	5.14534e-07	1	5.35464e-07	0	0	0	0	0	0	0	0	1	5.49157e-07
TRBV11-3	TRBD1	TRBJ1-4	1	6.45583e-07	2	1.04873e-06	0	0	0	0	0	0	0	0	0	0	0	0	0	0	1	5.56386e-07	2	1.13655e-06	2	1.18276e-06	0	0	1	5.14534e-07	3	1.60639e-06	2	8.15965e-07	0	0	4	2.18182e-06	0	0	0	0
TRBV11-3	TRBD1	TRBJ1-5	1	6.45583e-07	2	1.04873e-06	1	7.26881e-07	3	1.51299e-06	0	0	1	5.53018e-07	0	0	0	0	0	0	0	0	0	0	1	5.91379e-07	1	7.14913e-07	1	5.14534e-07	2	1.07093e-06	0	0	2	1.36856e-06	4	2.18182e-06	0	0	0	0
TRBV11-3	TRBD1	TRBJ1-6	1	6.45583e-07	0	0	0	0	0	0	0	0	1	5.53018e-07	0	0	0	0	2	1.19662e-06	3	1.66916e-06	2	1.13655e-06	0	0	0	0	1	5.14534e-07	2	1.07093e-06	0	0	2	1.36856e-06	0	0	0	0	0	0
TRBV11-3	TRBD1	TRBJ2-1	1	6.45583e-07	6	3.14618e-06	3	2.18064e-06	2	1.00866e-06	1	7.29964e-07	0	0	3	1.82232e-06	2	1.31973e-06	4	2.39324e-06	3	1.66916e-06	0	0	9	5.32241e-06	0	0	4	2.05813e-06	1	5.35464e-07	7	2.85588e-06	4	2.73711e-06	12	6.54546e-06	3	2.2272e-06	4	2.19663e-06
TRBV11-3	TRBD1	TRBJ2-2	0	0	10	5.24364e-06	0	0	0	0	0	0	0	0	0	0	1	6.59863e-07	1	5.9831e-07	1	5.56386e-07	1	5.68275e-07	6	3.54827e-06	0	0	1	5.14534e-07	2	1.07093e-06	5	2.03991e-06	0	0	1	5.45455e-07	0	0	0	0
TRBV11-3	TRBD1	TRBJ2-3	0	0	2	1.04873e-06	2	1.45376e-06	1	5.0433e-07	0	0	0	0	0	0	2	1.31973e-06	0	0	3	1.66916e-06	1	5.68275e-07	2	1.18276e-06	4	2.85965e-06	0	0	1	5.35464e-07	18	7.34368e-06	3	2.05283e-06	0	0	1	7.42401e-07	1	5.49157e-07
TRBV11-3	TRBD1	TRBJ2-4	0	0	0	0	0	0	0	0	0	0	0	0	0	0	1	6.59863e-07	0	0	0	0	0	0	0	0	0	0	0	0	2	1.07093e-06	0	0	0	0	0	0	0	0	0	0
TRBV11-3	TRBD1	TRBJ2-5	3	1.93675e-06	4	2.09745e-06	1	7.26881e-07	4	2.01732e-06	0	0	3	1.65905e-06	1	6.07439e-07	6	3.95918e-06	0	0	2	1.11277e-06	1	5.68275e-07	1	5.91379e-07	1	7.14913e-07	1	5.14534e-07	0	0	2	8.15965e-07	3	2.05283e-06	1	5.45455e-07	1	7.42401e-07	0	0
TRBV11-3	TRBD1	TRBJ2-6	0	0	0	0	0	0	0	0	0	0	0	0	0	0	0	0	0	0	0	0	0	0	0	0	0	0	0	0	0	0	1	4.07982e-07	0	0	0	0	0	0	0	0
TRBV11-3	TRBD1	TRBJ2-7	1	6.45583e-07	2	1.04873e-06	0	0	4	2.01732e-06	1	7.29964e-07	2	1.10604e-06	1	6.07439e-07	0	0	2	1.19662e-06	2	1.11277e-06	3	1.70482e-06	11	6.50517e-06	5	3.57457e-06	4	2.05813e-06	7	3.74825e-06	7	2.85588e-06	3	2.05283e-06	3	1.63636e-06	1	7.42401e-07	2	1.09831e-06
TRBV11-3	TRBD2	TRBJ1-1	0	0	0	0	0	0	0	0	0	0	0	0	0	0	0	0	0	0	0	0	0	0	2	1.18276e-06	0	0	0	0	0	0	0	0	1	6.84278e-07	0	0	1	7.42401e-07	0	0
TRBV11-3	TRBD2	TRBJ1-2	0	0	0	0	0	0	0	0	0	0	0	0	0	0	0	0	0	0	0	0	0	0	0	0	0	0	0	0	6	3.21278e-06	0	0	0	0	0	0	0	0	0	0
TRBV11-3	TRBD2	TRBJ1-3	0	0	0	0	0	0	2	1.00866e-06	0	0	0	0	0	0	0	0	0	0	0	0	0	0	0	0	2	1.42983e-06	0	0	0	0	0	0	0	0	0	0	0	0	0	0
TRBV11-3	TRBD2	TRBJ1-4	0	0	0	0	0	0	0	0	0	0	0	0	2	1.21488e-06	0	0	0	0	0	0	0	0	0	0	0	0	0	0	1	5.35464e-07	0	0	0	0	0	0	0	0	0	0
TRBV11-3	TRBD2	TRBJ1-5	0	0	0	0	0	0	0	0	0	0	0	0	0	0	0	0	0	0	0	0	0	0	0	0	0	0	0	0	3	1.60639e-06	1	4.07982e-07	0	0	0	0	0	0	0	0
TRBV11-3	TRBD2	TRBJ1-6	0	0	0	0	0	0	0	0	0	0	0	0	0	0	3	1.97959e-06	0	0	1	5.56386e-07	0	0	1	5.91379e-07	0	0	0	0	1	5.35464e-07	0	0	0	0	0	0	0	0	0	0
TRBV11-3	TRBD2	TRBJ2-1	12	7.747e-06	4	2.09745e-06	1	7.26881e-07	8	4.03464e-06	0	0	6	3.31811e-06	2	1.21488e-06	2	1.31973e-06	113	6.76091e-05	7	3.8947e-06	0	0	2	1.18276e-06	0	0	6	3.0872e-06	8	4.28371e-06	10	4.07982e-06	9	6.1585e-06	94	5.12727e-05	0	0	0	0
TRBV11-3	TRBD2	TRBJ2-2	1	6.45583e-07	0	0	0	0	2	1.00866e-06	1	7.29964e-07	0	0	0	0	0	0	1	5.9831e-07	0	0	2	1.13655e-06	0	0	1	7.14913e-07	5	2.57267e-06	6	3.21278e-06	0	0	1	6.84278e-07	1	5.45455e-07	0	0	0	0
TRBV11-3	TRBD2	TRBJ2-3	0	0	1	5.24364e-07	2	1.45376e-06	1	5.0433e-07	0	0	0	0	0	0	0	0	1	5.9831e-07	0	0	1	5.68275e-07	3	1.77414e-06	1	7.14913e-07	6	3.0872e-06	4	2.14186e-06	4	1.63193e-06	3	2.05283e-06	1	5.45455e-07	1	7.42401e-07	0	0
TRBV11-3	TRBD2	TRBJ2-4	0	0	0	0	0	0	0	0	0	0	0	0	0	0	1	6.59863e-07	1	5.9831e-07	0	0	0	0	0	0	0	0	0	0	0	0	0	0	0	0	1	5.45455e-07	0	0	0	0
TRBV11-3	TRBD2	TRBJ2-5	1	6.45583e-07	3	1.57309e-06	0	0	0	0	0	0	0	0	1	6.07439e-07	0	0	0	0	0	0	0	0	3	1.77414e-06	2	1.42983e-06	1	5.14534e-07	2	1.07093e-06	3	1.22395e-06	1	6.84278e-07	7	3.81818e-06	0	0	1	5.49157e-07
TRBV11-3	TRBD2	TRBJ2-6	0	0	1	5.24364e-07	0	0	0	0	0	0	0	0	0	0	0	0	0	0	0	0	0	0	0	0	0	0	0	0	0	0	0	0	1	6.84278e-07	0	0	0	0	0	0
TRBV11-3	TRBD2	TRBJ2-7	3	1.93675e-06	3	1.57309e-06	3	2.18064e-06	1	5.0433e-07	0	0	9	4.97716e-06	0	0	1	6.59863e-07	0	0	0	0	5	2.84137e-06	2	1.18276e-06	2	1.42983e-06	5	2.57267e-06	1	5.35464e-07	12	4.89579e-06	5	3.42139e-06	4	2.18182e-06	0	0	0	0
TRBV12-1	.	TRBJ2-1	0	0	0	0	0	0	0	0	0	0	0	0	0	0	0	0	0	0	0	0	0	0	0	0	0	0	0	0	0	0	0	0	0	0	2	1.09091e-06	0	0	0	0
TRBV12-1	TRBD1	TRBJ2-5	0	0	0	0	0	0	0	0	0	0	0	0	0	0	0	0	0	0	0	0	0	0	0	0	0	0	0	0	0	0	0	0	0	0	0	0	0	0	1	5.49157e-07
TRBV12-1	TRBD1	TRBJ2-7	0	0	0	0	0	0	0	0	0	0	0	0	0	0	0	0	0	0	0	0	0	0	1	5.91379e-07	0	0	0	0	0	0	0	0	0	0	0	0	0	0	0	0
TRBV12-1	TRBD2	TRBJ2-1	0	0	0	0	0	0	0	0	0	0	0	0	1	6.07439e-07	0	0	0	0	0	0	0	0	0	0	0	0	0	0	0	0	0	0	0	0	0	0	0	0	0	0
TRBV12-1	TRBD2	TRBJ2-3	0	0	0	0	0	0	0	0	0	0	0	0	0	0	0	0	0	0	0	0	0	0	0	0	0	0	1	5.14534e-07	0	0	0	0	0	0	0	0	0	0	0	0
TRBV12-2	.	TRBJ2-2	0	0	0	0	0	0	0	0	0	0	0	0	0	0	0	0	0	0	0	0	1	5.68275e-07	0	0	0	0	0	0	0	0	0	0	0	0	0	0	0	0	0	0
TRBV12-2	TRBD1	TRBJ1-3	0	0	0	0	0	0	0	0	0	0	0	0	0	0	0	0	0	0	0	0	0	0	0	0	1	7.14913e-07	0	0	0	0	0	0	0	0	0	0	0	0	0	0
TRBV12-2	TRBD1	TRBJ2-1	0	0	0	0	0	0	0	0	0	0	0	0	0	0	0	0	0	0	0	0	0	0	0	0	0	0	1	5.14534e-07	0	0	0	0	0	0	0	0	0	0	0	0
TRBV12-2	TRBD1	TRBJ2-5	0	0	1	5.24364e-07	0	0	0	0	0	0	0	0	0	0	0	0	0	0	0	0	0	0	0	0	0	0	0	0	0	0	0	0	0	0	0	0	2	1.4848e-06	0	0
TRBV12-2	TRBD1	TRBJ2-6	0	0	0	0	0	0	0	0	0	0	0	0	0	0	0	0	3	1.79493e-06	0	0	0	0	0	0	0	0	0	0	0	0	0	0	0	0	0	0	0	0	0	0
TRBV12-2	TRBD1	TRBJ2-7	0	0	0	0	0	0	0	0	0	0	0	0	0	0	0	0	1	5.9831e-07	0	0	0	0	0	0	0	0	0	0	0	0	0	0	1	6.84278e-07	0	0	0	0	0	0
TRBV12-2	TRBD2	TRBJ2-1	0	0	0	0	0	0	0	0	0	0	0	0	0	0	0	0	0	0	0	0	0	0	0	0	0	0	1	5.14534e-07	2	1.07093e-06	0	0	0	0	0	0	0	0	0	0
TRBV12-3	.	TRBJ1-1	471	0.00030407	539	0.000282632	448	0.000325643	424	0.000213836	337	0.000245998	811	0.000448498	601	0.000365071	569	0.000375462	880	0.000526513	854	0.000475153	2016	0.00114564	4225	0.00249857	302	0.000215904	588	0.000302546	528	0.000282725	1696	0.000691938	1412	0.000966201	907	0.000494727	2050	0.00152192	310	0.000170239
TRBV12-3	.	TRBJ1-2	171	0.000110395	712	0.000373347	364	0.000264585	436	0.000219888	347	0.000253297	1067	0.00059007	291	0.000176765	165	0.000108877	213	0.00012744	72	4.00598e-05	970	0.000551227	35080	0.0207456	607	0.000433952	212	0.000109081	712	0.00038125	1110	0.00045286	1522	0.00104147	481	0.000262364	549	0.000407578	719	0.000394844
TRBV12-3	.	TRBJ1-3	170	0.000109749	118	6.18749e-05	209	0.000151918	130	6.55629e-05	83	6.0587e-05	379	0.000209594	223	0.000135459	65	4.28911e-05	628	0.000375739	324	0.000180269	505	0.000286979	986	0.000583099	58	4.1465e-05	350	0.000180087	77	4.12307e-05	204	8.32284e-05	324	0.000221706	384	0.000209455	3	2.2272e-06	68	3.73427e-05
TRBV12-3	.	TRBJ1-4	203	0.000131053	53	2.77913e-05	14	1.01763e-05	55	2.77381e-05	46	3.35783e-05	155	8.57178e-05	11	6.68183e-06	30	1.97959e-05	3	1.79493e-06	21	1.16841e-05	533	0.00030289	1356	0.000801909	2	1.42983e-06	171	8.79852e-05	118	6.31848e-05	232	9.46519e-05	370	0.000253183	126	6.87273e-05	95	7.05281e-05	42	2.30646e-05
TRBV12-3	.	TRBJ1-5	702	0.000453199	427	0.000223903	432	0.000314013	387	0.000195176	254	0.000185411	459	0.000253835	253	0.000153682	315	0.000207857	689	0.000412236	419	0.000233126	1618	0.000919469	2803	0.00165763	355	0.000253794	768	0.000395162	1073	0.000574553	1491	0.000608302	1426	0.000975781	808	0.000440727	1418	0.00105272	318	0.000174632
TRBV12-3	.	TRBJ1-6	188	0.00012137	590	0.000309374	104	7.55956e-05	112	5.6485e-05	2	1.45993e-06	496	0.000274297	1	6.07439e-07	71	4.68502e-05	261	0.000156159	192	0.000106826	274	0.000155707	1244	0.000735675	132	9.43686e-05	850	0.000437353	329	0.000176168	488	0.000199095	465	0.000318189	295	0.000160909	548	0.000406836	287	0.000157608
TRBV12-3	.	TRBJ2-1	1126	0.000726927	539	0.000282632	279	0.0002028	394	0.000198706	327	0.000238698	666	0.00036831	639	0.000388154	552	0.000364244	1534	0.000917808	176	9.79239e-05	1055	0.00059953	1775	0.0010497	68	4.86141e-05	669	0.000344223	663	0.000355013	1238	0.000505082	1958	0.00133982	996	0.000543273	360	0.000267264	505	0.000277324
TRBV12-3	.	TRBJ2-2	410	0.000264689	1061	0.00055635	379	0.000275488	456	0.000229974	653	0.000476666	725	0.000400938	127	7.71448e-05	53	3.49727e-05	812	0.000485828	150	8.34579e-05	1059	0.000601803	1363	0.000806049	148	0.000105807	364	0.00018729	128	6.85394e-05	996	0.00040635	1741	0.00119133	351	0.000191455	692	0.000513741	463	0.00025426
TRBV12-3	.	TRBJ2-3	652	0.00042092	467	0.000244878	537	0.000390335	158	7.96841e-05	122	8.90556e-05	1519	0.000840035	720	0.000437356	473	0.000312115	643	0.000384714	270	0.000150224	1864	0.00105926	1881	0.00111238	314	0.000224483	877	0.000451246	946	0.000506549	1564	0.000638085	1196	0.000818397	729	0.000397636	186	0.000138087	733	0.000402532
TRBV12-3	.	TRBJ2-4	236	0.000152358	242	0.000126896	64	4.65204e-05	67	3.37901e-05	2	1.45993e-06	518	0.000286463	2	1.21488e-06	116	7.65441e-05	1	5.9831e-07	1	5.56386e-07	253	0.000143774	283	0.00016736	42	3.00264e-05	166	8.54126e-05	3	1.60639e-06	245	9.99557e-05	707	0.000483785	212	0.000115636	239	0.000177434	73	4.00885e-05
TRBV12-3	.	TRBJ2-5	302	0.000194966	490	0.000256938	347	0.000252228	116	5.85023e-05	231	0.000168622	729	0.00040315	636	0.000386331	292	0.00019268	457	0.000273428	254	0.000141322	599	0.000340397	1399	0.000827339	117	8.36449e-05	318	0.000163622	353	0.000189019	1059	0.000432053	722	0.000494049	520	0.000283636	176	0.000130663	288	0.000158157
TRBV12-3	.	TRBJ2-6	192	0.000123952	484	0.000253792	92	6.68731e-05	244	0.000123057	80	5.83971e-05	304	0.000168118	667	0.000405162	135	8.90815e-05	242	0.000144791	826	0.000459575	275	0.000156276	818	0.000483748	214	0.000152991	425	0.000218677	77	4.12307e-05	576	0.000234998	438	0.000299714	374	0.000204	117	8.68609e-05	130	7.13904e-05
TRBV12-3	.	TRBJ2-7	831	0.00053648	380	0.000199258	512	0.000372163	511	0.000257713	601	0.000438708	1830	0.00101202	976	0.000592861	196	0.000129333	1172	0.00070122	258	0.000143548	2585	0.00146899	1621	0.000958625	255	0.000182303	811	0.000417287	1073	0.000574553	1090	0.000444701	1351	0.00092446	987	0.000538364	850	0.000631041	452	0.000248219
TRBV12-3	TRBD1	TRBJ1-1	1720	0.0011104	3797	0.00199101	1453	0.00105616	2450	0.00123561	741	0.000540903	2050	0.00113369	1945	0.00118147	1038	0.000684937	4721	0.00282462	2482	0.00138095	4453	0.00253053	10276	0.00607701	730	0.000521887	1704	0.000876765	3293	0.00176328	4964	0.00202522	3486	0.00238539	2847	0.00155291	2843	0.00211065	2258	0.00124
TRBV12-3	TRBD1	TRBJ1-2	2110	0.00136218	2639	0.0013838	1176	0.000854812	2573	0.00129764	701	0.000511705	2690	0.00148762	1288	0.000782382	1520	0.00100299	2421	0.00144851	1120	0.000623152	5052	0.00287092	10931	0.00646436	823	0.000588374	2142	0.00110213	8973	0.00480472	4671	0.00190569	3573	0.00244493	3100	0.00169091	3155	0.00234228	1397	0.000767173
TRBV12-3	TRBD1	TRBJ1-3	238	0.000153649	380	0.000199258	497	0.00036126	466	0.000235018	433	0.000316074	283	0.000156504	745	0.000452542	1084	0.000715291	462	0.000276419	213	0.00011851	2408	0.00136841	2167	0.00128152	380	0.000271667	1670	0.000859271	377	0.00020187	1086	0.000443069	764	0.000522789	1053	0.000574364	447	0.000331853	649	0.000356403
TRBV12-3	TRBD1	TRBJ1-4	787	0.000508074	628	0.0003293	518	0.000376524	816	0.000411533	705	0.000514624	1223	0.000676341	1245	0.000756262	763	0.000503475	436	0.000260863	424	0.000235908	1189	0.000675679	3775	0.00223245	470	0.000336009	1013	0.000521222	913	0.000488879	2714	0.00110726	1290	0.000882719	772	0.000421091	1379	0.00102377	500	0.000274579
TRBV12-3	TRBD1	TRBJ1-5	2223	0.00143513	2804	0.00147032	2204	0.00160205	2059	0.00103842	596	0.000435058	2923	0.00161647	5029	0.00305481	2055	0.00135602	4454	0.00266487	2020	0.0011239	5472	0.0031096	8136	0.00481146	1115	0.000797128	2251	0.00115821	2975	0.00159301	4368	0.00178207	3590	0.00245656	3413	0.00186164	3754	0.00278697	2243	0.00123176
TRBV12-3	TRBD1	TRBJ1-6	1235	0.000797295	1125	0.000589909	426	0.000309651	442	0.000222914	868	0.000633609	2369	0.0013101	1475	0.000895973	481	0.000317394	1651	0.000987811	258	0.000143548	1124	0.000638741	3061	0.00181021	462	0.00033029	575	0.000295857	722	0.000386605	2389	0.00097467	1697	0.00116122	1291	0.000704182	740	0.000549377	701	0.000384959
TRBV12-3	TRBD1	TRBJ2-1	1688	0.00108974	1607	0.000842652	1624	0.00118045	1554	0.000783729	744	0.000543093	4154	0.00229724	2382	0.00144692	875	0.00057738	2346	0.00140364	1121	0.000623708	3810	0.00216513	4193	0.00247965	477	0.000341014	1993	0.00102547	1838	0.000984183	3814	0.00155604	3121	0.00213563	2153	0.00117436	1039	0.000771355	1172	0.000643612
TRBV12-3	TRBD1	TRBJ2-2	13184	0.00851137	2488	0.00130462	1974	0.00143486	594	0.000299572	290	0.000211689	2474	0.00136817	158	9.59754e-05	1441	0.000950862	1213	0.000725751	1036	0.000576416	2177	0.00123713	4257	0.0025175	673	0.000481137	1691	0.000870076	1587	0.000849781	3364	0.00137245	3220	0.00220338	1650	0.0009	901	0.000668903	1677	0.000920937
TRBV12-3	TRBD1	TRBJ2-3	1243	0.00080246	2070	0.00108543	1448	0.00105252	755	0.000380769	193	0.000140883	1149	0.000635418	1762	0.00107031	1714	0.001131	1078	0.000644979	1916	0.00106604	3631	0.00206341	6821	0.00403379	439	0.000313847	1073	0.000552094	1631	0.000873342	3422	0.00139612	2696	0.00184481	1041	0.000567818	895	0.000664449	645	0.000354206
TRBV12-3	TRBD1	TRBJ2-4	470	0.000303424	412	0.000216038	117	8.50451e-05	152	7.66581e-05	84	6.1317e-05	512	0.000283145	570	0.00034624	212	0.000139891	374	0.000223768	294	0.000163577	457	0.000259702	718	0.00042461	92	6.5772e-05	380	0.000195523	288	0.000154214	1010	0.000412062	1382	0.000945672	336	0.000183273	215	0.000159616	354	0.000194402
TRBV12-3	TRBD1	TRBJ2-5	1145	0.000739193	2138	0.00112109	1267	0.000920958	1109	0.000559302	524	0.000382501	2508	0.00138697	691	0.000419741	713	0.000470482	773	0.000462494	1401	0.000779497	2960	0.00168209	3578	0.00211595	688	0.00049186	702	0.000361203	702	0.000375896	1815	0.000740488	1534	0.00104968	947	0.000516546	527	0.000391245	1922	0.00105548
TRBV12-3	TRBD1	TRBJ2-6	578	0.000373147	216	0.000113263	167	0.000121389	380	0.000191645	334	0.000243808	753	0.000416423	598	0.000363249	322	0.000212476	1105	0.000661133	30	1.66916e-05	726	0.000412568	1417	0.000837984	409	0.0002924	208	0.000107023	923	0.000494233	1099	0.000448373	770	0.000526894	650	0.000354546	673	0.000499636	644	0.000353657
TRBV12-3	TRBD1	TRBJ2-7	1732	0.00111815	2195	0.00115098	1420	0.00103217	1676	0.000845257	500	0.000364982	3858	0.00213354	3280	0.0019924	1260	0.000831427	2957	0.0017692	1522	0.000846819	5019	0.00285217	5742	0.0033957	1286	0.000919379	2691	0.00138461	1841	0.000985789	4554	0.00185795	3079	0.00210689	3103	0.00169255	2795	0.00207501	1781	0.000978049
TRBV12-3	TRBD2	TRBJ1-1	188	0.00012137	294	0.000154163	807	0.000586593	315	0.000158864	79	5.76671e-05	992	0.000548594	573	0.000348063	146	9.63399e-05	837	0.000500786	499	0.000277637	1295	0.000735916	1784	0.00105502	111	7.93554e-05	888	0.000456906	235	0.000125834	843	0.000343929	968	0.000662381	542	0.000295636	783	0.0005813	284	0.000155961
TRBV12-3	TRBD2	TRBJ1-2	530	0.000342159	230	0.000120604	214	0.000155553	1181	0.000595614	58	4.23379e-05	471	0.000260472	1886	0.00114563	277	0.000182782	593	0.000354798	395	0.000219772	316	0.000179575	1856	0.0010976	249	0.000178013	195	0.000100334	1019	0.000545638	485	0.000197871	1448	0.000990835	910	0.000496364	321	0.000238311	66	3.62444e-05
TRBV12-3	TRBD2	TRBJ1-3	272	0.000175599	112	5.87287e-05	75	5.45161e-05	42	2.11819e-05	287	0.0002095	1026	0.000567397	950	0.000577067	37	2.44149e-05	441	0.000263855	1	5.56386e-07	166	9.43336e-05	158	9.34378e-05	3	2.14474e-06	368	0.000189348	189	0.000101203	52	2.12151e-05	164	0.000112222	32	1.74545e-05	124	9.20577e-05	94	5.16208e-05
TRBV12-3	TRBD2	TRBJ1-4	50	3.22792e-05	171	8.96662e-05	6	4.36129e-06	66	3.32858e-05	4	2.91986e-06	13	7.18924e-06	27	1.64009e-05	212	0.000139891	70	4.18817e-05	180	0.000100149	58	3.29599e-05	678	0.000400955	121	8.65045e-05	10	5.14534e-06	544	0.000291292	121	4.93659e-05	363	0.000248393	113	6.16364e-05	236	0.000175207	133	7.30379e-05
TRBV12-3	TRBD2	TRBJ1-5	48	3.0988e-05	400	0.000209745	313	0.000227514	212	0.000106918	774	0.000564992	830	0.000459005	59	3.58389e-05	793	0.000523271	121	7.23956e-05	495	0.000275411	623	0.000354035	1883	0.00111357	253	0.000180873	272	0.000139953	155	8.29969e-05	370	0.000150953	566	0.000387301	410	0.000223636	348	0.000258356	483	0.000265243
TRBV12-3	TRBD2	TRBJ1-6	557	0.00035959	20	1.04873e-05	108	7.85031e-05	12	6.05196e-06	6	4.37978e-06	845	0.0004673	9	5.46695e-06	75	4.94897e-05	173	0.000103508	435	0.000242028	407	0.000231288	352	0.000208165	166	0.000118676	219	0.000112683	10	5.35464e-06	17	6.9357e-06	166	0.00011359	143	7.8e-05	263	0.000195251	150	8.23736e-05
TRBV12-3	TRBD2	TRBJ2-1	3212	0.00207361	2373	0.00124431	1965	0.00142832	1476	0.000744391	2279	0.00166359	2202	0.00121775	1543	0.000937279	1725	0.00113826	3398	0.00203306	2825	0.00157179	4232	0.00240494	3210	0.00189833	1242	0.000887922	3515	0.00180859	2566	0.001374	3752	0.00153075	5157	0.00352882	3285	0.00179182	2531	0.00187902	1149	0.000630982
TRBV12-3	TRBD2	TRBJ2-2	1062	0.000685609	743	0.000389602	735	0.000534258	1299	0.000655125	1078	0.000786901	35588	0.0196808	1373	0.000834014	527	0.000347748	766	0.000458306	516	0.000287095	1272	0.000722846	1333	0.000788308	459	0.000328145	2046	0.00105274	1610	0.000862097	979	0.000399415	3099	0.00212058	1317	0.000718364	725	0.000538241	1010	0.000554649
TRBV12-3	TRBD2	TRBJ2-3	2527	0.00163139	1671	0.000876211	1495	0.00108669	458	0.000230983	783	0.000571562	2234	0.00123544	374	0.000227182	1138	0.000750924	2283	0.00136594	2090	0.00116285	11160	0.00634195	3017	0.00178419	942	0.000673448	2186	0.00112477	2246	0.00120265	3294	0.00134389	3357	0.00229712	1212	0.000661091	837	0.00062139	364	0.000199893
TRBV12-3	TRBD2	TRBJ2-4	176	0.000113623	411	0.000215513	205	0.000149011	10	5.0433e-06	415	0.000302935	565	0.000312455	12	7.28927e-06	104	6.86257e-05	454	0.000271633	48	2.67065e-05	316	0.000179575	356	0.000210531	41	2.93114e-05	259	0.000133264	726	0.000388747	474	0.000193384	509	0.000348298	78	4.25455e-05	49	3.63776e-05	333	0.000182869
TRBV12-3	TRBD2	TRBJ2-5	1066	0.000688192	650	0.000340836	1003	0.000729062	741	0.000373708	611	0.000446008	848	0.000468959	799	0.000485344	1191	0.000785896	1038	0.000621046	811	0.000451229	1996	0.00113428	1697	0.00100357	593	0.000423944	871	0.000448159	2105	0.00112715	2821	0.00115092	2026	0.00138635	828	0.000451636	448	0.000332596	688	0.00037782
TRBV12-3	TRBD2	TRBJ2-6	405	0.000261461	96	5.03389e-05	753	0.000547341	233	0.000117509	169	0.000123364	590	0.000326281	20	1.21488e-05	8	5.2789e-06	111	6.64125e-05	514	0.000285982	187	0.000106267	291	0.000172091	2	1.42983e-06	155	7.97527e-05	8	4.28371e-06	110	4.48781e-05	235	0.000160805	199	0.000108545	4	2.9696e-06	265	0.000145527
TRBV12-3	TRBD2	TRBJ2-7	1790	0.00115559	898	0.000470878	1204	0.000875165	1166	0.000588049	950	0.000693466	6715	0.00371352	1896	0.0011517	755	0.000498196	2195	0.00131329	577	0.000321035	2575	0.00146331	1831	0.00108281	523	0.0003739	2347	0.00120761	2325	0.00124495	2455	0.0010016	3120	0.00213495	2154	0.00117491	980	0.000727553	1561	0.000857234
TRBV12-4	.	TRBJ1-1	273	0.000176244	170	8.91418e-05	203	0.000147557	135	6.80845e-05	300	0.000218989	0	0	1213	0.000736824	120	7.91835e-05	314	0.000187869	252	0.000140209	224	0.000127294	499	0.000295098	0	0	127	6.53458e-05	844	0.000451932	284	0.000115867	130	8.89562e-05	80	4.36364e-05	381	0.000282855	0	0
TRBV12-4	.	TRBJ1-2	59	3.80894e-05	210	0.000110116	238	0.000172998	75	3.78247e-05	0	0	531	0.000293653	0	0	351	0.000231612	135	8.07719e-05	106	5.89769e-05	855	0.000485875	898	0.000531058	58	4.1465e-05	113	5.81423e-05	907	0.000485666	233	9.50599e-05	631	0.00043178	298	0.000162545	246	0.000182631	180	9.88483e-05
TRBV12-4	.	TRBJ1-3	32	2.06587e-05	0	0	18	1.30839e-05	43	2.16862e-05	0	0	263	0.000145444	387	0.000235079	0	0	373	0.00022317	77	4.28417e-05	192	0.000109109	175	0.000103491	30	2.14474e-05	134	6.89475e-05	101	5.40819e-05	35	1.42794e-05	28	1.91598e-05	0	0	0	0	37	2.03188e-05
TRBV12-4	.	TRBJ1-4	0	0	0	0	25	1.8172e-05	0	0	0	0	549	0.000303607	1420	0.000862564	26	1.71564e-05	0	0	60	3.33831e-05	85	4.83034e-05	0	0	0	0	43	2.21249e-05	273	0.000146182	678	0.000276612	107	7.32178e-05	41	2.23636e-05	95	7.05281e-05	42	2.30646e-05
TRBV12-4	.	TRBJ1-5	89	5.74569e-05	39	2.04502e-05	93	6.75999e-05	149	7.51452e-05	59	4.30679e-05	493	0.000272638	1634	0.000992556	27045	0.017846	2382	0.00142518	332	0.00018472	759	0.000431321	435	0.00025725	85	6.07676e-05	321	0.000165165	908	0.000486201	318	0.000129738	231	0.000158068	28	1.52727e-05	630	0.000467713	155	8.51194e-05
TRBV12-4	.	TRBJ1-6	55	3.55071e-05	0	0	63	4.57935e-05	0	0	20	1.45993e-05	150	8.29527e-05	0	0	37	2.44149e-05	0	0	60	3.33831e-05	99	5.62592e-05	0	0	0	0	0	0	75	4.01598e-05	228	9.302e-05	121	8.27977e-05	51	2.78182e-05	104	7.72097e-05	0	0
TRBV12-4	.	TRBJ2-1	542	0.000349906	104	5.45338e-05	67	4.8701e-05	17	8.57361e-06	80	5.83971e-05	1381	0.000763718	460	0.000279422	47	3.10135e-05	370	0.000221375	382	0.000212539	227	0.000128998	150	8.87068e-05	14	1.00088e-05	412	0.000211988	288	0.000154214	304	0.000124027	63	4.31095e-05	67	3.65455e-05	60	4.45441e-05	0	0
TRBV12-4	.	TRBJ2-2	173	0.000111686	193	0.000101202	146	0.000106125	43	2.16862e-05	243	0.000177381	369	0.000204064	775	0.000470765	122	8.05032e-05	268	0.000160347	263	0.000146329	420	0.000238675	362	0.000214079	0	0	93	4.78516e-05	545	0.000291828	93	3.79424e-05	606	0.000414673	133	7.25455e-05	89	6.60737e-05	0	0
TRBV12-4	.	TRBJ2-3	0	0	165	8.652e-05	98	7.12343e-05	21	1.05909e-05	81	5.91271e-05	136	7.52105e-05	171	0.000103872	34	2.24353e-05	76	4.54716e-05	125	6.95482e-05	264	0.000150025	474	0.000280313	107	7.64957e-05	118	6.0715e-05	349	0.000186877	486	0.000198279	213	0.000145751	239	0.000130364	138	0.000102451	100	5.49157e-05
TRBV12-4	.	TRBJ2-4	191	0.000123306	0	0	47	3.41634e-05	0	0	0	0	0	0	0	0	0	0	0	0	0	0	72	4.09158e-05	65	3.84396e-05	0	0	59	3.03575e-05	0	0	0	0	0	0	0	0	0	0	0	0
TRBV12-4	.	TRBJ2-5	536	0.000346033	0	0	195	0.000141742	107	5.39633e-05	35	2.55487e-05	0	0	154	9.35457e-05	70	4.61904e-05	91	5.44463e-05	177	9.84803e-05	517	0.000293798	43	2.54293e-05	73	5.21887e-05	49	2.52121e-05	520	0.000278441	0	0	203	0.000138908	156	8.50909e-05	134	9.94817e-05	0	0
TRBV12-4	.	TRBJ2-6	82	5.29378e-05	0	0	0	0	0	0	470	0.000343083	129	7.13393e-05	1034	0.000628092	36	2.37551e-05	89	5.32496e-05	0	0	0	0	43	2.54293e-05	0	0	64	3.29301e-05	123	6.58621e-05	126	5.14058e-05	48	3.28454e-05	245	0.000133636	0	0	0	0
TRBV12-4	.	TRBJ2-7	171	0.000110395	43	2.25476e-05	36	2.61677e-05	45	2.26948e-05	100	7.29964e-05	107	5.91729e-05	1012	0.000614729	36	2.37551e-05	78	4.66682e-05	67	3.72778e-05	282	0.000160253	499	0.000295098	0	0	163	8.3869e-05	1096	0.000586869	331	0.000135042	295	0.000201862	0	0	226	0.000167783	17	9.33567e-06
TRBV12-4	TRBD1	TRBJ1-1	555	0.000358299	4104	0.00215199	540	0.000392516	143	7.21192e-05	424	0.000309505	982	0.000543064	2354	0.00142991	126	8.31427e-05	441	0.000263855	434	0.000241471	1084	0.00061601	1660	0.000981689	57	4.07501e-05	831	0.000427577	1442	0.000772139	897	0.00036596	707	0.000483785	56	3.05455e-05	403	0.000299188	221	0.000121364
TRBV12-4	TRBD1	TRBJ1-2	391	0.000252423	319	0.000167272	664	0.000482649	822	0.000414559	766	0.000559152	684	0.000378264	3102	0.00188428	537	0.000354346	750	0.000448733	1016	0.000565288	1076	0.000611464	1816	0.00107394	0	0	884	0.000454848	1795	0.000961158	957	0.000390439	633	0.000433148	764	0.000416727	542	0.000402381	53	2.91053e-05
TRBV12-4	TRBD1	TRBJ1-3	0	0	56	2.93644e-05	110	7.99569e-05	0	0	385	0.000281036	77	4.25824e-05	513	0.000311616	0	0	223	0.000133423	0	0	205	0.000116496	521	0.000308108	6	4.28948e-06	114	5.86568e-05	0	0	15	6.11974e-06	121	8.27977e-05	37	2.01818e-05	91	6.75585e-05	0	0
TRBV12-4	TRBD1	TRBJ1-4	316	0.000204004	131	6.86916e-05	0	0	110	5.54763e-05	0	0	444	0.00024554	295	0.000179195	0	0	945	0.000565403	52	2.89321e-05	206	0.000117065	586	0.000346548	157	0.000112241	42	2.16104e-05	338	0.000180987	1026	0.00041859	159	0.0001088	0	0	34	2.52416e-05	351	0.000192754
TRBV12-4	TRBD1	TRBJ1-5	698	0.000450617	758	0.000397468	1189	0.000864262	165	8.32144e-05	428	0.000312424	1371	0.000758188	2918	0.00177251	58	3.8272e-05	1273	0.000761649	81	4.50673e-05	1588	0.00090242	1830	0.00108222	152	0.000108667	294	0.000151273	952	0.000509762	1339	0.000546288	715	0.000489259	61	3.32727e-05	4556	0.00338238	423	0.000232294
TRBV12-4	TRBD1	TRBJ1-6	238	0.000153649	54	2.83156e-05	204	0.000148284	39	1.96689e-05	82	5.9857e-05	208	0.000115028	0	0	0	0	131	7.83787e-05	643	0.000357756	213	0.000121043	1202	0.000710837	0	0	52	2.67557e-05	235	0.000125834	856	0.000349233	189	0.000129329	0	0	0	0	13	7.13904e-06
TRBV12-4	TRBD1	TRBJ2-1	128	8.26347e-05	152	7.97033e-05	566	0.000411415	126	6.35456e-05	47	3.43083e-05	838	0.000463429	1131	0.000687014	27	1.78163e-05	1925	0.00115175	3647	0.00202914	279	0.000158549	929	0.000549391	74	5.29036e-05	427	0.000219706	310	0.000165994	899	0.000366776	319	0.000218285	228	0.000124364	480	0.000356352	429	0.000235588
TRBV12-4	TRBD1	TRBJ2-2	243	0.000156877	193	0.000101202	241	0.000175178	134	6.75802e-05	981	0.000716094	487	0.00026932	1206	0.000732572	276	0.000182122	159	9.51314e-05	208	0.000115728	7380	0.00419387	403	0.000238326	0	0	314	0.000161564	231	0.000123692	805	0.000328426	337	0.000230602	98	5.34546e-05	452	0.000335565	181	9.93975e-05
TRBV12-4	TRBD1	TRBJ2-3	150	9.68375e-05	364	0.000190868	52	3.77978e-05	11	5.54763e-06	40	2.91986e-05	751	0.000415317	77	4.67728e-05	0	0	217	0.000129833	0	0	248	0.000140932	2927	0.00173097	229	0.000163715	275	0.000141497	368	0.000197051	972	0.000396559	785	0.000537158	34	1.85455e-05	182	0.000135117	83	4.55801e-05
TRBV12-4	TRBD1	TRBJ2-4	0	0	0	0	46	3.34365e-05	0	0	0	0	0	0	131	7.95745e-05	31	2.04557e-05	141	8.43618e-05	12175	0.006774	86	4.88716e-05	345	0.000204026	0	0	31	1.59505e-05	409	0.000219005	90	3.67184e-05	143	9.78518e-05	146	7.96364e-05	0	0	0	0
TRBV12-4	TRBD1	TRBJ2-5	293	0.000189156	86	4.50953e-05	333	0.000242051	116	5.85023e-05	97	7.08065e-05	2038	0.00112705	476	0.000289141	48	3.16734e-05	305	0.000182485	174	9.68111e-05	0	0	344	0.000203434	62	4.43246e-05	425	0.000218677	306	0.000163852	811	0.000330874	112	7.66392e-05	27	1.47273e-05	493	0.000366004	330	0.000181222
TRBV12-4	TRBD1	TRBJ2-6	426	0.000275018	468	0.000245402	248	0.000180266	0	0	56	4.0878e-05	807	0.000446286	986	0.000598935	0	0	0	0	570	0.00031714	70	3.97792e-05	129	7.62878e-05	0	0	0	0	0	0	199	8.11885e-05	44	3.01082e-05	136	7.41818e-05	0	0	0	0
TRBV12-4	TRBD1	TRBJ2-7	579	0.000373793	326	0.000170943	71	5.16086e-05	168	8.47274e-05	162	0.000118254	370	0.000204617	2197	0.00133454	261	0.000172224	546	0.000326678	396	0.000220329	507	0.000288115	598	0.000353644	0	0	671	0.000345252	834	0.000446577	1405	0.000573215	832	0.000569319	5726	0.00312327	131	9.72545e-05	1193	0.000655145
TRBV12-4	TRBD2	TRBJ1-1	24	1.5494e-05	67	3.51324e-05	199	0.000144649	39	1.96689e-05	0	0	291	0.000160928	723	0.000439179	106	6.99454e-05	239	0.000142996	95	5.28567e-05	838	0.000476214	61	3.60741e-05	0	0	50	2.57267e-05	624	0.00033413	113	4.6102e-05	305	0.000208705	0	0	266	0.000197479	0	0
TRBV12-4	TRBD2	TRBJ1-2	135	8.71537e-05	86	4.50953e-05	0	0	23	1.15996e-05	512	0.000373741	247	0.000136595	0	0	0	0	107	6.40192e-05	465	0.000258719	313	0.00017787	315	0.000186284	37	2.64518e-05	0	0	278	0.000148859	198	8.07805e-05	287	0.000196388	325	0.000177273	222	0.000164813	0	0
TRBV12-4	TRBD2	TRBJ1-3	30	1.93675e-05	0	0	12	8.72257e-06	0	0	0	0	114	6.30441e-05	690	0.000419133	264	0.000174204	219	0.00013103	0	0	0	0	0	0	18	1.28684e-05	0	0	144	7.71068e-05	161	6.56852e-05	670	0.000458466	0	0	0	0	0	0
TRBV12-4	TRBD2	TRBJ1-4	0	0	0	0	41	2.98021e-05	0	0	0	0	0	0	230	0.000139711	0	0	0	0	0	0	0	0	28	1.65586e-05	0	0	139	7.15202e-05	77	4.12307e-05	195	7.95566e-05	0	0	47	2.56364e-05	0	0	0	0
TRBV12-4	TRBD2	TRBJ1-5	0	0	0	0	0	0	0	0	0	0	219	0.000121111	866	0.000526042	0	0	114	6.82074e-05	0	0	0	0	313	0.000185102	0	0	93	4.78516e-05	504	0.000269874	25	1.01996e-05	165	0.000112906	123	6.70909e-05	104	7.72097e-05	0	0
TRBV12-4	TRBD2	TRBJ1-6	61	3.93806e-05	60	3.14618e-05	0	0	0	0	0	0	0	0	0	0	0	0	0	0	0	0	0	0	95	5.6181e-05	19	1.35834e-05	0	0	0	0	237	9.66918e-05	0	0	0	0	0	0	88	4.83258e-05
TRBV12-4	TRBD2	TRBJ2-1	1326	0.000856043	424	0.00022233	671	0.000487737	63	3.17728e-05	23	1.67892e-05	2322	0.00128411	1605	0.00097494	201	0.000132632	303	0.000181288	147	8.17887e-05	2737	0.00155537	522	0.0003087	23	1.6443e-05	847	0.00043581	484	0.000259165	599	0.000244381	691	0.000472836	384	0.000209455	562	0.000417229	311	0.000170788
TRBV12-4	TRBD2	TRBJ2-2	229	0.000147839	696	0.000364957	48	3.48903e-05	63	3.17728e-05	24	1.75191e-05	351	0.000194109	1522	0.000924523	0	0	177	0.000105901	902	0.00050186	77	4.37572e-05	499	0.000295098	87	6.21975e-05	224	0.000115256	100	5.35464e-05	213	8.69003e-05	691	0.000472836	26	1.41818e-05	0	0	137	7.52345e-05
TRBV12-4	TRBD2	TRBJ2-3	151	9.74831e-05	458	0.000240158	170	0.00012357	1018	0.000513408	333	0.000243078	247	0.000136595	1074	0.00065239	267	0.000176183	537	0.000321293	37	2.05863e-05	1174	0.000667155	596	0.000352462	0	0	672	0.000345767	1026	0.000549386	1326	0.000540985	421	0.000288081	483	0.000263455	1989	0.00147664	219	0.000120265
TRBV12-4	TRBD2	TRBJ2-4	0	0	73	3.82785e-05	0	0	0	0	0	0	0	0	594	0.000360819	0	0	126	7.53871e-05	0	0	0	0	324	0.000191607	0	0	0	0	125	6.6933e-05	0	0	132	9.03247e-05	36	1.96364e-05	0	0	173	9.50042e-05
TRBV12-4	TRBD2	TRBJ2-5	36	2.3241e-05	0	0	57	4.14322e-05	83	4.18594e-05	42	3.06585e-05	814	0.000450157	1004	0.000609869	32	2.11156e-05	317	0.000189664	373	0.000207532	439	0.000249473	280	0.000165586	3746	0.00267807	346	0.000178029	77	4.12307e-05	525	0.000214191	184	0.000125907	171	9.32727e-05	233	0.000172979	5	2.74579e-06
TRBV12-4	TRBD2	TRBJ2-6	0	0	0	0	0	0	52	2.62252e-05	577	0.000421189	0	0	0	0	0	0	0	0	388	0.000215878	140	7.95585e-05	0	0	0	0	311	0.00016002	100	5.35464e-05	0	0	0	0	0	0	0	0	0	0
TRBV12-4	TRBD2	TRBJ2-7	270	0.000174307	37	1.94014e-05	187	0.000135927	69	3.47988e-05	33	2.40888e-05	384	0.000212359	730	0.000443431	1105	0.000729148	316	0.000189066	203	0.000112946	289	0.000164231	0	0	0	0	562	0.000289168	478	0.000255952	255	0.000104036	313	0.000214179	258	0.000140727	0	0	0	0
TRBV12-5	.	TRBJ1-1	35	2.25954e-05	32	1.67796e-05	6	4.36129e-06	83	4.18594e-05	0	0	0	0	0	0	1	6.59863e-07	0	0	0	0	264	0.000150025	233	0.000137791	157	0.000112241	0	0	318	0.000170278	3	1.22395e-06	180	0.00012317	42	2.29091e-05	140	0.000103936	0	0
TRBV12-5	.	TRBJ1-2	0	0	9	4.71927e-06	0	0	53	2.67295e-05	0	0	113	6.2491e-05	0	0	0	0	0	0	102	5.67514e-05	34	1.93213e-05	374	0.000221176	29	2.07325e-05	23	1.18343e-05	1	5.35464e-07	86	3.50865e-05	0	0	27	1.47273e-05	0	0	28	1.53764e-05
TRBV12-5	.	TRBJ1-3	19	1.22661e-05	0	0	20	1.45376e-05	0	0	0	0	43	2.37798e-05	0	0	0	0	0	0	21	1.16841e-05	29	1.648e-05	317	0.000187467	7	5.00439e-06	0	0	85	4.55144e-05	69	2.81508e-05	135	9.23776e-05	20	1.09091e-05	0	0	0	0
TRBV12-5	.	TRBJ1-4	0	0	35	1.83527e-05	0	0	0	0	0	0	0	0	0	0	0	0	0	0	0	0	0	0	34	2.01069e-05	0	0	0	0	134	7.17522e-05	0	0	0	0	22	1.2e-05	0	0	1	5.49157e-07
TRBV12-5	.	TRBJ1-5	19	1.22661e-05	0	0	95	6.90537e-05	25	1.26082e-05	0	0	154	8.51648e-05	0	0	13	8.57821e-06	0	0	68	3.78342e-05	0	0	295	0.000174457	205	0.000146557	25	1.28633e-05	143	7.65714e-05	97	3.95743e-05	58	3.96881e-05	142	7.74546e-05	0	0	1	5.49157e-07
TRBV12-5	.	TRBJ1-6	0	0	0	0	30	2.18064e-05	1	5.0433e-07	0	0	1	5.53018e-07	0	0	0	0	0	0	0	0	0	0	126	7.45137e-05	0	0	0	0	0	0	0	0	0	0	1	5.45455e-07	0	0	0	0
TRBV12-5	.	TRBJ2-1	25	1.61396e-05	39	2.04502e-05	1	7.26881e-07	30	1.51299e-05	0	0	168	9.2907e-05	0	0	0	0	0	0	0	0	175	9.94481e-05	161	9.5212e-05	28	2.00176e-05	0	0	5	2.67732e-06	196	7.99646e-05	347	0.000237445	131	7.14546e-05	0	0	0	0
TRBV12-5	.	TRBJ2-2	0	0	1	5.24364e-07	42	3.0529e-05	20	1.00866e-05	0	0	183	0.000101202	0	0	2	1.31973e-06	0	0	86	4.78492e-05	213	0.000121043	166	9.81689e-05	7	5.00439e-06	0	0	96	5.14045e-05	80	3.26386e-05	160	0.000109485	0	0	0	0	52	2.85562e-05
TRBV12-5	.	TRBJ2-3	9	5.81025e-06	104	5.45338e-05	59	4.2886e-05	6	3.02598e-06	0	0	80	4.42414e-05	0	0	0	0	80	4.78648e-05	26	1.4466e-05	159	9.03557e-05	47	2.77948e-05	31	2.21623e-05	0	0	0	0	0	0	1	6.84278e-07	22	1.2e-05	175	0.00012992	6	3.29494e-06
TRBV12-5	.	TRBJ2-4	0	0	107	5.61069e-05	0	0	0	0	0	0	0	0	0	0	10	6.59863e-06	0	0	0	0	0	0	0	0	0	0	0	0	0	0	0	0	1	6.84278e-07	0	0	0	0	0	0
TRBV12-5	.	TRBJ2-5	24	1.5494e-05	24	1.25847e-05	51	3.70709e-05	18	9.07794e-06	0	0	129	7.13393e-05	0	0	4	2.63945e-06	0	0	37	2.05863e-05	1	5.68275e-07	266	0.000157307	32	2.28772e-05	63	3.24156e-05	63	3.37342e-05	31	1.26475e-05	85	5.81636e-05	0	0	43	3.19232e-05	0	0
TRBV12-5	.	TRBJ2-6	0	0	0	0	0	0	0	0	0	0	166	9.1801e-05	0	0	0	0	0	0	0	0	0	0	45	2.6612e-05	0	0	0	0	235	0.000125834	0	0	1	6.84278e-07	0	0	0	0	0	0
TRBV12-5	.	TRBJ2-7	0	0	480	0.000251694	0	0	13	6.55629e-06	0	0	312	0.000172542	0	0	22	1.4517e-05	0	0	0	0	61	3.46648e-05	141	8.33844e-05	46	3.2886e-05	57	2.93284e-05	80	4.28371e-05	41	1.67273e-05	460	0.000314768	75	4.09091e-05	61	4.52865e-05	6	3.29494e-06
TRBV12-5	TRBD1	TRBJ1-1	0	0	139	7.28865e-05	261	0.000189716	204	0.000102883	0	0	697	0.000385454	378	0.000229612	30	1.97959e-05	205	0.000122654	53	2.94884e-05	234	0.000132976	1138	0.000672989	399	0.00028525	504	0.000259325	49	2.62377e-05	407	0.000166049	331	0.000226496	318	0.000173455	60	4.45441e-05	30	1.64747e-05
TRBV12-5	TRBD1	TRBJ1-2	0	0	505	0.000264804	35	2.54408e-05	32	1.61386e-05	0	0	505	0.000279274	2635	0.0016006	0	0	0	0	32	1.78043e-05	210	0.000119338	569	0.000336494	858	0.000613396	0	0	439	0.000235069	109	4.44701e-05	423	0.00028945	202	0.000110182	472	0.000350413	48	2.63595e-05
TRBV12-5	TRBD1	TRBJ1-3	0	0	10	5.24364e-06	2	1.45376e-06	0	0	0	0	1	5.53018e-07	0	0	128	8.44624e-05	0	0	0	0	112	6.36468e-05	205	0.000121233	1	7.14913e-07	77	3.96191e-05	74	3.96243e-05	82	3.34546e-05	178	0.000121802	137	7.47273e-05	53	3.93473e-05	6	3.29494e-06
TRBV12-5	TRBD1	TRBJ1-4	0	0	49	2.56938e-05	0	0	6	3.02598e-06	0	0	94	5.19837e-05	0	0	8	5.2789e-06	0	0	3	1.66916e-06	0	0	96	5.67723e-05	55	3.93202e-05	31	1.59505e-05	0	0	35	1.42794e-05	193	0.000132066	16	8.72727e-06	87	6.45889e-05	0	0
TRBV12-5	TRBD1	TRBJ1-5	1	6.45583e-07	0	0	133	9.66752e-05	0	0	21	1.53292e-05	471	0.000260472	0	0	19	1.25374e-05	72	4.30784e-05	301	0.000167472	3	1.70482e-06	265	0.000156715	202	0.000144412	271	0.000139439	695	0.000372148	25	1.01996e-05	626	0.000428358	63	3.43636e-05	237	0.000175949	73	4.00885e-05
TRBV12-5	TRBD1	TRBJ1-6	0	0	128	6.71185e-05	1	7.26881e-07	20	1.00866e-05	0	0	85	4.70065e-05	1	6.07439e-07	0	0	0	0	0	0	0	0	196	0.00011591	67	4.78992e-05	0	0	311	0.000166529	57	2.3255e-05	0	0	116	6.32727e-05	65	4.82561e-05	0	0
TRBV12-5	TRBD1	TRBJ2-1	57	3.67982e-05	120	6.29236e-05	56	4.07053e-05	184	9.27967e-05	290	0.000211689	1285	0.000710628	1	6.07439e-07	178	0.000117456	308	0.00018428	142	7.90068e-05	149	8.46729e-05	280	0.000165586	231	0.000165145	163	8.3869e-05	1336	0.00071538	217	8.85322e-05	498	0.000340771	54	2.94546e-05	350	0.00025984	183	0.000100496
TRBV12-5	TRBD1	TRBJ2-2	104	6.71407e-05	346	0.00018143	65	4.72473e-05	0	0	26	1.89791e-05	304	0.000168118	1089	0.000661501	359	0.000236891	39	2.33341e-05	3	1.66916e-06	154	8.75143e-05	216	0.000127738	267	0.000190882	22	1.13197e-05	3	1.60639e-06	233	9.50599e-05	109	7.45863e-05	266	0.000145091	0	0	1	5.49157e-07
TRBV12-5	TRBD1	TRBJ2-3	127	8.19891e-05	1	5.24364e-07	19	1.38107e-05	17	8.57361e-06	0	0	764	0.000422506	489	0.000297038	85	5.60883e-05	123	7.35922e-05	37	2.05863e-05	280	0.000159117	388	0.000229455	230	0.00016443	35	1.80087e-05	266	0.000142433	137	5.58936e-05	209	0.000143014	154	8.4e-05	161	0.000119527	1	5.49157e-07
TRBV12-5	TRBD1	TRBJ2-4	0	0	0	0	0	0	35	1.76515e-05	0	0	1	5.53018e-07	0	0	61	4.02516e-05	1	5.9831e-07	106	5.89769e-05	0	0	188	0.000111179	0	0	0	0	14	7.4965e-06	0	0	115	7.8692e-05	49	2.67273e-05	0	0	0	0
TRBV12-5	TRBD1	TRBJ2-5	133	8.58626e-05	79	4.14247e-05	589	0.000428133	13	6.55629e-06	0	0	326	0.000180284	0	0	23	1.51768e-05	0	0	145	8.06759e-05	314	0.000178438	479	0.00028327	79	5.64782e-05	232	0.000119372	280	0.00014993	69	2.81508e-05	170	0.000116327	186	0.000101455	38	2.82112e-05	27	1.48272e-05
TRBV12-5	TRBD1	TRBJ2-6	105	6.77862e-05	4	2.09745e-06	0	0	0	0	0	0	173	9.56721e-05	0	0	0	0	0	0	0	0	0	0	94	5.55896e-05	0	0	0	0	87	4.65854e-05	2	8.15965e-07	200	0.000136856	43	2.34545e-05	0	0	60	3.29494e-05
TRBV12-5	TRBD1	TRBJ2-7	176	0.000113623	65	3.40836e-05	59	4.2886e-05	133	6.70759e-05	9	6.56967e-06	449	0.000248305	0	0	70	4.61904e-05	25	1.49578e-05	101	5.6195e-05	591	0.00033585	362	0.000214079	108	7.72106e-05	249	0.000128119	469	0.000251133	1060	0.000432461	515	0.000352403	162	8.83637e-05	28	2.07872e-05	149	8.18244e-05
TRBV12-5	TRBD2	TRBJ1-1	0	0	25	1.31091e-05	247	0.00017954	2	1.00866e-06	0	0	0	0	1	6.07439e-07	0	0	0	0	0	0	53	3.01186e-05	264	0.000156124	4	2.85965e-06	223	0.000114741	1	5.35464e-07	0	0	309	0.000211442	54	2.94546e-05	0	0	1	5.49157e-07
TRBV12-5	TRBD2	TRBJ1-2	0	0	20	1.04873e-05	73	5.30623e-05	16	8.06928e-06	0	0	27	1.49315e-05	0	0	0	0	0	0	1	5.56386e-07	0	0	142	8.39758e-05	15	1.07237e-05	1	5.14534e-07	459	0.000245778	0	0	48	3.28454e-05	0	0	1	7.42401e-07	0	0
TRBV12-5	TRBD2	TRBJ1-3	0	0	0	0	0	0	0	0	0	0	0	0	1	6.07439e-07	7	4.61904e-06	0	0	0	0	0	0	0	0	0	0	0	0	0	0	41	1.67273e-05	63	4.31095e-05	0	0	0	0	0	0
TRBV12-5	TRBD2	TRBJ1-4	0	0	0	0	0	0	18	9.07794e-06	0	0	0	0	0	0	0	0	0	0	33	1.83607e-05	0	0	0	0	0	0	0	0	0	0	0	0	1	6.84278e-07	0	0	0	0	0	0
TRBV12-5	TRBD2	TRBJ1-5	0	0	45	2.35964e-05	1	7.26881e-07	23	1.15996e-05	0	0	1	5.53018e-07	0	0	0	0	0	0	662	0.000368327	52	2.95503e-05	0	0	0	0	3	1.5436e-06	156	8.35324e-05	56	2.2847e-05	55	3.76353e-05	1	5.45455e-07	307	0.000227917	0	0
TRBV12-5	TRBD2	TRBJ1-6	0	0	2	1.04873e-06	0	0	0	0	0	0	1	5.53018e-07	0	0	0	0	0	0	1	5.56386e-07	0	0	1	5.91379e-07	102	7.29212e-05	0	0	1	5.35464e-07	139	5.67096e-05	0	0	0	0	0	0	0	0
TRBV12-5	TRBD2	TRBJ2-1	766	0.000494517	105	5.50582e-05	80	5.81505e-05	363	0.000183072	7	5.10975e-06	646	0.00035725	149	9.05085e-05	149	9.83195e-05	2	1.19662e-06	164	9.12473e-05	120	6.8193e-05	339	0.000200477	202	0.000144412	243	0.000125032	312	0.000167065	109	4.44701e-05	562	0.000384564	572	0.000312	37	2.74688e-05	19	1.0434e-05
TRBV12-5	TRBD2	TRBJ2-2	113	7.29509e-05	215	0.000112738	830	0.000603311	41	2.06775e-05	259	0.000189061	135	7.46574e-05	9	5.46695e-06	1	6.59863e-07	0	0	320	0.000178043	32	1.81848e-05	94	5.55896e-05	144	0.000102948	38	1.95523e-05	61	3.26633e-05	363	0.000148098	187	0.00012796	269	0.000146727	0	0	0	0
TRBV12-5	TRBD2	TRBJ2-3	68	4.38997e-05	201	0.000105397	56	4.07053e-05	12	6.05196e-06	106	7.73762e-05	563	0.000311349	1	6.07439e-07	122	8.05032e-05	24	1.43595e-05	0	0	229	0.000130135	211	0.000124781	1	7.14913e-07	589	0.00030306	154	8.24615e-05	0	0	217	0.000148488	226	0.000123273	227	0.000168525	0	0
TRBV12-5	TRBD2	TRBJ2-4	0	0	0	0	0	0	12	6.05196e-06	0	0	92	5.08777e-05	0	0	0	0	0	0	0	0	0	0	25	1.47845e-05	79	5.64782e-05	0	0	0	0	0	0	0	0	47	2.56364e-05	0	0	0	0
TRBV12-5	TRBD2	TRBJ2-5	123	7.94067e-05	1	5.24364e-07	90	6.54193e-05	18	9.07794e-06	2	1.45993e-06	33	1.82496e-05	0	0	118	7.78638e-05	238	0.000142398	42	2.33682e-05	152	8.63778e-05	347	0.000205208	12	8.57896e-06	35	1.80087e-05	66	3.53406e-05	0	0	68	4.65309e-05	121	6.6e-05	61	4.52865e-05	42	2.30646e-05
TRBV12-5	TRBD2	TRBJ2-6	0	0	0	0	0	0	0	0	0	0	2	1.10604e-06	0	0	0	0	0	0	0	0	0	0	18	1.06448e-05	1	7.14913e-07	0	0	0	0	0	0	0	0	1	5.45455e-07	0	0	0	0
TRBV12-5	TRBD2	TRBJ2-7	359	0.000231764	146	7.65571e-05	214	0.000155553	75	3.78247e-05	0	0	185	0.000102308	1	6.07439e-07	0	0	0	0	55	3.06012e-05	188	0.000106836	47	2.77948e-05	0	0	201	0.000103421	314	0.000168136	23	9.3836e-06	549	0.000375669	160	8.72727e-05	2	1.4848e-06	0	0
TRBV13	.	TRBJ1-1	11	7.10142e-06	0	0	2618	0.00190297	42	2.11819e-05	26	1.89791e-05	75	4.14764e-05	0	0	42	2.77142e-05	50	2.99155e-05	4	2.22554e-06	1	5.68275e-07	98	5.79551e-05	41	2.93114e-05	121	6.22586e-05	62	3.31988e-05	117	4.77339e-05	0	0	39	2.12727e-05	56	4.15745e-05	79	4.33834e-05
TRBV13	.	TRBJ1-2	0	0	4	2.09745e-06	63	4.57935e-05	0	0	40	2.91986e-05	1	5.53018e-07	0	0	36	2.37551e-05	36	2.15392e-05	44	2.4481e-05	0	0	119	7.03741e-05	35	2.5022e-05	103	5.2997e-05	78	4.17662e-05	37	1.50953e-05	0	0	0	0	0	0	18	9.88483e-06
TRBV13	.	TRBJ1-3	0	0	0	0	0	0	10	5.0433e-06	0	0	43	2.37798e-05	0	0	0	0	0	0	0	0	0	0	31	1.83327e-05	0	0	0	0	0	0	24	9.79158e-06	0	0	0	0	31	2.30144e-05	28	1.53764e-05
TRBV13	.	TRBJ1-4	27	1.74307e-05	0	0	0	0	0	0	0	0	10	5.53018e-06	0	0	0	0	0	0	0	0	0	0	0	0	0	0	61	3.13865e-05	38	2.03476e-05	0	0	0	0	9	4.90909e-06	0	0	0	0
TRBV13	.	TRBJ1-5	0	0	35	1.83527e-05	4	2.90752e-06	24	1.21039e-05	0	0	37	2.04617e-05	0	0	0	0	0	0	34	1.89171e-05	79	4.48937e-05	14	8.2793e-06	0	0	71	3.65319e-05	0	0	66	2.69268e-05	0	0	0	0	0	0	39	2.14171e-05
TRBV13	.	TRBJ1-6	0	0	26	1.36335e-05	0	0	0	0	0	0	68	3.76052e-05	0	0	0	0	0	0	0	0	47	2.67089e-05	0	0	22	1.57281e-05	0	0	0	0	26	1.06075e-05	0	0	2	1.09091e-06	0	0	0	0
TRBV13	.	TRBJ2-1	18	1.16205e-05	333	0.000174613	27	1.96258e-05	6	3.02598e-06	2147	0.00156723	127	7.02333e-05	0	0	28	1.84762e-05	27	1.61544e-05	45	2.50374e-05	75	4.26206e-05	55	3.25258e-05	19	1.35834e-05	147	7.56364e-05	0	0	90	3.67184e-05	11	7.52706e-06	0	0	170	0.000126208	17	9.33567e-06
TRBV13	.	TRBJ2-2	9	5.81025e-06	55	2.884e-05	16	1.16301e-05	0	0	0	0	74	4.09233e-05	0	0	126	8.31427e-05	30	1.79493e-05	2	1.11277e-06	0	0	14	8.2793e-06	20	1.42983e-05	52	2.67557e-05	56	2.9986e-05	2	8.15965e-07	0	0	0	0	36	2.67264e-05	77	4.22851e-05
TRBV13	.	TRBJ2-3	0	0	0	0	0	0	9	4.53897e-06	85	6.20469e-05	11	6.0832e-06	0	0	1	6.59863e-07	24	1.43595e-05	58	3.22704e-05	23	1.30703e-05	33	1.95155e-05	24	1.71579e-05	74	3.80755e-05	0	0	70	2.85588e-05	12	8.21134e-06	0	0	0	0	66	3.62444e-05
TRBV13	.	TRBJ2-4	0	0	0	0	30	2.18064e-05	0	0	0	0	0	0	0	0	42	2.77142e-05	0	0	0	0	0	0	35	2.06983e-05	0	0	7	3.60173e-06	0	0	11	4.48781e-06	0	0	0	0	183	0.000135859	0	0
TRBV13	.	TRBJ2-5	0	0	30	1.57309e-05	0	0	0	0	48	3.50383e-05	69	3.81583e-05	59	3.58389e-05	0	0	32	1.91459e-05	67	3.72778e-05	53	3.01186e-05	10	5.91379e-06	496	0.000354597	107	5.50551e-05	0	0	177	7.22129e-05	10	6.84278e-06	0	0	0	0	62	3.40478e-05
TRBV13	.	TRBJ2-6	0	0	0	0	0	0	0	0	0	0	3	1.65905e-06	54	3.28017e-05	0	0	0	0	0	0	0	0	3	1.77414e-06	0	0	0	0	0	0	0	0	0	0	0	0	0	0	0	0
TRBV13	.	TRBJ2-7	7	4.51908e-06	0	0	30	2.18064e-05	28	1.41212e-05	46	3.35783e-05	144	7.96346e-05	0	0	0	0	0	0	160	8.90217e-05	0	0	68	4.02137e-05	31	2.21623e-05	110	5.65987e-05	22	1.17802e-05	1	4.07982e-07	72	4.9268e-05	56	3.05455e-05	39	2.89536e-05	86	4.72275e-05
TRBV13	TRBD1	TRBJ1-1	19	1.22661e-05	127	6.65942e-05	49	3.56172e-05	85	4.2868e-05	0	0	1724	0.000953403	0	0	103	6.79658e-05	200	0.000119662	118	6.56535e-05	62	3.5233e-05	512	0.000302786	1	7.14913e-07	298	0.000153331	105	5.62237e-05	149	6.07894e-05	63	4.31095e-05	111	6.05455e-05	55	4.08321e-05	0	0
TRBV13	TRBD1	TRBJ1-2	155	0.000100065	66	3.4608e-05	43	3.12559e-05	37	1.86602e-05	1638	0.00119568	142	7.85286e-05	0	0	132	8.71019e-05	136	8.13702e-05	1	5.56386e-07	134	7.61488e-05	110	6.50517e-05	39	2.78816e-05	77	3.96191e-05	42	2.24895e-05	61	2.48869e-05	1	6.84278e-07	13	7.09091e-06	54	4.00897e-05	75	4.11868e-05
TRBV13	TRBD1	TRBJ1-3	0	0	19	9.96291e-06	0	0	0	0	0	0	44	2.43328e-05	0	0	45	2.96938e-05	0	0	54	3.00448e-05	61	3.46648e-05	23	1.36017e-05	0	0	0	0	0	0	0	0	28	1.91598e-05	0	0	198	0.000146995	0	0
TRBV13	TRBD1	TRBJ1-4	0	0	0	0	21	1.52645e-05	0	0	0	0	41	2.26737e-05	0	0	0	0	1	5.9831e-07	76	4.22853e-05	0	0	96	5.67723e-05	0	0	45	2.3154e-05	0	0	102	4.16142e-05	0	0	42	2.29091e-05	1	7.42401e-07	0	0
TRBV13	TRBD1	TRBJ1-5	0	0	1	5.24364e-07	0	0	16	8.06928e-06	0	0	1	5.53018e-07	0	0	1	6.59863e-07	11	6.58142e-06	0	0	31	1.76165e-05	46	2.72034e-05	0	0	22	1.13197e-05	0	0	92	3.75344e-05	0	0	0	0	4146	0.00307799	137	7.52345e-05
TRBV13	TRBD1	TRBJ1-6	0	0	0	0	31	2.25333e-05	42	2.11819e-05	46	3.35783e-05	193	0.000106732	0	0	0	0	0	0	0	0	58	3.29599e-05	38	2.24724e-05	0	0	148	7.6151e-05	22	1.17802e-05	198	8.07805e-05	0	0	20	1.09091e-05	0	0	0	0
TRBV13	TRBD1	TRBJ2-1	0	0	161	8.44225e-05	16	1.16301e-05	66	3.32858e-05	59	4.30679e-05	241	0.000133277	0	0	110	7.25849e-05	20	1.19662e-05	112	6.23152e-05	102	5.7964e-05	47	2.77948e-05	36	2.57369e-05	222	0.000114226	163	8.72806e-05	73	2.97827e-05	3	2.05283e-06	40	2.18182e-05	98	7.27553e-05	0	0
TRBV13	TRBD1	TRBJ2-2	32	2.06587e-05	0	0	25	1.8172e-05	14	7.06062e-06	112	8.17559e-05	27	1.49315e-05	46	2.79422e-05	20	1.31973e-05	1	5.9831e-07	45	2.50374e-05	123	6.98978e-05	52	3.07517e-05	0	0	98	5.04243e-05	48	2.57023e-05	61	2.48869e-05	37	2.53183e-05	14	7.63637e-06	105	7.79521e-05	46	2.52612e-05
TRBV13	TRBD1	TRBJ2-3	27	1.74307e-05	16	8.38982e-06	30	2.18064e-05	8	4.03464e-06	110	8.0296e-05	0	0	0	0	80	5.2789e-05	0	0	42	2.33682e-05	25	1.42069e-05	68	4.02137e-05	66	4.71843e-05	146	7.51219e-05	0	0	82	3.34546e-05	12	8.21134e-06	0	0	225	0.00016704	197	0.000108184
TRBV13	TRBD1	TRBJ2-4	0	0	0	0	41	2.98021e-05	0	0	0	0	0	0	0	0	0	0	0	0	56	3.11576e-05	0	0	16	9.46206e-06	1	7.14913e-07	0	0	31	1.65994e-05	23	9.3836e-06	32	2.18969e-05	7	3.81818e-06	24	1.78176e-05	0	0
TRBV13	TRBD1	TRBJ2-5	0	0	39	2.04502e-05	31	2.25333e-05	25	1.26082e-05	0	0	65	3.59462e-05	0	0	18	1.18775e-05	0	0	66	3.67215e-05	49	2.78455e-05	63	3.72569e-05	10	7.14913e-06	117	6.02004e-05	38	2.03476e-05	151	6.16053e-05	0	0	16	8.72727e-06	0	0	0	0
TRBV13	TRBD1	TRBJ2-6	0	0	0	0	0	0	0	0	0	0	1	5.53018e-07	0	0	0	0	0	0	0	0	15	8.52412e-06	0	0	32	2.28772e-05	63	3.24156e-05	0	0	0	0	0	0	0	0	35	2.5984e-05	0	0
TRBV13	TRBD1	TRBJ2-7	6	3.8735e-06	111	5.82043e-05	39	2.83484e-05	720	0.000363118	57	4.16079e-05	559	0.000309137	162	9.84052e-05	80	5.2789e-05	206	0.000123252	25	1.39096e-05	1	5.68275e-07	87	5.14499e-05	2272	0.00162428	2971	0.00152868	56	2.9986e-05	106	4.32461e-05	67	4.58466e-05	60	3.27273e-05	262	0.000194509	109	5.98581e-05
TRBV13	TRBD2	TRBJ1-1	0	0	45	2.35964e-05	38	2.76215e-05	29	1.46256e-05	0	0	0	0	0	0	0	0	0	0	44	2.4481e-05	39	2.21627e-05	56	3.31172e-05	0	0	0	0	0	0	1	4.07982e-07	0	0	0	0	4773	0.00354348	7	3.8441e-06
TRBV13	TRBD2	TRBJ1-2	0	0	34	1.78284e-05	0	0	26	1.31126e-05	0	0	25	1.38255e-05	0	0	18	1.18775e-05	0	0	0	0	0	0	52	3.07517e-05	0	0	2	1.02907e-06	0	0	1	4.07982e-07	23	1.57384e-05	0	0	0	0	0	0
TRBV13	TRBD2	TRBJ1-3	0	0	0	0	0	0	32	1.61386e-05	0	0	70	3.87113e-05	33	2.00455e-05	0	0	0	0	38	2.11427e-05	76	4.31889e-05	0	0	0	0	0	0	0	0	26	1.06075e-05	0	0	0	0	0	0	0	0
TRBV13	TRBD2	TRBJ1-4	0	0	0	0	0	0	0	0	0	0	0	0	0	0	15	9.89794e-06	0	0	1	5.56386e-07	11	6.25102e-06	0	0	0	0	82	4.21917e-05	0	0	0	0	0	0	0	0	55	4.08321e-05	0	0
TRBV13	TRBD2	TRBJ1-5	0	0	0	0	0	0	0	0	0	0	74	4.09233e-05	0	0	0	0	0	0	1	5.56386e-07	0	0	0	0	0	0	1	5.14534e-07	0	0	1	4.07982e-07	0	0	0	0	0	0	0	0
TRBV13	TRBD2	TRBJ1-6	0	0	0	0	0	0	0	0	0	0	32	1.76966e-05	0	0	0	0	0	0	0	0	0	0	14	8.2793e-06	0	0	0	0	0	0	0	0	0	0	0	0	0	0	0	0
TRBV13	TRBD2	TRBJ2-1	71	4.58364e-05	58	3.04131e-05	40	2.90752e-05	143	7.21192e-05	2	1.45993e-06	269	0.000148762	0	0	0	0	29	1.7351e-05	232	0.000129082	74	4.20523e-05	128	7.56965e-05	10	7.14913e-06	741	0.000381269	218	0.000116731	344	0.000140346	160	0.000109485	45	2.45455e-05	19	1.41056e-05	65	3.56952e-05
TRBV13	TRBD2	TRBJ2-2	47	3.03424e-05	1	5.24364e-07	0	0	11	5.54763e-06	32	2.33588e-05	5	2.76509e-06	0	0	49	3.23333e-05	50	2.99155e-05	0	0	21	1.19338e-05	8	4.73103e-06	24	1.71579e-05	80	4.11627e-05	0	0	0	0	0	0	91	4.96364e-05	2	1.4848e-06	31	1.70239e-05
TRBV13	TRBD2	TRBJ2-3	23	1.48484e-05	39	2.04502e-05	61	4.43397e-05	30	1.51299e-05	37	2.70087e-05	3	1.65905e-06	0	0	101	6.66461e-05	2	1.19662e-06	211	0.000117397	37	2.10262e-05	59	3.48913e-05	10	7.14913e-06	209	0.000107538	0	0	83	3.38625e-05	32	2.18969e-05	0	0	0	0	91	4.99733e-05
TRBV13	TRBD2	TRBJ2-4	2	1.29117e-06	0	0	0	0	0	0	0	0	1	5.53018e-07	0	0	0	0	0	0	0	0	0	0	0	0	0	0	0	0	0	0	16	6.52772e-06	0	0	0	0	0	0	0	0
TRBV13	TRBD2	TRBJ2-5	1	6.45583e-07	48	2.51694e-05	0	0	45	2.26948e-05	22	1.60592e-05	102	5.64078e-05	0	0	0	0	67	4.00868e-05	0	0	0	0	32	1.89241e-05	0	0	111	5.71132e-05	52	2.78441e-05	71	2.89668e-05	55	3.76353e-05	50	2.72727e-05	0	0	0	0
TRBV13	TRBD2	TRBJ2-6	0	0	0	0	0	0	0	0	0	0	26	1.43785e-05	0	0	0	0	0	0	39	2.1699e-05	0	0	0	0	0	0	0	0	0	0	0	0	0	0	17	9.27273e-06	0	0	36	1.97697e-05
TRBV13	TRBD2	TRBJ2-7	57	3.67982e-05	44	2.3072e-05	1850	0.00134473	293	0.000147769	77	5.62072e-05	38499	0.0212906	79	4.79877e-05	0	0	2	1.19662e-06	179	9.95931e-05	68	3.86427e-05	42	2.48379e-05	10	7.14913e-06	330	0.000169796	148	7.92487e-05	85	3.46785e-05	21	1.43698e-05	186	0.000101455	27	2.00448e-05	42	2.30646e-05
TRBV14	.	TRBJ1-1	15	9.68375e-06	6	3.14618e-06	10	7.26881e-06	4	2.01732e-06	7	5.10975e-06	22	1.21664e-05	7	4.25208e-06	0	0	9	5.38479e-06	4	2.22554e-06	11	6.25102e-06	37	2.1881e-05	5	3.57457e-06	4	2.05813e-06	0	0	19	7.75167e-06	4	2.73711e-06	7	3.81818e-06	9	6.68161e-06	5	2.74579e-06
TRBV14	.	TRBJ1-2	0	0	12	6.29236e-06	1	7.26881e-07	0	0	2	1.45993e-06	22	1.21664e-05	0	0	0	0	8	4.78648e-06	1	5.56386e-07	11	6.25102e-06	25	1.47845e-05	0	0	4	2.05813e-06	5	2.67732e-06	7	2.85588e-06	2	1.36856e-06	4	2.18182e-06	5	3.712e-06	0	0
TRBV14	.	TRBJ1-3	0	0	4	2.09745e-06	2	1.45376e-06	0	0	0	0	0	0	4	2.42976e-06	0	0	6	3.58986e-06	5	2.78193e-06	13	7.38757e-06	10	5.91379e-06	0	0	4	2.05813e-06	7	3.74825e-06	3	1.22395e-06	1	6.84278e-07	2	1.09091e-06	5	3.712e-06	0	0
TRBV14	.	TRBJ1-4	1	6.45583e-07	1	5.24364e-07	0	0	4	2.01732e-06	4	2.91986e-06	1	5.53018e-07	0	0	0	0	0	0	0	0	14	7.95585e-06	4	2.36551e-06	0	0	0	0	0	0	0	0	0	0	0	0	0	0	0	0
TRBV14	.	TRBJ1-5	9	5.81025e-06	0	0	2	1.45376e-06	6	3.02598e-06	0	0	3	1.65905e-06	4	2.42976e-06	0	0	0	0	2	1.11277e-06	3	1.70482e-06	0	0	3	2.14474e-06	0	0	0	0	5	2.03991e-06	0	0	1	5.45455e-07	0	0	1	5.49157e-07
TRBV14	.	TRBJ1-6	2	1.29117e-06	6	3.14618e-06	0	0	0	0	0	0	1	5.53018e-07	2	1.21488e-06	0	0	7	4.18817e-06	4	2.22554e-06	3	1.70482e-06	21	1.2419e-05	0	0	0	0	4	2.14186e-06	15	6.11974e-06	2	1.36856e-06	0	0	0	0	2	1.09831e-06
TRBV14	.	TRBJ2-1	10	6.45583e-06	3	1.57309e-06	3	2.18064e-06	3	1.51299e-06	2	1.45993e-06	19	1.05073e-05	0	0	0	0	12	7.17973e-06	4	2.22554e-06	15	8.52412e-06	11	6.50517e-06	3	2.14474e-06	21	1.08052e-05	2	1.07093e-06	5	2.03991e-06	27	1.84755e-05	11	6e-06	6	4.45441e-06	4	2.19663e-06
TRBV14	.	TRBJ2-2	0	0	8	4.19491e-06	2	1.45376e-06	3	1.51299e-06	10	7.29964e-06	9	4.97716e-06	0	0	0	0	0	0	1	5.56386e-07	8	4.5462e-06	9	5.32241e-06	5	3.57457e-06	4	2.05813e-06	6	3.21278e-06	4	1.63193e-06	9	6.1585e-06	8	4.36364e-06	0	0	4	2.19663e-06
TRBV14	.	TRBJ2-3	1	6.45583e-07	7	3.67054e-06	8	5.81505e-06	1145	0.000577458	5	3.64982e-06	7	3.87113e-06	6	3.64464e-06	0	0	6	3.58986e-06	6	3.33831e-06	2	1.13655e-06	23	1.36017e-05	1	7.14913e-07	5	2.57267e-06	4	2.14186e-06	9	3.67184e-06	11	7.52706e-06	12	6.54546e-06	0	0	3	1.64747e-06
TRBV14	.	TRBJ2-4	0	0	0	0	0	0	0	0	0	0	3	1.65905e-06	0	0	0	0	6	3.58986e-06	3	1.66916e-06	0	0	0	0	0	0	0	0	0	0	2	8.15965e-07	3	2.05283e-06	0	0	0	0	3	1.64747e-06
TRBV14	.	TRBJ2-5	9	5.81025e-06	11	5.768e-06	0	0	10	5.0433e-06	3	2.18989e-06	67	3.70522e-05	8	4.85951e-06	0	0	5	2.99155e-06	0	0	16	9.0924e-06	4	2.36551e-06	3	2.14474e-06	3	1.5436e-06	1	5.35464e-07	15	6.11974e-06	8	5.47423e-06	12	6.54546e-06	3	2.2272e-06	0	0
TRBV14	.	TRBJ2-6	3	1.93675e-06	6	3.14618e-06	0	0	1	5.0433e-07	0	0	2	1.10604e-06	6	3.64464e-06	0	0	0	0	0	0	0	0	11	6.50517e-06	0	0	0	0	2	1.07093e-06	0	0	4	2.73711e-06	9	4.90909e-06	0	0	0	0
TRBV14	.	TRBJ2-7	0	0	1	5.24364e-07	1792	0.00130257	5	2.52165e-06	6	4.37978e-06	24	1.32724e-05	5	3.0372e-06	4	2.63945e-06	11	6.58142e-06	59	3.28268e-05	11	6.25102e-06	19	1.12362e-05	9	6.43422e-06	6	3.0872e-06	22	1.17802e-05	23	9.3836e-06	11	7.52706e-06	0	0	0	0	7	3.8441e-06
TRBV14	TRBD1	TRBJ1-1	36	2.3241e-05	14	7.34109e-06	16	1.16301e-05	28	1.41212e-05	11	8.0296e-06	22	1.21664e-05	4	2.42976e-06	9	5.93876e-06	16	9.57297e-06	78	4.33981e-05	19	1.07972e-05	52	3.07517e-05	5	3.57457e-06	1	5.14534e-07	8	4.28371e-06	40	1.63193e-05	31	2.12126e-05	16	8.72727e-06	15	1.1136e-05	15	8.23736e-06
TRBV14	TRBD1	TRBJ1-2	8	5.16467e-06	13	6.81673e-06	5	3.63441e-06	3	1.51299e-06	0	0	13	7.18924e-06	3	1.82232e-06	7	4.61904e-06	8	4.78648e-06	31	1.7248e-05	305	0.000173324	68	4.02137e-05	0	0	2	1.02907e-06	28	1.4993e-05	9	3.67184e-06	3	2.05283e-06	8	4.36364e-06	9	6.68161e-06	0	0
TRBV14	TRBD1	TRBJ1-3	5	3.22792e-06	7	3.67054e-06	0	0	0	0	0	0	6	3.31811e-06	0	0	0	0	0	0	0	0	5	2.84137e-06	16	9.46206e-06	2	1.42983e-06	0	0	0	0	5	2.03991e-06	2	1.36856e-06	0	0	2	1.4848e-06	0	0
TRBV14	TRBD1	TRBJ1-4	4	2.58233e-06	3	1.57309e-06	1	7.26881e-07	3	1.51299e-06	0	0	7	3.87113e-06	4	2.42976e-06	1	6.59863e-07	3	1.79493e-06	0	0	15	8.52412e-06	13	7.68792e-06	0	0	2	1.02907e-06	0	0	0	0	0	0	7	3.81818e-06	1	7.42401e-07	3	1.64747e-06
TRBV14	TRBD1	TRBJ1-5	3	1.93675e-06	3	1.57309e-06	3	2.18064e-06	0	0	0	0	0	0	0	0	0	0	0	0	0	0	4	2.2731e-06	5	2.95689e-06	2	1.42983e-06	0	0	5	2.67732e-06	0	0	2	1.36856e-06	0	0	12	8.90881e-06	0	0
TRBV14	TRBD1	TRBJ1-6	0	0	7	3.67054e-06	1	7.26881e-07	1	5.0433e-07	0	0	15	8.29527e-06	3	1.82232e-06	0	0	1	5.9831e-07	16	8.90217e-06	0	0	17	1.00534e-05	1	7.14913e-07	2	1.02907e-06	5	2.67732e-06	16	6.52772e-06	3	2.05283e-06	0	0	7	5.19681e-06	2	1.09831e-06
TRBV14	TRBD1	TRBJ2-1	3	1.93675e-06	11	5.768e-06	17	1.2357e-05	4	2.01732e-06	1	7.29964e-07	9	4.97716e-06	4	2.42976e-06	7	4.61904e-06	14	8.37635e-06	0	0	17	9.66067e-06	37	2.1881e-05	3	2.14474e-06	12	6.1744e-06	10	5.35464e-06	22	8.97561e-06	9	6.1585e-06	9	4.90909e-06	150	0.00011136	3	1.64747e-06
TRBV14	TRBD1	TRBJ2-2	3	1.93675e-06	1	5.24364e-07	11	7.99569e-06	3	1.51299e-06	10	7.29964e-06	7	3.87113e-06	1	6.07439e-07	1	6.59863e-07	10	5.9831e-06	3	1.66916e-06	7	3.97792e-06	12	7.09654e-06	4	2.85965e-06	0	0	0	0	3	1.22395e-06	7	4.78995e-06	3	1.63636e-06	2	1.4848e-06	3	1.64747e-06
TRBV14	TRBD1	TRBJ2-3	0	0	0	0	1	7.26881e-07	8	4.03464e-06	3	2.18989e-06	10	5.53018e-06	2	1.21488e-06	2	1.31973e-06	16	9.57297e-06	5	2.78193e-06	10	5.68275e-06	26	1.53758e-05	2	1.42983e-06	13	6.68894e-06	8	4.28371e-06	13	5.30377e-06	19	1.30013e-05	5	2.72727e-06	4	2.9696e-06	0	0
TRBV14	TRBD1	TRBJ2-4	14	9.03816e-06	6	3.14618e-06	2	1.45376e-06	2	1.00866e-06	0	0	0	0	8	4.85951e-06	0	0	9	5.38479e-06	5	2.78193e-06	5	2.84137e-06	1	5.91379e-07	1	7.14913e-07	0	0	0	0	0	0	2	1.36856e-06	1	5.45455e-07	4	2.9696e-06	0	0
TRBV14	TRBD1	TRBJ2-5	3	1.93675e-06	38	1.99258e-05	7	5.08817e-06	121	6.10239e-05	4	2.91986e-06	14	7.74225e-06	6	3.64464e-06	2	1.31973e-06	5	2.99155e-06	2	1.11277e-06	8	4.5462e-06	10	5.91379e-06	0	0	3	1.5436e-06	2	1.07093e-06	18	7.34368e-06	0	0	3	1.63636e-06	3	2.2272e-06	8	4.39326e-06
TRBV14	TRBD1	TRBJ2-6	13	8.39258e-06	0	0	3	2.18064e-06	1	5.0433e-07	0	0	1	5.53018e-07	0	0	0	0	2	1.19662e-06	0	0	17	9.66067e-06	4	2.36551e-06	0	0	3	1.5436e-06	0	0	11	4.48781e-06	1	6.84278e-07	0	0	0	0	0	0
TRBV14	TRBD1	TRBJ2-7	13	8.39258e-06	22	1.1536e-05	29	2.10795e-05	62	3.12685e-05	23	1.67892e-05	16	8.84829e-06	7	4.25208e-06	2	1.31973e-06	16	9.57297e-06	0	0	34	1.93213e-05	39	2.30638e-05	14	1.00088e-05	6	3.0872e-06	353	0.000189019	93	3.79424e-05	5	3.42139e-06	7	3.81818e-06	7	5.19681e-06	3	1.64747e-06
TRBV14	TRBD2	TRBJ1-1	3	1.93675e-06	2	1.04873e-06	0	0	1	5.0433e-07	0	0	6	3.31811e-06	0	0	0	0	3	1.79493e-06	0	0	13	7.38757e-06	15	8.87068e-06	1	7.14913e-07	0	0	3	1.60639e-06	2	8.15965e-07	5	3.42139e-06	0	0	0	0	0	0
TRBV14	TRBD2	TRBJ1-2	0	0	4	2.09745e-06	4	2.90752e-06	2	1.00866e-06	0	0	16	8.84829e-06	0	0	0	0	0	0	0	0	0	0	11	6.50517e-06	0	0	0	0	8	4.28371e-06	3	1.22395e-06	3	2.05283e-06	0	0	0	0	0	0
TRBV14	TRBD2	TRBJ1-3	0	0	0	0	0	0	1	5.0433e-07	0	0	0	0	0	0	0	0	0	0	0	0	2	1.13655e-06	0	0	0	0	0	0	0	0	2	8.15965e-07	0	0	0	0	0	0	0	0
TRBV14	TRBD2	TRBJ1-4	0	0	0	0	1	7.26881e-07	3	1.51299e-06	1	7.29964e-07	0	0	0	0	0	0	0	0	0	0	0	0	0	0	0	0	4	2.05813e-06	0	0	0	0	0	0	0	0	0	0	0	0
TRBV14	TRBD2	TRBJ1-5	0	0	0	0	0	0	0	0	0	0	0	0	0	0	0	0	0	0	0	0	0	0	1	5.91379e-07	0	0	0	0	0	0	0	0	0	0	0	0	0	0	0	0
TRBV14	TRBD2	TRBJ1-6	0	0	3	1.57309e-06	0	0	0	0	0	0	1	5.53018e-07	0	0	0	0	0	0	0	0	0	0	3	1.77414e-06	0	0	0	0	0	0	29	1.18315e-05	0	0	0	0	0	0	3	1.64747e-06
TRBV14	TRBD2	TRBJ2-1	4	2.58233e-06	15	7.86545e-06	20	1.45376e-05	3	1.51299e-06	13	9.48953e-06	34	1.88026e-05	10	6.07439e-06	8	5.2789e-06	17	1.01713e-05	30	1.66916e-05	78	4.43254e-05	14	8.2793e-06	4	2.85965e-06	15	7.718e-06	10	5.35464e-06	51	2.08071e-05	37	2.53183e-05	16	8.72727e-06	9	6.68161e-06	2	1.09831e-06
TRBV14	TRBD2	TRBJ2-2	0	0	6	3.14618e-06	1	7.26881e-07	0	0	1	7.29964e-07	4	2.21207e-06	0	0	0	0	2	1.19662e-06	0	0	5	2.84137e-06	3	1.77414e-06	2	1.42983e-06	3	1.5436e-06	0	0	3	1.22395e-06	13	8.89562e-06	8	4.36364e-06	14	1.03936e-05	1	5.49157e-07
TRBV14	TRBD2	TRBJ2-3	17	1.09749e-05	0	0	32	2.32602e-05	9	4.53897e-06	0	0	16	8.84829e-06	0	0	2	1.31973e-06	4	2.39324e-06	0	0	4	2.2731e-06	12	7.09654e-06	0	0	16	8.23254e-06	243	0.000130118	8	3.26386e-06	3	2.05283e-06	14	7.63637e-06	0	0	6	3.29494e-06
TRBV14	TRBD2	TRBJ2-4	1	6.45583e-07	0	0	0	0	0	0	0	0	0	0	0	0	0	0	0	0	0	0	2	1.13655e-06	7	4.13965e-06	6	4.28948e-06	1	5.14534e-07	5	2.67732e-06	0	0	0	0	12	6.54546e-06	0	0	0	0
TRBV14	TRBD2	TRBJ2-5	5	3.22792e-06	0	0	3	2.18064e-06	6	3.02598e-06	0	0	3	1.65905e-06	8	4.85951e-06	0	0	3	1.79493e-06	1	5.56386e-07	8	4.5462e-06	4	2.36551e-06	3	2.14474e-06	4	2.05813e-06	0	0	11	4.48781e-06	11	7.52706e-06	6	3.27273e-06	0	0	3	1.64747e-06
TRBV14	TRBD2	TRBJ2-6	0	0	0	0	0	0	0	0	0	0	0	0	0	0	0	0	0	0	0	0	0	0	0	0	0	0	0	0	0	0	5	2.03991e-06	0	0	4	2.18182e-06	0	0	4	2.19663e-06
TRBV14	TRBD2	TRBJ2-7	9	5.81025e-06	36	1.88771e-05	9	6.54193e-06	8	4.03464e-06	3	2.18989e-06	14	7.74225e-06	19	1.15413e-05	2	1.31973e-06	3	1.79493e-06	0	0	18	1.02289e-05	10	5.91379e-06	0	0	4	2.05813e-06	10	5.35464e-06	9	3.67184e-06	29	1.98441e-05	23	1.25455e-05	0	0	19	1.0434e-05
TRBV15	.	TRBJ1-1	589	0.000380249	1268	0.000664893	101	7.3415e-05	665	0.000335379	348	0.000254027	725	0.000400938	328	0.00019924	1322	0.000872338	688	0.000411638	1	5.56386e-07	390	0.000221627	832	0.000492027	979	0.0006999	792	0.000407511	1421	0.000760894	1429	0.000583007	349	0.000238813	315	0.000171818	1447	0.00107425	321	0.000176279
TRBV15	.	TRBJ1-2	197	0.00012718	194	0.000101727	348	0.000252955	224	0.00011297	300	0.000218989	401	0.00022176	315	0.000191343	1188	0.000783917	1570	0.000939347	2361	0.00131363	177	0.000100585	864	0.000510951	259	0.000185163	138	7.10056e-05	810	0.000433726	1148	0.000468364	627	0.000429042	350	0.000190909	1001	0.000743143	434	0.000238334
TRBV15	.	TRBJ1-3	4	2.58233e-06	0	0	455	0.000330731	345	0.000173994	0	0	132	7.29984e-05	0	0	0	0	0	0	2	1.11277e-06	96	5.45544e-05	173	0.000102309	156	0.000111526	449	0.000231026	239	0.000127976	148	6.03814e-05	208	0.00014233	177	9.65455e-05	309	0.000229402	8	4.39326e-06
TRBV15	.	TRBJ1-4	305	0.000196903	465	0.000243829	208	0.000151191	598	0.000301589	1	7.29964e-07	94	5.19837e-05	0	0	2	1.31973e-06	2	1.19662e-06	1	5.56386e-07	486	0.000276182	769	0.00045477	0	0	328	0.000168767	204	0.000109235	484	0.000197463	227	0.000155331	85	4.63636e-05	126	9.35425e-05	546	0.00029984
TRBV15	.	TRBJ1-5	2480	0.00160105	3728	0.00195483	622	0.00045212	569	0.000286964	539	0.00039345	431	0.000238351	339	0.000205922	5	3.29931e-06	314	0.000187869	347	0.000193066	366	0.000207989	425	0.000251336	351	0.000250935	389	0.000200154	1355	0.000725554	1000	0.000407982	504	0.000344876	803	0.000438	196	0.000145511	2	1.09831e-06
TRBV15	.	TRBJ1-6	301	0.000194321	219	0.000114836	0	0	81	4.08507e-05	988	0.000721204	65	3.59462e-05	601	0.000365071	121	7.98434e-05	0	0	1	5.56386e-07	650	0.000369379	545	0.000322301	252	0.000180158	935	0.000481089	1	5.35464e-07	5	2.03991e-06	3	2.05283e-06	227	0.000123818	0	0	188	0.000103242
TRBV15	.	TRBJ2-1	421	0.000271791	644	0.00033769	685	0.000497913	909	0.000458436	11	8.0296e-06	530	0.0002931	2043	0.001241	172	0.000113496	1606	0.000960887	356	0.000198073	327	0.000185826	191	0.000112953	1186	0.000847887	2772	0.00142629	2503	0.00134027	1204	0.000491211	1556	0.00106474	707	0.000385636	557	0.000413517	617	0.00033883
TRBV15	.	TRBJ2-2	109	7.03686e-05	1482	0.000777107	689	0.000500821	320	0.000161386	393	0.000286876	550	0.00030416	2602	0.00158056	569	0.000375462	1421	0.000850199	0	0	228	0.000129567	255	0.000150802	75	5.36185e-05	227	0.000116799	506	0.000270945	312	0.000127291	502	0.000343508	297	0.000162	2	1.4848e-06	274	0.000150469
TRBV15	.	TRBJ2-3	1576	0.00101744	1757	0.000921307	1260	0.00091587	6136	0.00309457	5	3.64982e-06	656	0.00036278	1569	0.000953072	1584	0.00104522	5	2.99155e-06	532	0.000295997	406	0.00023072	298	0.000176231	415	0.000296689	538	0.000276819	7	3.74825e-06	2097	0.000855539	378	0.000258657	1041	0.000567818	122	9.05729e-05	795	0.00043658
TRBV15	.	TRBJ2-4	2	1.29117e-06	2	1.04873e-06	305	0.000221699	120	6.05196e-05	0	0	46	2.54388e-05	0	0	0	0	737	0.000440955	0	0	215	0.000122179	276	0.000163221	98	7.00615e-05	0	0	3	1.60639e-06	95	3.87583e-05	106	7.25335e-05	176	9.6e-05	0	0	3	1.64747e-06
TRBV15	.	TRBJ2-5	311	0.000200776	660	0.00034608	1003	0.000729062	314	0.00015836	389	0.000283956	298	0.000164799	979	0.000594683	2	1.31973e-06	273	0.000163339	771	0.000428973	561	0.000318802	275	0.000162629	659	0.000471128	687	0.000353485	1586	0.000849246	3925	0.00160133	768	0.000525526	350	0.000190909	206	0.000152935	1492	0.000819343
TRBV15	.	TRBJ2-6	488	0.000315045	723	0.000379115	179	0.000130112	178	8.97707e-05	1	7.29964e-07	130	7.18924e-05	743	0.000451327	566	0.000373482	661	0.000395483	2	1.11277e-06	333	0.000189236	3	1.77414e-06	273	0.000195171	447	0.000229996	745	0.000398921	3	1.22395e-06	2329	0.00159368	649	0.000354	156	0.000115815	1	5.49157e-07
TRBV15	.	TRBJ2-7	1667	0.00107619	655	0.000343458	418	0.000303836	550	0.000277381	1303	0.000951143	994	0.0005497	609	0.000369931	231	0.000152428	1257	0.000752076	16107	0.00896171	595	0.000338124	4391	0.00259674	780	0.000557632	2411	0.00124054	464	0.000248455	1704	0.000695202	403	0.000275764	1216	0.000663273	93	6.90433e-05	7	3.8441e-06
TRBV15	TRBD1	TRBJ1-1	1106	0.000714015	859	0.000450428	625	0.000454301	1475	0.000743887	1122	0.000819019	546	0.000301948	739	0.000448898	1202	0.000793155	2885	0.00172613	714	0.000397259	278	0.00015798	1552	0.00091782	1197	0.000855751	1710	0.000879852	2056	0.00110091	2627	0.00107177	2123	0.00145272	841	0.000458727	1950	0.00144768	657	0.000360796
TRBV15	TRBD1	TRBJ1-2	1769	0.00114204	952	0.000499194	655	0.000476107	562	0.000283433	339	0.000247458	1007	0.000556889	1504	0.000913589	1715	0.00113166	604	0.00036138	1805	0.00100428	1703	0.000967772	2579	0.00152517	1060	0.000757808	779	0.000400822	1141	0.000610964	894	0.000364736	958	0.000655538	1993	0.00108709	239	0.000177434	1963	0.001078
TRBV15	TRBD1	TRBJ1-3	635	0.000409945	20	1.04873e-05	136	9.88558e-05	599	0.000302094	0	0	130	7.18924e-05	2	1.21488e-06	0	0	2	1.19662e-06	1	5.56386e-07	0	0	173	0.000102309	511	0.000365321	398	0.000204784	845	0.000452467	221	9.01641e-05	564	0.000385933	398	0.000217091	646	0.000479591	7264	0.00398908
TRBV15	TRBD1	TRBJ1-4	6	3.8735e-06	790	0.000414247	311	0.00022606	238	0.000120031	561	0.00040951	409	0.000226184	1	6.07439e-07	382	0.000252068	341	0.000204024	3	1.66916e-06	1235	0.000701819	717	0.000424018	315	0.000225198	1568	0.000806789	9	4.81918e-06	1293	0.000527521	566	0.000387301	255	0.000139091	476	0.000353383	148	8.12753e-05
TRBV15	TRBD1	TRBJ1-5	830	0.000535834	557	0.00029207	26284	0.0191053	1109	0.000559302	878	0.000640908	320	0.000176966	1167	0.000708882	1511	0.000997052	1062	0.000635406	2815	0.00156623	1375	0.000781378	1805	0.00106744	1615	0.00115458	2231	0.00114792	1257	0.000673078	1106	0.000451229	1201	0.000821818	753	0.000410727	165	0.000122496	680	0.000373427
TRBV15	TRBD1	TRBJ1-6	887	0.000572632	353	0.0001851	2	1.45376e-06	182	9.1788e-05	588	0.000429219	629	0.000347848	2	1.21488e-06	2293	0.00151306	251	0.000150176	7	3.8947e-06	172	9.77433e-05	651	0.000384987	1173	0.000838593	249	0.000128119	512	0.000274158	2493	0.0010171	102	6.97964e-05	68	3.70909e-05	461	0.000342247	2	1.09831e-06
TRBV15	TRBD1	TRBJ2-1	1662	0.00107296	1252	0.000656503	286	0.000207888	1209	0.000609735	693	0.000505865	1570	0.000868238	1727	0.00104905	1092	0.00072057	1910	0.00114277	1587	0.000882984	827	0.000469963	1187	0.000701966	713	0.000509733	2374	0.0012215	823	0.000440687	1325	0.000540577	2055	0.00140619	1333	0.000727091	2353	0.00174687	2917	0.00160189
TRBV15	TRBD1	TRBJ2-2	611	0.000394451	357	0.000187198	896	0.000651285	846	0.000426663	6	4.37978e-06	112	6.1938e-05	6	3.64464e-06	1274	0.000840665	201	0.00012026	200	0.000111277	844	0.000479624	2568	0.00151866	592	0.000423229	782	0.000402365	369	0.000197586	853	0.000348009	536	0.000366773	1343	0.000732546	438	0.000325172	400	0.000219663
TRBV15	TRBD1	TRBJ2-2P	0	0	0	0	2	1.45376e-06	0	0	0	0	0	0	0	0	0	0	0	0	0	0	0	0	0	0	0	0	0	0	0	0	0	0	0	0	0	0	0	0	0	0
TRBV15	TRBD1	TRBJ2-3	568	0.000366691	773	0.000405333	682	0.000495733	282	0.000142221	11	8.0296e-06	1052	0.000581775	1059	0.000643278	1706	0.00112573	1620	0.000969263	259	0.000144104	935	0.000531337	1025	0.000606163	1612	0.00115244	1289	0.000663234	617	0.000330381	1137	0.000463876	519	0.00035514	1204	0.000656727	562	0.000417229	415	0.0002279
TRBV15	TRBD1	TRBJ2-4	6	3.8735e-06	170	8.91418e-05	626	0.000455028	338	0.000170464	3	2.18989e-06	105	5.80669e-05	9	5.46695e-06	277	0.000182782	345	0.000206417	1	5.56386e-07	95	5.39861e-05	142	8.39758e-05	228	0.000163	1	5.14534e-07	348	0.000186341	1262	0.000514874	385	0.000263447	298	0.000162545	0	0	468	0.000257006
TRBV15	TRBD1	TRBJ2-5	1472	0.000950298	514	0.000269523	478	0.000347449	1223	0.000616795	3048	0.00222493	592	0.000327387	1343	0.000815791	1174	0.000774679	5241	0.00313575	558	0.000310463	767	0.000435867	1233	0.00072917	1462	0.0010452	2470	0.0012709	1603	0.000858349	2066	0.000842892	1201	0.000821818	1291	0.000704182	516	0.000383079	257	0.000141133
TRBV15	TRBD1	TRBJ2-6	136	8.77993e-05	588	0.000308326	3	2.18064e-06	282	0.000142221	6	4.37978e-06	528	0.000291994	8	4.85951e-06	226	0.000149129	224	0.000134022	4	2.22554e-06	352	0.000200033	230	0.000136017	415	0.000296689	2302	0.00118446	3	1.60639e-06	387	0.000157889	482	0.000329822	70	3.81818e-05	865	0.000642177	0	0
TRBV15	TRBD1	TRBJ2-7	1284	0.000828929	3152	0.00165279	1955	0.00142105	1781	0.000898212	1465	0.0010694	1176	0.000650349	736	0.000447075	1814	0.00119699	1913	0.00114457	1116	0.000620927	2143	0.00121781	1324	0.000782985	2397	0.00171365	1381	0.000710571	1247	0.000667724	3181	0.00129779	1578	0.00107979	2409	0.001314	427	0.000317005	764	0.000419556
TRBV15	TRBD2	TRBJ1-1	9	5.81025e-06	201	0.000105397	485	0.000352537	115	5.79979e-05	6	4.37978e-06	7	3.87113e-06	1180	0.000716778	353	0.000232931	342	0.000204622	274	0.00015245	48	2.72772e-05	431	0.000254884	5	3.57457e-06	363	0.000186776	12	6.42557e-06	119	4.85499e-05	289	0.000197756	284	0.000154909	205	0.000152192	2	1.09831e-06
TRBV15	TRBD2	TRBJ1-2	11	7.10142e-06	321	0.000168321	0	0	209	0.000105405	563	0.00041097	331	0.000183049	5	3.0372e-06	4	2.63945e-06	1000	0.00059831	4	2.22554e-06	101	5.73958e-05	527	0.000311657	286	0.000204465	394	0.000202726	9	4.81918e-06	6	2.44789e-06	192	0.000131381	307	0.000167455	679	0.00050409	10	5.49157e-06
TRBV15	TRBD2	TRBJ1-3	0	0	0	0	0	0	5	2.52165e-06	0	0	97	5.36428e-05	184	0.000111769	1	6.59863e-07	190	0.000113679	0	0	1	5.68275e-07	67	3.96224e-05	144	0.000102948	3	1.5436e-06	6	3.21278e-06	0	0	109	7.45863e-05	138	7.52727e-05	5	3.712e-06	10	5.49157e-06
TRBV15	TRBD2	TRBJ1-4	114	7.35965e-05	264	0.000138432	4	2.90752e-06	271	0.000136673	23	1.67892e-05	0	0	0	0	1	6.59863e-07	0	0	0	0	5	2.84137e-06	505	0.000298646	70	5.00439e-05	428	0.00022022	279	0.000149394	10	4.07982e-06	238	0.000162858	0	0	365	0.000270976	6	3.29494e-06
TRBV15	TRBD2	TRBJ1-5	163	0.00010523	885	0.000464062	143	0.000103944	8581	0.00432766	15	1.09495e-05	41	2.26737e-05	5	3.0372e-06	759	0.000500836	9	5.38479e-06	569	0.000316584	148	8.41047e-05	553	0.000327032	14	1.00088e-05	328	0.000168767	629	0.000336807	608	0.000248053	298	0.000203915	216	0.000117818	0	0	1	5.49157e-07
TRBV15	TRBD2	TRBJ1-6	5	3.22792e-06	4	2.09745e-06	0	0	107	5.39633e-05	25	1.82491e-05	220	0.000121664	2	1.21488e-06	4	2.63945e-06	1	5.9831e-07	282	0.000156901	3	1.70482e-06	210	0.00012419	2	1.42983e-06	3	1.5436e-06	0	0	340	0.000138714	1	6.84278e-07	1	5.45455e-07	2	1.4848e-06	424	0.000232843
TRBV15	TRBD2	TRBJ2-1	701	0.000452554	3471	0.00182007	1414	0.00102781	1189	0.000599648	1512	0.00110371	598	0.000330705	1349	0.000819436	11	7.25849e-06	2323	0.00138988	2690	0.00149668	610	0.000346648	3872	0.00228982	889	0.000635558	3197	0.00164496	4051	0.00216916	2667	0.00108809	1816	0.00124265	1425	0.000777273	1826	0.00135562	616	0.000338281
TRBV15	TRBD2	TRBJ2-2	914	0.000590063	1080	0.000566313	10	7.26881e-06	487	0.000245609	591	0.000431409	82	4.53475e-05	480	0.000291571	452	0.000298258	110	6.58142e-05	1	5.56386e-07	272	0.000154571	203	0.00012005	345	0.000246645	885	0.000455362	202	0.000108164	295	0.000120355	753	0.000515261	377	0.000205636	245	0.000181888	1	5.49157e-07
TRBV15	TRBD2	TRBJ2-3	6306	0.00407105	2741	0.00143728	150	0.000109032	355	0.000179037	2038	0.00148767	612	0.000338447	882	0.000535761	536	0.000353686	957	0.000572583	925	0.000514657	672	0.000381881	439	0.000259615	271	0.000193742	2273	0.00116953	1499	0.000802661	1397	0.000569951	1274	0.00087177	1743	0.000950727	1184	0.000879003	539	0.000295996
TRBV15	TRBD2	TRBJ2-4	128	8.26347e-05	309	0.000162028	2	1.45376e-06	167	8.42231e-05	172	0.000125554	101	5.58548e-05	555	0.000337129	0	0	423	0.000253085	2	1.11277e-06	121	6.87613e-05	70	4.13965e-05	2	1.42983e-06	4	2.05813e-06	8	4.28371e-06	8	3.26386e-06	150	0.000102642	233	0.000127091	4	2.9696e-06	0	0
TRBV15	TRBD2	TRBJ2-5	1377	0.000888968	1512	0.000792838	187	0.000135927	587	0.000296042	15924	0.0116239	212	0.00011724	911	0.000553377	1403	0.000925787	563	0.000336849	7	3.8947e-06	305	0.000173324	1165	0.000688956	507	0.000362461	1689	0.000869047	1138	0.000609358	1507	0.00061483	658	0.000450255	1610	0.000878182	4	2.9696e-06	10	5.49157e-06
TRBV15	TRBD2	TRBJ2-6	319	0.000205941	757	0.000396943	0	0	3	1.51299e-06	211	0.000154022	133	7.35514e-05	1	6.07439e-07	2	1.31973e-06	1	5.9831e-07	706	0.000392808	414	0.000235266	1	5.91379e-07	2	1.42983e-06	13	6.68894e-06	4	2.14186e-06	1	4.07982e-07	105	7.18492e-05	373	0.000203455	3	2.2272e-06	0	0
TRBV15	TRBD2	TRBJ2-7	453	0.000292449	1148	0.000601969	2827	0.00205489	993	0.0005008	2610	0.00190521	480	0.000265449	10	6.07439e-06	50	3.29931e-05	1840	0.00110089	486	0.000270404	6470	0.00367674	628	0.000371386	744	0.000531895	3182	0.00163725	520	0.000278441	2195	0.000895521	908	0.000621325	3081	0.00168055	831	0.000616935	1550	0.000851194
TRBV16	.	TRBJ1-1	0	0	14	7.34109e-06	0	0	0	0	0	0	0	0	0	0	0	0	10	5.9831e-06	0	0	0	0	25	1.47845e-05	30	2.14474e-05	0	0	0	0	1	4.07982e-07	0	0	1	5.45455e-07	106	7.86945e-05	0	0
TRBV16	.	TRBJ1-2	0	0	35	1.83527e-05	0	0	0	0	93	6.78866e-05	0	0	10	6.07439e-06	65	4.28911e-05	0	0	0	0	0	0	0	0	0	0	0	0	0	0	53	2.16231e-05	0	0	0	0	0	0	0	0
TRBV16	.	TRBJ1-3	0	0	0	0	0	0	0	0	0	0	0	0	0	0	0	0	0	0	0	0	0	0	0	0	0	0	42	2.16104e-05	0	0	0	0	0	0	0	0	0	0	0	0
TRBV16	.	TRBJ1-4	0	0	0	0	0	0	26	1.31126e-05	0	0	0	0	0	0	0	0	0	0	0	0	0	0	0	0	0	0	0	0	0	0	0	0	0	0	0	0	0	0	0	0
TRBV16	.	TRBJ1-5	0	0	0	0	0	0	0	0	0	0	0	0	0	0	39	2.57346e-05	0	0	0	0	0	0	0	0	27	1.93027e-05	42	2.16104e-05	3	1.60639e-06	0	0	0	0	0	0	0	0	0	0
TRBV16	.	TRBJ2-1	0	0	55	2.884e-05	1	7.26881e-07	0	0	0	0	0	0	0	0	0	0	0	0	0	0	0	0	0	0	22	1.57281e-05	0	0	16	8.56742e-06	0	0	0	0	0	0	0	0	61	3.34986e-05
TRBV16	.	TRBJ2-2	0	0	1	5.24364e-07	0	0	0	0	0	0	0	0	0	0	0	0	0	0	0	0	0	0	0	0	0	0	0	0	0	0	0	0	0	0	0	0	0	0	0	0
TRBV16	.	TRBJ2-3	21	1.35572e-05	0	0	0	0	2	1.00866e-06	0	0	0	0	0	0	0	0	0	0	0	0	0	0	0	0	0	0	31	1.59505e-05	0	0	0	0	0	0	20	1.09091e-05	0	0	0	0
TRBV16	.	TRBJ2-4	0	0	0	0	0	0	0	0	0	0	0	0	0	0	0	0	0	0	0	0	0	0	0	0	0	0	16	8.23254e-06	0	0	0	0	0	0	0	0	0	0	0	0
TRBV16	.	TRBJ2-5	0	0	0	0	0	0	0	0	0	0	0	0	0	0	0	0	0	0	0	0	0	0	0	0	0	0	0	0	0	0	0	0	23	1.57384e-05	0	0	0	0	0	0
TRBV16	.	TRBJ2-7	36	2.3241e-05	0	0	28	2.03527e-05	19	9.58227e-06	0	0	9	4.97716e-06	54	3.28017e-05	0	0	54	3.23088e-05	0	0	0	0	18	1.06448e-05	0	0	22	1.13197e-05	55	2.94505e-05	13	5.30377e-06	0	0	0	0	0	0	25	1.37289e-05
TRBV16	TRBD1	TRBJ1-1	0	0	11	5.768e-06	36	2.61677e-05	29	1.46256e-05	0	0	337	0.000186367	0	0	27	1.78163e-05	0	0	0	0	29	1.648e-05	14	8.2793e-06	7	5.00439e-06	0	0	58	3.10569e-05	0	0	20	1.36856e-05	20	1.09091e-05	27	2.00448e-05	0	0
TRBV16	TRBD1	TRBJ1-2	0	0	29	1.52065e-05	0	0	0	0	0	0	46	2.54388e-05	8255	0.00501441	0	0	34	2.03426e-05	0	0	103	5.85323e-05	0	0	56	4.00351e-05	0	0	0	0	0	0	9	6.1585e-06	8	4.36364e-06	0	0	0	0
TRBV16	TRBD1	TRBJ1-3	0	0	0	0	0	0	0	0	0	0	0	0	0	0	0	0	0	0	56	3.11576e-05	0	0	18	1.06448e-05	0	0	0	0	0	0	0	0	0	0	0	0	0	0	0	0
TRBV16	TRBD1	TRBJ1-4	0	0	0	0	0	0	1	5.0433e-07	0	0	49	2.70979e-05	0	0	0	0	0	0	0	0	0	0	0	0	0	0	0	0	0	0	0	0	0	0	0	0	92	6.83009e-05	0	0
TRBV16	TRBD1	TRBJ1-5	92	5.93937e-05	0	0	30	2.18064e-05	0	0	0	0	0	0	0	0	0	0	28	1.67527e-05	0	0	0	0	33	1.95155e-05	23	1.6443e-05	135	6.9462e-05	176	9.42417e-05	0	0	0	0	21	1.14545e-05	0	0	48	2.63595e-05
TRBV16	TRBD1	TRBJ1-6	0	0	0	0	0	0	0	0	0	0	0	0	1	6.07439e-07	0	0	0	0	0	0	27	1.53434e-05	21	1.2419e-05	0	0	0	0	0	0	0	0	0	0	0	0	0	0	0	0
TRBV16	TRBD1	TRBJ2-1	0	0	1	5.24364e-07	0	0	16	8.06928e-06	0	0	0	0	0	0	41	2.70544e-05	0	0	0	0	28	1.59117e-05	0	0	0	0	37	1.90377e-05	0	0	0	0	7	4.78995e-06	0	0	0	0	0	0
TRBV16	TRBD1	TRBJ2-2	0	0	36	1.88771e-05	0	0	0	0	0	0	0	0	1	6.07439e-07	0	0	0	0	0	0	24	1.36386e-05	0	0	7	5.00439e-06	0	0	48	2.57023e-05	0	0	0	0	11	6e-06	0	0	0	0
TRBV16	TRBD1	TRBJ2-3	0	0	26	1.36335e-05	0	0	0	0	0	0	0	0	0	0	0	0	40	2.39324e-05	0	0	0	0	13	7.68792e-06	0	0	0	0	0	0	0	0	17	1.16327e-05	13	7.09091e-06	0	0	0	0
TRBV16	TRBD1	TRBJ2-5	0	0	23	1.20604e-05	0	0	0	0	0	0	1	5.53018e-07	2	1.21488e-06	0	0	0	0	0	0	26	1.47751e-05	0	0	0	0	0	0	0	0	0	0	0	0	0	0	0	0	0	0
TRBV16	TRBD1	TRBJ2-6	22	1.42028e-05	0	0	0	0	0	0	0	0	0	0	0	0	0	0	0	0	0	0	0	0	0	0	0	0	0	0	0	0	0	0	0	0	0	0	0	0	0	0
TRBV16	TRBD1	TRBJ2-7	0	0	51	2.67425e-05	18	1.30839e-05	19	9.58227e-06	0	0	0	0	2	1.21488e-06	0	0	0	0	48	2.67065e-05	22	1.2502e-05	23	1.36017e-05	20	1.42983e-05	0	0	0	0	0	0	0	0	0	0	62	4.60289e-05	0	0
TRBV16	TRBD2	TRBJ1-1	0	0	0	0	0	0	0	0	0	0	0	0	0	0	81	5.34489e-05	0	0	0	0	0	0	0	0	0	0	0	0	0	0	0	0	0	0	22	1.2e-05	0	0	0	0
TRBV16	TRBD2	TRBJ1-2	0	0	0	0	0	0	0	0	0	0	0	0	1	6.07439e-07	0	0	0	0	0	0	0	0	21	1.2419e-05	0	0	0	0	32	1.71348e-05	19	7.75167e-06	0	0	0	0	0	0	0	0
TRBV16	TRBD2	TRBJ1-3	0	0	0	0	0	0	0	0	0	0	0	0	0	0	0	0	0	0	0	0	0	0	11	6.50517e-06	0	0	0	0	0	0	0	0	0	0	0	0	0	0	0	0
TRBV16	TRBD2	TRBJ1-4	0	0	0	0	0	0	0	0	0	0	0	0	0	0	0	0	0	0	0	0	0	0	0	0	0	0	0	0	46	2.46313e-05	0	0	0	0	0	0	0	0	0	0
TRBV16	TRBD2	TRBJ1-5	0	0	0	0	0	0	0	0	0	0	16	8.84829e-06	0	0	0	0	0	0	0	0	14	7.95585e-06	0	0	0	0	2	1.02907e-06	60	3.21278e-05	0	0	0	0	0	0	0	0	0	0
TRBV16	TRBD2	TRBJ1-6	0	0	0	0	20	1.45376e-05	0	0	0	0	45	2.48858e-05	0	0	53	3.49727e-05	0	0	0	0	0	0	0	0	0	0	0	0	0	0	0	0	0	0	0	0	0	0	0	0
TRBV16	TRBD2	TRBJ2-1	0	0	0	0	38	2.76215e-05	0	0	0	0	59	3.26281e-05	1	6.07439e-07	0	0	0	0	0	0	1	5.68275e-07	0	0	0	0	1	5.14534e-07	0	0	0	0	0	0	0	0	0	0	0	0
TRBV16	TRBD2	TRBJ2-2	0	0	0	0	0	0	0	0	0	0	0	0	0	0	0	0	0	0	0	0	0	0	0	0	0	0	0	0	0	0	0	0	14	9.57989e-06	0	0	0	0	0	0
TRBV16	TRBD2	TRBJ2-3	0	0	0	0	0	0	38	1.91645e-05	0	0	0	0	0	0	0	0	0	0	0	0	0	0	0	0	0	0	0	0	0	0	0	0	0	0	0	0	0	0	0	0
TRBV16	TRBD2	TRBJ2-5	0	0	0	0	0	0	0	0	0	0	0	0	0	0	0	0	0	0	0	0	0	0	0	0	0	0	0	0	0	0	0	0	0	0	0	0	0	0	22	1.20815e-05
TRBV16	TRBD2	TRBJ2-7	62	4.00262e-05	0	0	0	0	8	4.03464e-06	0	0	0	0	0	0	0	0	0	0	0	0	0	0	9	5.32241e-06	13	9.29387e-06	35	1.80087e-05	0	0	0	0	0	0	0	0	0	0	0	0
TRBV18	.	TRBJ1-1	54	3.48615e-05	27	1.41578e-05	36	2.61677e-05	49	2.47122e-05	37	2.70087e-05	21	1.16134e-05	89	5.40621e-05	57	3.76122e-05	58	3.4702e-05	171	9.5142e-05	32	1.81848e-05	122	7.21482e-05	21	1.50132e-05	70	3.60173e-05	110	5.8901e-05	137	5.58936e-05	74	5.06366e-05	31	1.69091e-05	67	4.97409e-05	110	6.04073e-05
TRBV18	.	TRBJ1-2	11	7.10142e-06	36	1.88771e-05	13	9.44945e-06	29	1.46256e-05	23	1.67892e-05	2	1.10604e-06	13	7.89671e-06	99	6.53264e-05	45	2.6924e-05	87	4.84056e-05	16	9.0924e-06	96	5.67723e-05	10	7.14913e-06	79	4.06481e-05	25	1.33866e-05	65	2.65189e-05	17	1.16327e-05	15	8.18182e-06	12	8.90881e-06	16	8.78652e-06
TRBV18	.	TRBJ1-3	17	1.09749e-05	9	4.71927e-06	9	6.54193e-06	16	8.06928e-06	0	0	0	0	0	0	15	9.89794e-06	13	7.77804e-06	18	1.00149e-05	6	3.40965e-06	29	1.715e-05	0	0	43	2.21249e-05	6	3.21278e-06	39	1.59113e-05	5	3.42139e-06	5	2.72727e-06	35	2.5984e-05	18	9.88483e-06
TRBV18	.	TRBJ1-4	10	6.45583e-06	7	3.67054e-06	18	1.30839e-05	6	3.02598e-06	10	7.29964e-06	0	0	0	0	21	1.38571e-05	6	3.58986e-06	18	1.00149e-05	13	7.38757e-06	33	1.95155e-05	3	2.14474e-06	0	0	15	8.03196e-06	23	9.3836e-06	0	0	8	4.36364e-06	0	0	14	7.6882e-06
TRBV18	.	TRBJ1-5	22	1.42028e-05	17	8.91418e-06	11	7.99569e-06	1	5.0433e-07	15	1.09495e-05	2	1.10604e-06	17	1.03265e-05	49	3.23333e-05	35	2.09409e-05	0	0	0	0	36	2.12896e-05	8	5.71931e-06	165	8.4898e-05	42	2.24895e-05	91	3.71264e-05	60	4.10567e-05	34	1.85455e-05	23	1.70752e-05	8	4.39326e-06
TRBV18	.	TRBJ1-6	0	0	0	0	3	2.18064e-06	4	2.01732e-06	0	0	10	5.53018e-06	0	0	0	0	12	7.17973e-06	11	6.12024e-06	11	6.25102e-06	20	1.18276e-05	2	1.42983e-06	0	0	16	8.56742e-06	64	2.61109e-05	12	8.21134e-06	19	1.03636e-05	9	6.68161e-06	34	1.86713e-05
TRBV18	.	TRBJ2-1	27	1.74307e-05	12	6.29236e-06	116	8.43182e-05	40	2.01732e-05	27	1.9709e-05	23	1.27194e-05	9	5.46695e-06	14	9.23808e-06	73	4.36767e-05	36	2.00299e-05	19	1.07972e-05	23	1.36017e-05	12	8.57896e-06	152	7.82091e-05	28	1.4993e-05	115	4.6918e-05	44	3.01082e-05	46	2.50909e-05	55	4.08321e-05	133	7.30379e-05
TRBV18	.	TRBJ2-2	14	9.03816e-06	24	1.25847e-05	8	5.81505e-06	27	1.36169e-05	0	0	11	6.0832e-06	0	0	18	1.18775e-05	9	5.38479e-06	11	6.12024e-06	29	1.648e-05	44	2.60207e-05	5	3.57457e-06	78	4.01336e-05	8	4.28371e-06	37	1.50953e-05	25	1.7107e-05	22	1.2e-05	6	4.45441e-06	8	4.39326e-06
TRBV18	.	TRBJ2-3	44	2.84057e-05	110	5.768e-05	66	4.79741e-05	40	2.01732e-05	4	2.91986e-06	41	2.26737e-05	0	0	69	4.55305e-05	24	1.43595e-05	34	1.89171e-05	314	0.000178438	46	2.72034e-05	10	7.14913e-06	70	3.60173e-05	35	1.87412e-05	71	2.89668e-05	36	2.4634e-05	41	2.23636e-05	43	3.19232e-05	120	6.58989e-05
TRBV18	.	TRBJ2-4	14	9.03816e-06	14	7.34109e-06	2	1.45376e-06	8	4.03464e-06	1	7.29964e-07	8	4.42414e-06	0	0	9	5.93876e-06	7	4.18817e-06	0	0	7	3.97792e-06	0	0	0	0	0	0	0	0	10	4.07982e-06	4	2.73711e-06	10	5.45455e-06	0	0	1	5.49157e-07
TRBV18	.	TRBJ2-5	40	2.58233e-05	46	2.41207e-05	86	6.25118e-05	64	3.22771e-05	41	2.99285e-05	36	1.99087e-05	15	9.11159e-06	40	2.63945e-05	18	1.07696e-05	53	2.94884e-05	64	3.63696e-05	60	3.54827e-05	29	2.07325e-05	120	6.1744e-05	5	2.67732e-06	54	2.20311e-05	14	9.57989e-06	135	7.36364e-05	34	2.52416e-05	42	2.30646e-05
TRBV18	.	TRBJ2-6	0	0	25	1.31091e-05	11	7.99569e-06	20	1.00866e-05	21	1.53292e-05	9	4.97716e-06	0	0	5	3.29931e-06	28	1.67527e-05	24	1.33533e-05	0	0	12	7.09654e-06	10	7.14913e-06	7	3.60173e-06	52	2.78441e-05	7	2.85588e-06	18	1.2317e-05	18	9.81818e-06	31	2.30144e-05	19	1.0434e-05
TRBV18	.	TRBJ2-7	50	3.22792e-05	33	1.7304e-05	70	5.08817e-05	35	1.76515e-05	69	5.03675e-05	100	5.53018e-05	21	1.27562e-05	39	2.57346e-05	63	3.76936e-05	50	2.78193e-05	25	1.42069e-05	65	3.84396e-05	62	4.43246e-05	178	9.1587e-05	38	2.03476e-05	134	5.46696e-05	57	3.90039e-05	74	4.03636e-05	60	4.45441e-05	81	4.44817e-05
TRBV18	TRBD1	TRBJ1-1	786	0.000507428	67	3.51324e-05	99	7.19612e-05	211	0.000106414	113	8.24859e-05	43	2.37798e-05	135	8.20043e-05	206	0.000135932	132	7.8977e-05	283	0.000157457	59	3.35282e-05	155	9.16637e-05	45	3.21711e-05	118	6.0715e-05	86	4.60499e-05	731	0.000298235	70	4.78995e-05	106	5.78182e-05	164	0.000121754	108	5.9309e-05
TRBV18	TRBD1	TRBJ1-2	37	2.38866e-05	59	3.09374e-05	45	3.27096e-05	128	6.45542e-05	24	1.75191e-05	35	1.93556e-05	79	4.79877e-05	117	7.72039e-05	82	4.90615e-05	250	0.000139096	88	5.00082e-05	129	7.62878e-05	27	1.93027e-05	228	0.000117314	79	4.23017e-05	242	9.87317e-05	61	4.1741e-05	139	7.58182e-05	79	5.86497e-05	86	4.72275e-05
TRBV18	TRBD1	TRBJ1-3	3	1.93675e-06	14	7.34109e-06	5	3.63441e-06	25	1.26082e-05	6	4.37978e-06	3	1.65905e-06	0	0	15	9.89794e-06	39	2.33341e-05	0	0	14	7.95585e-06	16	9.46206e-06	11	7.86405e-06	7	3.60173e-06	12	6.42557e-06	30	1.22395e-05	9	6.1585e-06	10	5.45455e-06	0	0	12	6.58989e-06
TRBV18	TRBD1	TRBJ1-4	45	2.90512e-05	6	3.14618e-06	28	2.03527e-05	30	1.51299e-05	0	0	6	3.31811e-06	33	2.00455e-05	47	3.10135e-05	6	3.58986e-06	19	1.05713e-05	8	4.5462e-06	57	3.37086e-05	17	1.21535e-05	62	3.19011e-05	27	1.44575e-05	93	3.79424e-05	14	9.57989e-06	36	1.96364e-05	37	2.74688e-05	69	3.78919e-05
TRBV18	TRBD1	TRBJ1-5	14	9.03816e-06	20	1.04873e-05	15	1.09032e-05	81	4.08507e-05	36	2.62787e-05	2	1.10604e-06	69	4.19133e-05	65	4.28911e-05	75	4.48733e-05	165	9.18037e-05	44	2.50041e-05	36	2.12896e-05	20	1.42983e-05	104	5.35115e-05	75	4.01598e-05	147	5.99734e-05	26	1.77912e-05	57	3.10909e-05	30	2.2272e-05	65	3.56952e-05
TRBV18	TRBD1	TRBJ1-6	0	0	219	0.000114836	16	1.16301e-05	37	1.86602e-05	38	2.77386e-05	2	1.10604e-06	32	1.94381e-05	78	5.14693e-05	40	2.39324e-05	9	5.00747e-06	97	5.51227e-05	18	1.06448e-05	17	1.21535e-05	62	3.19011e-05	23	1.23157e-05	63	2.57029e-05	14	9.57989e-06	18	9.81818e-06	52	3.86049e-05	6	3.29494e-06
TRBV18	TRBD1	TRBJ2-1	76	4.90643e-05	96	5.03389e-05	62	4.50666e-05	53	2.67295e-05	40	2.91986e-05	48	2.65449e-05	8	4.85951e-06	174	0.000114816	108	6.46175e-05	90	5.00747e-05	56	3.18234e-05	78	4.61275e-05	38	2.71667e-05	240	0.000123488	68	3.64116e-05	164	6.69091e-05	80	5.47423e-05	96	5.23636e-05	21	1.55904e-05	28	1.53764e-05
TRBV18	TRBD1	TRBJ2-2	2	1.29117e-06	33	1.7304e-05	17	1.2357e-05	45	2.26948e-05	15	1.09495e-05	59	3.26281e-05	12	7.28927e-06	81	5.34489e-05	15	8.97466e-06	68	3.78342e-05	15	8.52412e-06	16	9.46206e-06	36	2.57369e-05	74	3.80755e-05	36	1.92767e-05	52	2.12151e-05	42	2.87397e-05	60	3.27273e-05	5	3.712e-06	20	1.09831e-05
TRBV18	TRBD1	TRBJ2-3	28	1.80763e-05	82	4.29978e-05	53	3.85247e-05	55	2.77381e-05	26	1.89791e-05	64	3.53932e-05	9	5.46695e-06	146	9.63399e-05	48	2.87189e-05	41	2.28118e-05	20	1.13655e-05	43	2.54293e-05	3	2.14474e-06	98	5.04243e-05	22	1.17802e-05	178	7.26209e-05	42	2.87397e-05	112	6.10909e-05	73	5.41953e-05	100	5.49157e-05
TRBV18	TRBD1	TRBJ2-4	16	1.03293e-05	17	8.91418e-06	21	1.52645e-05	0	0	26	1.89791e-05	4	2.21207e-06	34	2.06529e-05	25	1.64966e-05	25	1.49578e-05	0	0	7	3.97792e-06	17	1.00534e-05	4	2.85965e-06	35	1.80087e-05	29	1.55285e-05	24	9.79158e-06	14	9.57989e-06	56	3.05455e-05	7	5.19681e-06	28	1.53764e-05
TRBV18	TRBD1	TRBJ2-5	64	4.13173e-05	57	2.98887e-05	86	6.25118e-05	104	5.24503e-05	53	3.86881e-05	38	2.10147e-05	14	8.50415e-06	88	5.80679e-05	38	2.27358e-05	100	5.56386e-05	44	2.50041e-05	116	6.85999e-05	27	1.93027e-05	196	0.000100849	78	4.17662e-05	106	4.32461e-05	27	1.84755e-05	87	4.74546e-05	45	3.3408e-05	91	4.99733e-05
TRBV18	TRBD1	TRBJ2-6	11	7.10142e-06	19	9.96291e-06	12	8.72257e-06	17	8.57361e-06	0	0	8	4.42414e-06	0	0	3	1.97959e-06	6	3.58986e-06	0	0	14	7.95585e-06	54	3.19344e-05	14	1.00088e-05	36	1.85232e-05	0	0	22	8.97561e-06	11	7.52706e-06	22	1.2e-05	13	9.65121e-06	9	4.94242e-06
TRBV18	TRBD1	TRBJ2-7	101	6.52039e-05	104	5.45338e-05	71	5.16086e-05	393	0.000198202	71	5.18274e-05	83	4.59005e-05	84	5.10249e-05	209	0.000137911	131	7.83787e-05	240	0.000133533	98	5.56909e-05	174	0.0001029	208	0.000148702	271	0.000139439	155	8.29969e-05	287	0.000117091	92	6.29536e-05	207	0.000112909	51	3.78624e-05	173	9.50042e-05
TRBV18	TRBD2	TRBJ1-1	30	1.93675e-05	53	2.77913e-05	12	8.72257e-06	28	1.41212e-05	9	6.56967e-06	9	4.97716e-06	43	2.61199e-05	10	6.59863e-06	27	1.61544e-05	29	1.61352e-05	46	2.61406e-05	29	1.715e-05	24	1.71579e-05	41	2.10959e-05	1	5.35464e-07	21	8.56763e-06	18	1.2317e-05	589	0.000321273	65	4.82561e-05	27	1.48272e-05
TRBV18	TRBD2	TRBJ1-2	17	1.09749e-05	15	7.86545e-06	7	5.08817e-06	21	1.05909e-05	0	0	3	1.65905e-06	10	6.07439e-06	21	1.38571e-05	6	3.58986e-06	0	0	15	8.52412e-06	356	0.000210531	0	0	1	5.14534e-07	12	6.42557e-06	47	1.91752e-05	15	1.02642e-05	31	1.69091e-05	0	0	26	1.42781e-05
TRBV18	TRBD2	TRBJ1-3	0	0	0	0	0	0	0	0	0	0	0	0	0	0	29	1.9136e-05	0	0	0	0	2	1.13655e-06	8	4.73103e-06	0	0	14	7.20347e-06	6	3.21278e-06	18	7.34368e-06	0	0	0	0	6	4.45441e-06	0	0
TRBV18	TRBD2	TRBJ1-4	6	3.8735e-06	3	1.57309e-06	0	0	2	1.00866e-06	0	0	0	0	0	0	0	0	0	0	0	0	1	5.68275e-07	18	1.06448e-05	1	7.14913e-07	0	0	20	1.07093e-05	23	9.3836e-06	11	7.52706e-06	1	5.45455e-07	2	1.4848e-06	12	6.58989e-06
TRBV18	TRBD2	TRBJ1-5	6	3.8735e-06	34	1.78284e-05	0	0	24	1.21039e-05	0	0	9	4.97716e-06	15	9.11159e-06	3	1.97959e-06	2	1.19662e-06	22	1.22405e-05	7	3.97792e-06	9	5.32241e-06	13	9.29387e-06	12	6.1744e-06	12	6.42557e-06	3	1.22395e-06	4	2.73711e-06	1	5.45455e-07	16	1.18784e-05	48	2.63595e-05
TRBV18	TRBD2	TRBJ1-6	0	0	5	2.62182e-06	0	0	0	0	0	0	0	0	0	0	0	0	0	0	22	1.22405e-05	4	2.2731e-06	1	5.91379e-07	0	0	0	0	0	0	21	8.56763e-06	0	0	0	0	0	0	7	3.8441e-06
TRBV18	TRBD2	TRBJ2-1	69	4.45452e-05	63	3.30349e-05	69	5.01548e-05	80	4.03464e-05	96	7.00765e-05	55	3.0416e-05	62	3.76612e-05	45	2.96938e-05	89	5.32496e-05	79	4.39545e-05	97	5.51227e-05	75	4.43534e-05	6	4.28948e-06	271	0.000139439	32	1.71348e-05	211	8.60843e-05	135	9.23776e-05	157	8.56364e-05	85	6.31041e-05	33	1.81222e-05
TRBV18	TRBD2	TRBJ2-2	27	1.74307e-05	8	4.19491e-06	31	2.25333e-05	1	5.0433e-07	6	4.37978e-06	3	1.65905e-06	0	0	15	9.89794e-06	72	4.30784e-05	19	1.05713e-05	22	1.2502e-05	24	1.41931e-05	5	3.57457e-06	149	7.66655e-05	21	1.12447e-05	83	3.38625e-05	26	1.77912e-05	29	1.58182e-05	63	4.67713e-05	5	2.74579e-06
TRBV18	TRBD2	TRBJ2-3	28	1.80763e-05	87	4.56196e-05	56	4.07053e-05	9	4.53897e-06	8	5.83971e-06	25	1.38255e-05	23	1.39711e-05	82	5.41087e-05	63	3.76936e-05	36	2.00299e-05	32	1.81848e-05	47	2.77948e-05	4	2.85965e-06	161	8.28399e-05	34	1.82058e-05	82	3.34546e-05	57	3.90039e-05	76	4.14546e-05	4	2.9696e-06	68	3.73427e-05
TRBV18	TRBD2	TRBJ2-4	12	7.747e-06	0	0	0	0	10	5.0433e-06	0	0	1	5.53018e-07	0	0	0	0	6	3.58986e-06	11	6.12024e-06	12	6.8193e-06	0	0	4	2.85965e-06	19	9.77614e-06	0	0	16	6.52772e-06	0	0	1	5.45455e-07	2	1.4848e-06	0	0
TRBV18	TRBD2	TRBJ2-5	61	3.93806e-05	37	1.94014e-05	16	1.16301e-05	76	3.83291e-05	14	1.02195e-05	6	3.31811e-06	15	9.11159e-06	53	3.49727e-05	6	3.58986e-06	0	0	34	1.93213e-05	24	1.41931e-05	24	1.71579e-05	111	5.71132e-05	50	2.67732e-05	56	2.2847e-05	24	1.64227e-05	24	1.30909e-05	20	1.4848e-05	31	1.70239e-05
TRBV18	TRBD2	TRBJ2-6	0	0	0	0	0	0	0	0	0	0	0	0	0	0	0	0	0	0	15	8.34579e-06	0	0	1	5.91379e-07	0	0	0	0	0	0	0	0	0	0	2	1.09091e-06	8	5.93921e-06	0	0
TRBV18	TRBD2	TRBJ2-7	110	7.10142e-05	28	1.46822e-05	55	3.99785e-05	82	4.13551e-05	63	4.59877e-05	22	1.21664e-05	63	3.82687e-05	27	1.78163e-05	75	4.48733e-05	17	9.45856e-06	41	2.32993e-05	77	4.55362e-05	56	4.00351e-05	206	0.000105994	56	2.9986e-05	126	5.14058e-05	72	4.9268e-05	80	4.36364e-05	60	4.45441e-05	55	3.02036e-05
TRBV19	.	TRBJ1-1	879	0.000567468	3193	0.00167429	2081	0.00151264	4661	0.00235068	5342	0.00389947	1129	0.000624357	2994	0.00181867	2654	0.00175128	4612	0.00275941	6044	0.0033628	1899	0.00107915	4056	0.00239863	1896	0.00135548	4894	0.00251813	3606	0.00193088	2510	0.00102404	3265	0.00223417	2174	0.00118582	3167	0.00235118	2532	0.00139047
TRBV19	.	TRBJ1-2	1866	0.00120466	4898	0.00256833	1452	0.00105543	2849	0.00143684	1517	0.00110736	651	0.000360015	176	0.000106909	2771	0.00182848	2166	0.00129594	1777	0.000988698	1152	0.000654653	1699	0.00100475	323	0.000230917	2647	0.00136197	1373	0.000735192	2913	0.00118845	1083	0.000741073	1258	0.000686182	2060	0.00152935	1611	0.000884692
TRBV19	.	TRBJ1-3	559	0.000360881	543	0.000284729	405	0.000294387	1262	0.000636464	484	0.000353302	91	5.03246e-05	458	0.000278207	375	0.000247448	570	0.000341037	4	2.22554e-06	189	0.000107404	2689	0.00159022	262	0.000187307	468	0.000240802	0	0	1532	0.000625029	488	0.000333928	219	0.000119455	378	0.000280628	376	0.000206483
TRBV19	.	TRBJ1-4	183	0.000118142	478	0.000250646	2079	0.00151119	1550	0.000781711	147	0.000107305	222	0.00012277	1056	0.000641456	657	0.00043353	625	0.000373944	199	0.000110721	550	0.000312551	1109	0.000655839	490	0.000350308	565	0.000290711	739	0.000395708	1043	0.000425526	907	0.00062064	711	0.000387818	4	2.9696e-06	1299	0.000713355
TRBV19	.	TRBJ1-5	3252	0.00209944	12269	0.00643342	3856	0.00280285	4436	0.00223721	3321	0.00242421	1991	0.00110106	1338	0.000812754	1676	0.00110593	3506	0.00209768	1188	0.000660986	2980	0.00169346	2420	0.00143114	3203	0.00228987	2957	0.00152148	3746	0.00200585	5184	0.00211498	2424	0.00165869	2579	0.00140673	3093	0.00229625	2731	0.00149975
TRBV19	.	TRBJ1-6	3	1.93675e-06	524	0.000274766	301	0.000218791	914	0.000460958	4	2.91986e-06	575	0.000317985	1061	0.000644493	2624	0.00173148	632	0.000378132	1069	0.000594776	346	0.000196623	494	0.000292141	265	0.000189452	522	0.000268586	579	0.000310034	1178	0.000480603	455	0.000311347	396	0.000216	958	0.00071122	296	0.000162551
TRBV19	.	TRBJ2-1	2506	0.00161783	2027	0.00106288	1820	0.00132292	2998	0.00151198	1477	0.00107816	5530	0.00305819	1418	0.000861349	4397	0.00290142	2478	0.00148261	942	0.000524115	847	0.000481329	847	0.000500898	2459	0.00175797	6547	0.00336865	1989	0.00106504	3112	0.00126964	2462	0.00168469	2335	0.00127364	2467	0.0018315	3609	0.00198191
TRBV19	.	TRBJ2-2	790	0.000510011	3259	0.0017089	1539	0.00111867	2372	0.00119627	3961	0.00289139	899	0.000497163	170	0.000103265	2392	0.00157839	1277	0.000764042	1889	0.00105101	601	0.000341533	469	0.000277357	470	0.000336009	2105	0.00108309	499	0.000267197	3138	0.00128025	1215	0.000831398	1428	0.000778909	5329	0.00395625	1458	0.000800671
TRBV19	.	TRBJ2-3	638	0.000411882	1960	0.00102775	4307	0.00313068	1751	0.000883082	1027	0.000749673	707	0.000390984	707	0.00042946	1148	0.000757522	1175	0.000703015	567	0.000315471	851	0.000483602	1337	0.000790673	231	0.000165145	1197	0.000615897	2334	0.00124977	2068	0.000843708	1653	0.00113111	1254	0.000684	697	0.000517453	1056	0.00057991
TRBV19	.	TRBJ2-4	315	0.000203359	248	0.000130042	205	0.000149011	231	0.0001165	5416	0.00395348	226	0.000124982	0	0	955	0.000630169	261	0.000156159	995	0.000553604	33	1.87531e-05	50	2.95689e-05	237	0.000169434	538	0.000276819	149	7.97841e-05	442	0.000180328	469	0.000320926	305	0.000166364	0	0	10	5.49157e-06
TRBV19	.	TRBJ2-5	282	0.000182054	277	0.000145249	5573	0.00405091	820	0.000413551	170	0.000124094	442	0.000244434	3889	0.00236233	208	0.000137251	323	0.000193254	860	0.000478492	530	0.000301186	555	0.000328215	256	0.000183018	674	0.000346796	612	0.000327704	2250	0.00091796	494	0.000338033	926	0.000505091	298	0.000221235	2194	0.00120485
TRBV19	.	TRBJ2-6	795	0.000513239	1354	0.000709988	495	0.000359806	1247	0.000628899	393	0.000286876	269	0.000148762	1	6.07439e-07	601	0.000396577	1137	0.000680279	986	0.000548596	345	0.000196055	548	0.000324075	63	4.50395e-05	1411	0.000726007	7	3.74825e-06	1520	0.000620133	604	0.000413304	1963	0.00107073	824	0.000611738	108	5.9309e-05
TRBV19	.	TRBJ2-7	1304	0.000841841	947	0.000496572	1014	0.000737057	1730	0.000872491	2146	0.0015665	1104	0.000610532	449	0.00027274	1810	0.00119435	1527	0.00091362	2814	0.00156567	769	0.000437003	956	0.000565358	1425	0.00101875	2286	0.00117622	985	0.000527432	3025	0.00123415	1175	0.000804027	1256	0.000685091	885	0.000657025	1398	0.000767722
TRBV19	TRBD1	TRBJ1-1	6673	0.00430798	8677	0.0045499	8274	0.00601421	17689	0.00892109	7349	0.0053645	5975	0.00330428	63613	0.038641	14837	0.00979038	11834	0.00708041	18908	0.0105201	4383	0.00249075	9167	0.00542117	9744	0.00696612	15590	0.00802158	5539	0.00296594	14019	0.00571951	8516	0.00582731	11493	0.00626891	13686	0.0101605	10249	0.00562831
TRBV19	TRBD1	TRBJ1-2	2199	0.00141964	9024	0.00473186	9530	0.00692718	10900	0.0054972	6229	0.00454694	4223	0.0023354	7454	0.00452785	7728	0.00509942	6836	0.00409005	8221	0.00457405	3918	0.0022265	7965	0.00471033	6540	0.00467553	6024	0.00309955	6646	0.00355869	8227	0.00335647	5371	0.00367526	6570	0.00358364	5562	0.00412923	7318	0.00401873
TRBV19	TRBD1	TRBJ1-3	269	0.000173662	1177	0.000617176	1065	0.000774128	1737	0.000876021	7	5.10975e-06	575	0.000317985	723	0.000439179	917	0.000605094	458	0.000274026	3241	0.00180325	957	0.000543839	1393	0.00082379	161	0.000115101	2125	0.00109338	1089	0.00058312	902	0.000368	399	0.000273027	1310	0.000714546	2171	0.00161175	1859	0.00102088
TRBV19	TRBD1	TRBJ1-4	303	0.000195612	1408	0.000738304	1347	0.000979109	3324	0.00167639	2355	0.00171906	1388	0.000767589	1043	0.000633559	1361	0.000898073	693	0.000414629	134	7.45557e-05	889	0.000505196	2142	0.00126673	575	0.000411075	4205	0.00216361	1408	0.000753933	4577	0.00186734	2323	0.00158958	2654	0.00144764	1949	0.00144694	2024	0.00111149
TRBV19	TRBD1	TRBJ1-5	8557	0.00552426	7133	0.00374028	10032	0.00729207	22094	0.0111427	19016	0.013881	9197	0.00508611	6402	0.00388883	10447	0.00689358	10221	0.00611533	14556	0.00809875	22465	0.0127663	10980	0.00649334	3661	0.0026173	15786	0.00812243	8427	0.00451236	23754	0.00969121	9439	0.0064589	8834	0.00481855	10565	0.00784347	14910	0.00818793
TRBV19	TRBD1	TRBJ1-6	1022	0.000659786	2183	0.00114469	1761	0.00128004	3939	0.00198656	8	5.83971e-06	1801	0.000995986	1088	0.000660894	5989	0.00395192	5552	0.00332182	2764	0.00153785	1705	0.000968909	3296	0.00194918	1166	0.000833589	1885	0.000969896	1722	0.000922069	3825	0.00156053	808	0.000552897	3172	0.00173018	2046	0.00151895	4548	0.00249757
TRBV19	TRBD1	TRBJ2-1	7442	0.00480443	5110	0.0026795	3935	0.00286028	9019	0.00454855	6118	0.00446592	2859	0.00158108	4348	0.00264115	7381	0.00487045	9032	0.00540394	5897	0.00328101	3789	0.00215319	3862	0.0022839	6100	0.00436097	10030	0.00516077	3039	0.00162728	6600	0.00269268	5583	0.00382032	7061	0.00385146	5430	0.00403124	18027	0.00989966
TRBV19	TRBD1	TRBJ2-2	3362	0.00217045	5991	0.00314146	2617	0.00190225	6459	0.00325747	6042	0.00441044	3914	0.00216451	2463	0.00149612	7821	0.00516079	2369	0.0014174	3296	0.00183385	2179	0.00123827	2188	0.00129394	3074	0.00219764	4436	0.00228247	5929	0.00317477	5435	0.00221738	3612	0.00247161	3644	0.00198764	1936	0.00143729	3457	0.00189844
TRBV19	TRBD1	TRBJ2-2P	0	0	0	0	0	0	0	0	0	0	0	0	0	0	0	0	0	0	0	0	0	0	0	0	0	0	0	0	0	0	1	4.07982e-07	0	0	0	0	0	0	0	0
TRBV19	TRBD1	TRBJ2-3	1394	0.000899943	2046	0.00107285	7265	0.00528079	4635	0.00233757	5915	0.00431774	1775	0.000981607	1600	0.000971903	3074	0.00202842	1589	0.000950715	4090	0.00227562	1815	0.00103142	2196	0.00129867	1316	0.000940826	4240	0.00218162	758	0.000405882	4216	0.00172005	2438	0.00166827	2355	0.00128455	1454	0.00107945	4870	0.0026744
TRBV19	TRBD1	TRBJ2-4	1078	0.000695939	1145	0.000600396	633	0.000460116	2358	0.00118921	1958	0.00142927	293	0.000162034	256	0.000155504	1367	0.000902032	705	0.000421809	3225	0.00179434	546	0.000310278	477	0.000282088	205	0.000146557	1048	0.000539231	819	0.000438545	1732	0.000706626	674	0.000461203	1088	0.000593455	212	0.000157389	2032	0.00111589
TRBV19	TRBD1	TRBJ2-5	1484	0.000958045	3035	0.00159144	2364	0.00171835	3491	0.00176062	1431	0.00104458	1174	0.000649243	1385	0.000841303	6215	0.00410105	841	0.000503179	19	1.05713e-05	2235	0.00127009	2032	0.00120168	1996	0.00142697	4819	0.00247954	2759	0.00147735	3990	0.00162785	2644	0.00180923	2731	0.00148964	1387	0.00102971	2976	0.00163429
TRBV19	TRBD1	TRBJ2-6	405	0.000261461	2017	0.00105764	3729	0.00271054	1370	0.000690932	1995	0.00145628	693	0.000383242	500	0.00030372	1686	0.00111253	1178	0.00070481	1940	0.00107939	1151	0.000654084	801	0.000473694	2647	0.00189238	1398	0.000719318	1600	0.000856742	2963	0.00120885	1183	0.000809501	1423	0.000776182	431	0.000319975	945	0.000518954
TRBV19	TRBD1	TRBJ2-7	4739	0.00305942	5355	0.00280797	5433	0.00394914	8039	0.00405431	3812	0.00278262	6073	0.00335848	6162	0.00374304	13925	0.00918859	6999	0.00418758	12840	0.00714399	2480	0.00140932	4324	0.00255712	5388	0.00385195	10430	0.00536658	5397	0.0028899	10677	0.00435603	4924	0.00336939	7388	0.00402982	4441	0.003297	5862	0.00321916
TRBV19	TRBD2	TRBJ1-1	6735	0.004348	1877	0.00098423	888	0.00064547	2531	0.00127646	1505	0.0010986	678	0.000374946	313	0.000190129	1850	0.00122075	2070	0.0012385	54	3.00448e-05	1189	0.000675679	1674	0.000989968	2690	0.00192312	2675	0.00137638	132	7.06813e-05	3122	0.00127372	1419	0.000970991	1657	0.000903818	1485	0.00110247	3523	0.00193468
TRBV19	TRBD2	TRBJ1-2	1139	0.000735319	682	0.000357616	515	0.000374344	1823	0.000919393	1290	0.000941653	641	0.000354485	645	0.000391798	2343	0.00154606	607	0.000363174	25418	0.0141422	347	0.000197191	2207	0.00130517	289	0.00020661	1586	0.00081605	1182	0.000632919	1891	0.000771495	1399	0.000957305	1031	0.000562364	1373	0.00101932	1405	0.000771566
TRBV19	TRBD2	TRBJ1-3	30	1.93675e-05	147	7.70814e-05	30	2.18064e-05	819	0.000413046	4	2.91986e-06	5	2.76509e-06	5	3.0372e-06	3	1.97959e-06	167	9.99179e-05	115	6.39844e-05	54	3.06868e-05	145	8.57499e-05	205	0.000146557	180	9.2616e-05	7	3.74825e-06	451	0.000184	2	1.36856e-06	235	0.000128182	8	5.93921e-06	3	1.64747e-06
TRBV19	TRBD2	TRBJ1-4	805	0.000519694	416	0.000218135	328	0.000238417	298	0.00015029	9	6.56967e-06	395	0.000218442	3	1.82232e-06	12	7.91835e-06	142	8.49601e-05	6	3.33831e-06	272	0.000154571	547	0.000323484	502	0.000358886	422	0.000217133	442	0.000236675	418	0.000170537	341	0.000233339	631	0.000344182	190	0.000141056	892	0.000489848
TRBV19	TRBD2	TRBJ1-5	1275	0.000823119	1382	0.00072467	857	0.000622937	2330	0.00117509	2649	0.00193367	731	0.000404256	1788	0.0010861	161	0.000106238	1360	0.000813702	617	0.00034329	959	0.000544976	960	0.000567723	624	0.000446106	751	0.000386415	2499	0.00133812	2969	0.0012113	1160	0.000793763	1284	0.000700364	1047	0.000777294	4104	0.00225374
TRBV19	TRBD2	TRBJ1-6	361	0.000233056	241	0.000126372	897	0.000652012	536	0.000270321	5	3.64982e-06	898	0.00049661	7	4.25208e-06	342	0.000225673	335	0.000200434	1604	0.000892443	195	0.000110814	446	0.000263755	1	7.14913e-07	15	7.718e-06	1744	0.000933849	1377	0.000561792	244	0.000166964	70	3.81818e-05	755	0.000560513	512	0.000281169
TRBV19	TRBD2	TRBJ2-1	8381	0.00541063	6522	0.0034199	4443	0.00322953	11208	0.00565253	9437	0.00688867	4912	0.00271643	7085	0.00430371	9057	0.00597638	9782	0.00585267	8056	0.00448224	7637	0.00433991	2095	0.00123894	3181	0.00227414	20031	0.0103066	4979	0.00266608	12470	0.00508754	5893	0.00403245	9460	0.00516	5604	0.00416042	9846	0.005407
TRBV19	TRBD2	TRBJ2-2	1751	0.00113042	5917	0.00310266	2007	0.00145885	4114	0.00207481	5852	0.00427175	1393	0.000770354	1044	0.000634167	2927	0.00193142	3522	0.00210725	2190	0.00121848	618	0.000351194	1462	0.000864596	2129	0.00152205	3990	0.00205299	3039	0.00162728	3268	0.00133329	2279	0.00155947	3809	0.00207764	1857	0.00137864	3679	0.00202035
TRBV19	TRBD2	TRBJ2-2P	0	0	0	0	0	0	0	0	0	0	0	0	0	0	0	0	0	0	0	0	0	0	0	0	0	0	0	0	0	0	0	0	0	0	0	0	2	1.4848e-06	0	0
TRBV19	TRBD2	TRBJ2-3	1897	0.00122467	1627	0.000853139	1854	0.00134764	2605	0.00131378	2725	0.00198915	1628	0.000900314	1221	0.000741683	5108	0.00337058	1472	0.000880713	3125	0.00173871	1010	0.000573958	1367	0.000808415	1015	0.000725637	4889	0.00251555	1375	0.000736263	4315	0.00176044	2570	0.00175859	26366	0.0143815	1310	0.000972545	2990	0.00164198
TRBV19	TRBD2	TRBJ2-4	587	0.000378957	636	0.000333495	811	0.0005895	1083	0.000546189	1827	0.00133364	240	0.000132724	1	6.07439e-07	476	0.000314095	268	0.000160347	12	6.67663e-06	56	3.18234e-05	204	0.000120641	398	0.000284535	926	0.000476458	7	3.74825e-06	816	0.000332914	648	0.000443412	1074	0.000585818	3	2.2272e-06	16	8.78652e-06
TRBV19	TRBD2	TRBJ2-5	704	0.000454491	1629	0.000854188	913	0.000663642	2823	0.00142372	3723	0.00271766	1282	0.000708969	880	0.000534547	2896	0.00191096	1014	0.000606687	27	1.50224e-05	1262	0.000717163	1378	0.00081492	762	0.000544764	1952	0.00100437	1452	0.000777494	3030	0.00123619	1756	0.00120159	1863	0.00101618	347	0.000257613	1082	0.000594188
TRBV19	TRBD2	TRBJ2-6	1539	0.000993553	461	0.000241732	403	0.000292933	827	0.000417081	26	1.89791e-05	717	0.000396514	7	4.25208e-06	16	1.05578e-05	217	0.000129833	595	0.00033105	269	0.000152866	104	6.15034e-05	493	0.000352452	1319	0.00067867	577	0.000308963	662	0.000270084	82	5.61108e-05	485	0.000264546	216	0.000160359	311	0.000170788
TRBV19	TRBD2	TRBJ2-7	2653	0.00171273	746	0.000391175	2001	0.00145449	5934	0.00299269	6913	0.00504624	1852	0.00102419	3002	0.00182353	1819	0.00120029	3652	0.00218503	4726	0.00262948	2459	0.00139739	1878	0.00111061	1830	0.00130829	10659	0.00548441	3171	0.00169796	3364	0.00137245	4085	0.00279528	5270	0.00287455	1492	0.00110766	2794	0.00153435
TRBV2	.	TRBJ1-1	1125	0.000726281	1694	0.000888272	1725	0.00125387	1319	0.000665211	870	0.000635068	1222	0.000675788	1098	0.000666968	2491	0.00164372	2891	0.00172972	11	6.12024e-06	1056	0.000600098	1413	0.000835618	1633	0.00116745	1229	0.000632362	1988	0.0010645	1735	0.00070785	1070	0.000732178	569	0.000310364	4345	0.00322573	313	0.000171886
TRBV2	.	TRBJ1-2	895	0.000577797	1331	0.000697928	2475	0.00179903	331	0.000166933	1798	0.00131247	1702	0.000941237	1092	0.000663324	845	0.000557584	1355	0.000810711	885	0.000492401	1100	0.000625102	2850	0.00168543	703	0.000502584	1696	0.000872649	2456	0.0013151	1865	0.000760887	1748	0.00119612	670	0.000365455	2181	0.00161918	553	0.000303684
TRBV2	.	TRBJ1-3	650	0.000419629	316	0.000165699	514	0.000373617	73	3.68161e-05	144	0.000105115	328	0.00018139	5	3.0372e-06	3	1.97959e-06	411	0.000245906	197	0.000109608	288	0.000163663	309	0.000182736	545	0.000389628	115	5.91714e-05	198	0.000106022	621	0.000253357	76	5.20051e-05	214	0.000116727	30	2.2272e-05	61	3.34986e-05
TRBV2	.	TRBJ1-4	251	0.000162041	1668	0.000874638	397	0.000288572	150	7.56495e-05	9	6.56967e-06	523	0.000289228	474	0.000287926	531	0.000350387	693	0.000414629	218	0.000121292	661	0.00037563	679	0.000401546	777	0.000555488	126	6.48312e-05	9	4.81918e-06	763	0.000311291	399	0.000273027	451	0.000246	708	0.00052562	1	5.49157e-07
TRBV2	.	TRBJ1-5	1836	0.00118529	1206	0.000632382	1604	0.00116592	633	0.000319241	7	5.10975e-06	2281	0.00126143	642	0.000389976	1239	0.00081757	2047	0.00122474	1983	0.00110331	2180	0.00123884	1692	0.00100061	2023	0.00144627	2425	0.00124774	1765	0.000945094	2037	0.00083106	2880	0.00197072	1333	0.000727091	2260	0.00167783	690	0.000378919
TRBV2	.	TRBJ1-6	410	0.000264689	1492	0.00078235	1013	0.00073633	3	1.51299e-06	448	0.000327024	627	0.000346742	408	0.000247835	416	0.000274503	934	0.000558822	1539	0.000856278	622	0.000353467	1199	0.000709063	908	0.000649141	2	1.02907e-06	307	0.000164387	607	0.000247645	409	0.00027987	870	0.000474546	260	0.000193024	1	5.49157e-07
TRBV2	.	TRBJ2-1	1384	0.000893487	2514	0.00131825	1241	0.000902059	748	0.000377239	1900	0.00138693	5233	0.00289394	1178	0.000715564	761	0.000502155	3124	0.00186912	2992	0.00166471	2236	0.00127066	2454	0.00145124	2052	0.001467	18251	0.00939075	224	0.000119944	2309	0.000942031	2296	0.0015711	2254	0.00122945	1861	0.00138161	2389	0.00131194
TRBV2	.	TRBJ2-2	2039	0.00131634	896	0.00046983	4015	0.00291843	808	0.000407499	2742	0.00200156	3064	0.00169445	1376	0.000835836	1370	0.000904012	1141	0.000682672	1811	0.00100761	1573	0.000893896	1681	0.000994108	1174	0.000839308	1768	0.000909695	588	0.000314853	1738	0.000709073	2607	0.00178391	1568	0.000855273	941	0.000698599	1361	0.000747403
TRBV2	.	TRBJ2-3	1625	0.00104907	1649	0.000864675	1804	0.00131129	783	0.00039489	678	0.000494915	55503	0.0306942	1765	0.00107213	1953	0.00128871	2140	0.00128038	310	0.00017248	1892	0.00107518	1369	0.000809597	1369	0.000978716	842	0.000433237	2148	0.00115018	1869	0.000762519	4870	0.00333243	1485	0.00081	555	0.000412033	2350	0.00129052
TRBV2	.	TRBJ2-4	499	0.000322146	1300	0.000681673	55	3.99785e-05	200	0.000100866	204	0.000148913	569	0.000314667	5	3.0372e-06	671	0.000442768	869	0.000519932	4	2.22554e-06	144	8.18316e-05	446	0.000263755	342	0.0002445	263	0.000135322	7	3.74825e-06	168	6.8541e-05	256	0.000175175	1141	0.000622364	499	0.000370458	113	6.20548e-05
TRBV2	.	TRBJ2-5	1448	0.000934804	2294	0.00120289	1789	0.00130039	497	0.000250652	945	0.000689816	1749	0.000967229	1240	0.000753225	752	0.000496217	1028	0.000615063	1067	0.000593664	1566	0.000889918	1371	0.00081078	1586	0.00113385	688	0.000353999	639	0.000342162	1313	0.000535681	1454	0.00099494	1148	0.000626182	595	0.000441729	712	0.000391
TRBV2	.	TRBJ2-6	460	0.000296968	478	0.000250646	261	0.000189716	276	0.000139195	607	0.000443088	362	0.000200193	265	0.000160971	223	0.000147149	594	0.000355396	277	0.000154119	717	0.000407453	971	0.000574229	1036	0.00074065	373	0.000191921	62	3.31988e-05	1091	0.000445109	517	0.000353772	220	0.00012	5	3.712e-06	1350	0.000741362
TRBV2	.	TRBJ2-7	1407	0.000908336	2667	0.00139848	1670	0.00121389	1356	0.000683871	1412	0.00103071	2351	0.00130015	2329	0.00141473	1526	0.00100695	2020	0.00120859	1555	0.00086518	2122	0.00120588	1720	0.00101717	1849	0.00132187	2885	0.00148443	2481	0.00132849	2439	0.000995069	2988	0.00204462	3720	0.00202909	639	0.000474394	1574	0.000864374
TRBV2	TRBD1	TRBJ1-1	3917	0.00252875	8075	0.00423424	3702	0.00269091	2764	0.00139397	2463	0.0017979	3853	0.00213078	4829	0.00293332	1360	0.000897413	7773	0.00465067	3630	0.00201968	5396	0.00306641	5727	0.00338683	4734	0.0033844	2481	0.00127656	5591	0.00299378	5512	0.0022488	3829	0.0026201	3656	0.00199418	4321	0.00320791	1502	0.000824834
TRBV2	TRBD1	TRBJ1-2	3322	0.00214463	9593	0.00503022	2472	0.00179685	1788	0.000901742	884	0.000645288	3369	0.00186312	8016	0.00486923	1909	0.00125968	6454	0.0038615	1744	0.000970337	4932	0.00280273	6955	0.00411304	2830	0.0020232	3017	0.00155235	5573	0.00298414	3611	0.00147322	10835	0.00741415	2241	0.00122236	3680	0.00273204	2580	0.00141683
TRBV2	TRBD1	TRBJ1-3	251	0.000162041	643	0.000337166	884	0.000642563	341	0.000171977	648	0.000473017	795	0.000439649	1210	0.000735002	849	0.000560223	806	0.000482238	314	0.000174705	187	0.000106267	1532	0.000905992	1095	0.00078283	586	0.000301517	648	0.000346981	835	0.000340665	842	0.000576162	731	0.000398727	128	9.50273e-05	537	0.000294897
TRBV2	TRBD1	TRBJ1-4	2015	0.00130085	1218	0.000638675	753	0.000547341	1705	0.000859883	1111	0.00081099	1040	0.000575139	786	0.000477447	1508	0.000995073	617	0.000369158	534	0.00029711	1722	0.000978569	1523	0.00090067	782	0.000559062	1173	0.000603548	1228	0.00065755	1594	0.000650324	1131	0.000773919	1130	0.000616364	588	0.000436532	971	0.000533232
TRBV2	TRBD1	TRBJ1-5	1679	0.00108393	5653	0.00296423	5233	0.00380377	2010	0.0010137	4105	0.0029965	2497	0.00138089	4269	0.00259316	3414	0.00225277	5424	0.00324524	2385	0.00132698	1974	0.00112177	4494	0.00265766	2474	0.0017687	2044	0.00105171	3020	0.0016171	3836	0.00156502	5684	0.00388944	3230	0.00176182	10340	0.00767643	3152	0.00173094
TRBV2	TRBD1	TRBJ1-6	1670	0.00107812	4328	0.00226945	2118	0.00153953	421	0.000212323	250	0.000182491	1753	0.000969441	1175	0.000713741	2737	0.00180604	2226	0.00133184	1140	0.00063428	1333	0.00075751	3412	0.00201778	1505	0.00107594	945	0.000486234	1088	0.000582585	1960	0.000799646	2164	0.00148078	1092	0.000595636	2841	0.00210916	818	0.000449211
TRBV2	TRBD1	TRBJ2-1	4472	0.00288705	4275	0.00224165	3444	0.00250338	2074	0.00104598	2302	0.00168038	4238	0.00234369	3480	0.00211389	2840	0.00187401	4553	0.00272411	2362	0.00131418	4272	0.00242767	3367	0.00199117	3782	0.0027038	2681	0.00137946	7339	0.00392977	3150	0.00128514	5923	0.00405298	2653	0.00144709	3314	0.00246032	2539	0.00139431
TRBV2	TRBD1	TRBJ2-2	1826	0.00117883	8019	0.00420487	3932	0.0028581	992	0.000500295	2812	0.00205266	3014	0.0016668	2066	0.00125497	2499	0.001649	2055	0.00122953	2547	0.00141711	2706	0.00153775	2849	0.00168484	2477	0.00177084	2759	0.0014196	2464	0.00131938	3312	0.00135124	2526	0.00172849	1826	0.000996	1384	0.00102748	775	0.000425597
TRBV2	TRBD1	TRBJ2-3	1532	0.000989033	3706	0.00194329	2508	0.00182302	5158	0.00260133	1465	0.0010694	2436	0.00134715	25818	0.0156829	5207	0.0034359	2589	0.00154903	6978	0.00388246	7491	0.00425695	5442	0.00321828	2848	0.00203607	2301	0.00118394	3503	0.00187573	3706	0.00151198	4493	0.00307446	62942	0.034332	2471	0.00183447	2372	0.0013026
TRBV2	TRBD1	TRBJ2-4	829	0.000535188	1670	0.000875687	1058	0.00076904	342	0.000172481	992	0.000724124	1576	0.000871557	411	0.000249658	1803	0.00118973	539	0.000322489	1093	0.00060813	509	0.000289252	582	0.000344182	453	0.000323856	324	0.000166709	2121	0.00113572	555	0.00022643	1311	0.000897089	356	0.000194182	500	0.0003712	6	3.29494e-06
TRBV2	TRBD1	TRBJ2-5	2760	0.00178181	4980	0.00261133	9355	0.00679997	1616	0.000814997	1597	0.00116575	3051	0.00168726	2421	0.00147061	2707	0.00178625	2874	0.00171954	2149	0.00119567	4513	0.00256462	14649	0.00866311	4443	0.00317636	1499	0.000771286	5905	0.00316192	4073	0.00166171	3031	0.00207405	2654	0.00144764	4472	0.00332002	1286	0.000706216
TRBV2	TRBD1	TRBJ2-6	591	0.00038154	479	0.00025117	34624	0.0251675	1545	0.00077919	166	0.000121174	590	0.000326281	1622	0.000985267	1337	0.000882236	79	4.72665e-05	233	0.000129638	794	0.00045121	172	0.000101717	260	0.000185877	218	0.000112168	1724	0.00092314	672	0.000274164	760	0.000520051	1071	0.000584182	922	0.000684494	462	0.000253711
TRBV2	TRBD1	TRBJ2-7	5558	0.00358815	5301	0.00277965	3416	0.00248303	6849	0.00345416	4346	0.00317242	6004	0.00332032	7475	0.00454061	3802	0.0025088	6216	0.0037191	5128	0.00285315	4600	0.00261406	4528	0.00267776	5255	0.00375687	4928	0.00253562	8352	0.0044722	11690	0.00476931	5428	0.00371426	4086	0.00222873	2462	0.00182779	1966	0.00107964
TRBV2	TRBD2	TRBJ1-1	713	0.000460301	1165	0.000610883	891	0.000647651	1151	0.000580484	1517	0.00110736	144	7.96346e-05	937	0.000569171	528	0.000348407	682	0.000408048	2594	0.00144326	832	0.000472805	1543	0.000912497	255	0.000182303	391	0.000201183	307	0.000164387	668	0.000272532	490	0.000335296	628	0.000342546	363	0.000269492	146	8.0177e-05
TRBV2	TRBD2	TRBJ1-2	983	0.000634608	441	0.000231244	263	0.00019117	706	0.000356057	172	0.000125554	1208	0.000668046	27	1.64009e-05	3396	0.00224089	440	0.000263257	95	5.28567e-05	3073	0.00174631	808	0.000477834	726	0.000519027	793	0.000408025	109	5.83656e-05	879	0.000358617	849	0.000580952	391	0.000213273	85	6.31041e-05	3	1.64747e-06
TRBV2	TRBD2	TRBJ1-3	162	0.000104584	45	2.35964e-05	13	9.44945e-06	354	0.000178533	9	6.56967e-06	74	4.09233e-05	404	0.000245405	38	2.50748e-05	551	0.000329669	460	0.000255937	69	3.9211e-05	37	2.1881e-05	104	7.4351e-05	108	5.55696e-05	4	2.14186e-06	124	5.05898e-05	59	4.03724e-05	5	2.72727e-06	132	9.79969e-05	0	0
TRBV2	TRBD2	TRBJ1-4	59	3.80894e-05	122	6.39723e-05	84	6.1058e-05	307	0.000154829	7	5.10975e-06	11	6.0832e-06	1456	0.000884432	90	5.93876e-05	418	0.000250094	3	1.66916e-06	156	8.86509e-05	375	0.000221767	186	0.000132974	6	3.0872e-06	55	2.94505e-05	6	2.44789e-06	72	4.9268e-05	113	6.16364e-05	2	1.4848e-06	2	1.09831e-06
TRBV2	TRBD2	TRBJ1-5	779	0.000502909	616	0.000323008	889	0.000646197	647	0.000326301	192	0.000140153	587	0.000324622	1806	0.00109704	189	0.000124714	601	0.000359585	1153	0.000641513	777	0.00044155	1097	0.000648742	823	0.000588374	413	0.000212502	2291	0.00122675	895	0.000365144	505	0.00034556	1062	0.000579273	2668	0.00198073	514	0.000282267
TRBV2	TRBD2	TRBJ1-6	57	3.67982e-05	17	8.91418e-06	324	0.000235509	196	9.88487e-05	5	3.64982e-06	355	0.000196321	8	4.85951e-06	16	1.05578e-05	478	0.000285992	10	5.56386e-06	12	6.8193e-06	880	0.000520413	214	0.000152991	160	8.23254e-05	307	0.000164387	557	0.000227246	297	0.000203231	73	3.98182e-05	174	0.000129178	2	1.09831e-06
TRBV2	TRBD2	TRBJ2-1	4962	0.00320338	6347	0.00332814	6158	0.00447613	4832	0.00243692	3425	0.00250013	4607	0.00254775	3312	0.00201184	1810	0.00119435	6228	0.00372628	2129	0.00118455	5146	0.00292434	2839	0.00167892	4825	0.00344946	8785	0.00452018	3275	0.00175364	3600	0.00146874	11931	0.00816412	4922	0.00268473	4090	0.00303642	771	0.0004234
TRBV2	TRBD2	TRBJ2-2	1555	0.00100388	3728	0.00195483	1429	0.00103871	1488	0.000750443	1413	0.00103144	1754	0.000969994	410	0.00024905	1048	0.000691536	1868	0.00111764	10	5.56386e-06	1564	0.000888782	2953	0.00174634	1505	0.00107594	1769	0.00091021	909	0.000486737	1208	0.000492843	3980	0.00272343	2240	0.00122182	709	0.000526362	837	0.000459645
TRBV2	TRBD2	TRBJ2-3	2254	0.00145514	3982	0.00208802	1471	0.00106924	1403	0.000707575	1037	0.000756972	3435	0.00189962	3826	0.00232406	5545	0.00365894	3377	0.00202049	3787	0.00210703	2549	0.00144853	2132	0.00126082	2951	0.00210971	2644	0.00136043	2294	0.00122835	3353	0.00136797	4811	0.00329206	10138	0.00552982	797	0.000591694	950	0.000521699
TRBV2	TRBD2	TRBJ2-4	720	0.00046482	357	0.000187198	193	0.000140288	268	0.00013516	402	0.000293445	746	0.000412552	449	0.00027274	234	0.000154408	423	0.000253085	217	0.000120736	71	4.03475e-05	495	0.000292732	752	0.000537615	106	5.45406e-05	660	0.000353406	815	0.000332506	761	0.000520736	291	0.000158727	430	0.000319232	21	1.15323e-05
TRBV2	TRBD2	TRBJ2-5	4352	0.00280958	1698	0.000890369	2478	0.00180121	985	0.000496765	1398	0.00102049	2365	0.00130789	4116	0.00250022	2834	0.00187005	2374	0.00142039	2519	0.00140154	3254	0.00184917	2038	0.00120523	1825	0.00130472	2195	0.0011294	4369	0.00233944	854	0.000348417	3804	0.00260299	2498	0.00136255	1222	0.000907214	2168	0.00119057
TRBV2	TRBD2	TRBJ2-6	101	6.52039e-05	9	4.71927e-06	157	0.00011412	414	0.000208793	2	1.45993e-06	272	0.000150421	8	4.85951e-06	28	1.84762e-05	435	0.000260265	1	5.56386e-07	280	0.000159117	234	0.000138383	9	6.43422e-06	142	7.30638e-05	7	3.74825e-06	8	3.26386e-06	189	0.000129329	283	0.000154364	2	1.4848e-06	98	5.38174e-05
TRBV2	TRBD2	TRBJ2-7	3778	0.00243901	5559	0.00291494	2291	0.00166528	1712	0.000863413	1605	0.00117159	4572	0.0025284	952	0.000578282	3939	0.0025992	4595	0.00274924	1578	0.000877977	2917	0.00165766	4149	0.00245363	3956	0.0028282	3580	0.00184203	2521	0.0013499	4012	0.00163683	3401	0.00232723	3324	0.00181309	1308	0.00097106	1248	0.000685348
TRBV20-1	.	TRBJ1-1	5199	0.00335639	17798	0.00933262	4503	0.00327315	7898	0.0039832	5685	0.00414984	6529	0.00361066	7835	0.00475929	6124	0.004041	3059	0.00183023	12178	0.00677567	2821	0.0016031	4203	0.00248556	3975	0.00284178	9624	0.00495187	6061	0.00324545	9639	0.00393254	2005	0.00137198	3896	0.00212509	4113	0.0030535	3926	0.00215599
TRBV20-1	.	TRBJ1-2	5487	0.00354232	3812	0.00199887	1325	0.000963117	2973	0.00149937	3386	0.00247166	2852	0.00157721	6177	0.00375215	1451	0.000957461	2919	0.00174647	6500	0.00361651	1912	0.00108654	4067	0.00240514	3115	0.00222695	6796	0.00349677	3420	0.00183129	6196	0.00252786	1756	0.00120159	3222	0.00175745	5327	0.00395477	2603	0.00142946
TRBV20-1	.	TRBJ1-3	1450	0.000936096	1408	0.000738304	1168	0.000848997	1323	0.000667228	1583	0.00115553	927	0.000512648	1228	0.000745935	1041	0.000686917	621	0.000371551	2773	0.00154286	597	0.00033926	1832	0.00108341	1198	0.000856466	1097	0.000564443	404	0.000216327	2116	0.000863291	659	0.000450939	10217	0.00557291	661	0.000490727	2369	0.00130095
TRBV20-1	.	TRBJ1-4	2202	0.00142157	1503	0.000788118	2574	0.00187099	3151	0.00158914	2	1.45993e-06	243	0.000134383	4599	0.00279361	3217	0.00212278	919	0.000549847	870	0.000484056	517	0.000293798	1614	0.000954485	1625	0.00116173	1287	0.000662205	7221	0.00386659	1594	0.000650324	1127	0.000771181	444	0.000242182	861	0.000639207	625	0.000343223
TRBV20-1	.	TRBJ1-5	5780	0.00373147	3872	0.00203034	6010	0.00436855	5185	0.00261495	2053	0.00149862	2440	0.00134936	5017	0.00304752	8505	0.00561213	5308	0.00317583	1565	0.000870744	13699	0.0077848	3954	0.00233831	4513	0.0032264	8257	0.0042485	7871	0.00421464	8290	0.00338217	3683	0.0025202	3558	0.00194073	6066	0.0045034	6111	0.0033559
TRBV20-1	.	TRBJ1-6	1946	0.0012563	2027	0.00106288	2010	0.00146103	953	0.000480626	3945	0.00287971	1266	0.000700121	1016	0.000617158	2960	0.00195319	1312	0.000784983	32	1.78043e-05	686	0.000389837	1510	0.000892982	1926	0.00137692	1458	0.00075019	717	0.000383928	3974	0.00162132	250	0.00017107	1043	0.000568909	1072	0.000795854	906	0.000497536
TRBV20-1	.	TRBJ2-1	4696	0.00303166	11419	0.00598771	3508	0.0025499	4786	0.00241372	4936	0.0036031	3161	0.00174809	3250	0.00197418	2418	0.00159555	2961	0.0017716	5972	0.00332274	2957	0.00168039	2880	0.00170317	3527	0.0025215	8045	0.00413942	4620	0.00247384	6453	0.00263271	3686	0.00252225	5296	0.00288873	2574	0.00191094	4028	0.00221201
TRBV20-1	.	TRBJ2-2	2522	0.00162816	5148	0.00269942	1204	0.000875165	3371	0.0017001	1442	0.00105261	1082	0.000598366	655	0.000397873	3569	0.00235505	1950	0.00116671	8433	0.004692	1292	0.000734211	1240	0.00073331	2305	0.00164788	3767	0.00193825	2232	0.00119516	3802	0.00155115	2696	0.00184481	1334	0.000727636	605	0.000449153	2565	0.00140859
TRBV20-1	.	TRBJ2-3	5608	0.00362043	4040	0.00211843	3974	0.00288863	3089	0.00155788	8470	0.00618279	2470	0.00136595	5904	0.00358632	3279	0.00216369	1585	0.000948322	4479	0.00249205	2875	0.00163379	2203	0.00130281	3291	0.00235278	6496	0.00334241	4982	0.00266768	6958	0.00283874	3340	0.00228549	3069	0.001674	1311	0.000973288	2888	0.00158597
TRBV20-1	.	TRBJ2-4	1119	0.000722408	585	0.000306753	502	0.000364894	635	0.00032025	1194	0.000871577	366	0.000202405	14	8.50415e-06	2135	0.00140881	7	4.18817e-06	1258	0.000699933	5611	0.00318859	390	0.000230638	624	0.000446106	1890	0.000972468	930	0.000497982	1524	0.000621765	261	0.000178597	765	0.000417273	828	0.000614708	725	0.000398139
TRBV20-1	.	TRBJ2-5	10032	0.00647649	2792	0.00146402	2240	0.00162821	4460	0.00224931	3144	0.00229501	2886	0.00159601	2789	0.00169415	2233	0.00147347	1509	0.000902851	1683	0.000936397	1298	0.000737621	2231	0.00131937	1963	0.00140337	3813	0.00196192	4885	0.00261574	5730	0.00233774	2618	0.00179144	3436	0.00187418	1179	0.000875291	11194	0.00614727
TRBV20-1	.	TRBJ2-6	4	2.58233e-06	805	0.000422113	1530	0.00111213	1614	0.000813988	1427	0.00104166	754	0.000416976	2037	0.00123735	750	0.000494897	3	1.79493e-06	12	6.67663e-06	259	0.000147183	718	0.00042461	726	0.000519027	376	0.000193465	6	3.21278e-06	2179	0.000888994	906	0.000619956	315	0.000171818	660	0.000489985	2	1.09831e-06
TRBV20-1	.	TRBJ2-7	7691	0.00496518	4086	0.00214255	3870	0.00281303	4380	0.00220897	4533	0.00330893	9307	0.00514694	4187	0.00254335	4897	0.00323135	4283	0.00256256	5662	0.00315026	3364	0.00191168	3341	0.0019758	4083	0.00291899	11335	0.00583224	7068	0.00378466	9714	0.00396314	4005	0.00274053	4066	0.00221782	1904	0.00141353	86711	0.047618
TRBV20-1	TRBD1	TRBJ1-1	22265	0.0143739	16118	0.00845169	12097	0.00879308	18527	0.00934372	13695	0.00999685	7463	0.00412717	17250	0.0104783	11284	0.00744589	16214	0.00970101	21798	0.0121281	23811	0.0135312	13236	0.00782749	14570	0.0104163	18289	0.0094103	17709	0.00948253	23354	0.00952802	10967	0.00750448	13014	0.00709855	12254	0.00909738	18302	0.0100507
TRBV20-1	TRBD1	TRBJ1-2	13545	0.00874442	13170	0.00690587	12629	0.00917978	16308	0.00822461	9261	0.00676019	8438	0.00466637	13300	0.00807894	15464	0.0102041	11975	0.00716477	19109	0.010632	7667	0.00435696	20984	0.0124095	13185	0.00942613	19621	0.0100957	17359	0.00929512	20433	0.0083363	8336	0.00570414	14540	0.00793091	12224	0.00907511	18678	0.0102572
TRBV20-1	TRBD1	TRBJ1-3	889	0.000573923	1883	0.000987376	1485	0.00107942	1885	0.000950662	1565	0.00114239	1358	0.000750999	3877	0.00235504	3562	0.00235043	877	0.000524718	1137	0.000632611	4088	0.00232311	2940	0.00173865	48069	0.0343652	1726	0.000888085	1341	0.000718057	3446	0.00140591	1651	0.00112974	3352	0.00182836	929	0.000689691	1939	0.00106482
TRBV20-1	TRBD1	TRBJ1-4	3766	0.00243127	4522	0.00237117	4480	0.00325643	5377	0.00271178	1512	0.00110371	1338	0.000739938	6414	0.00389612	4566	0.00301293	5890	0.00352405	5202	0.00289432	3296	0.00187303	6115	0.00361628	1194	0.000853606	7325	0.00376896	5478	0.00293327	8345	0.00340461	4877	0.00333722	3334	0.00181855	6176	0.00458507	4772	0.00262058
TRBV20-1	TRBD1	TRBJ1-5	20253	0.013075	9594	0.00503074	11539	0.00838748	22031	0.0111109	10761	0.00785514	13599	0.00752049	23536	0.0142967	16957	0.0111893	16656	0.00996546	19491	0.0108445	7841	0.00445584	13445	0.00795109	13686	0.0097843	13984	0.00719524	19312	0.0103409	25018	0.0102069	9950	0.00680857	26278	0.0143335	13071	0.00970392	17979	0.0098733
TRBV20-1	TRBD1	TRBJ1-6	8549	0.00551909	17255	0.00904789	6822	0.00495878	6448	0.00325192	6635	0.00484331	4445	0.00245817	3429	0.00208291	11187	0.00738188	20045	0.0119931	15397	0.00856667	31444	0.0178688	7893	0.00466775	7957	0.00568857	7944	0.00408745	8518	0.00456108	13965	0.00569747	2827	0.00193445	6061	0.003306	1797	0.00133409	4157	0.00228285
TRBV20-1	TRBD1	TRBJ2-1	13615	0.00878962	33518	0.0175756	10015	0.00727971	9803	0.00494395	14212	0.0103742	6662	0.00368421	9335	0.00567045	17704	0.0116822	9447	0.00565224	16904	0.00940515	6420	0.00364832	11041	0.00652941	6361	0.00454756	17787	0.00915201	16418	0.00879125	21670	0.00884098	7516	0.00514303	10737	0.00585655	5934	0.00440541	13509	0.00741857
TRBV20-1	TRBD1	TRBJ2-2	47059	0.0303805	9869	0.00517494	5435	0.0039506	6036	0.00304414	3622	0.00264393	2747	0.00151914	2961	0.00179863	3671	0.00242236	5545	0.00331763	8276	0.00460465	3387	0.00192475	3516	0.00207929	3078	0.0022005	6799	0.00349831	6363	0.00340716	11542	0.00470893	2414	0.00165185	5144	0.00280582	5758	0.00427474	7583	0.00416426
[truncated: 1,381 more rows]
[truncated: 9 more columns]
